# Supplementary material for: Early Steps of the Biosynthesis of the Anticancer Antibiotic Pleurotin
Source: ACS Chem Biol. 2024 Oct 28;19(11):2284–90. doi: 10.1021/acschembio.4c00599 (PMC11574748; doi:10.1021/acschembio.4c00599)
Supplement: Supplementary file 1 — cb4c00599_si_001.xlsx [file cb4c00599_si_001.xlsx]

## Sheet: GLU7
gene_id	transcript_id(s)	length	TPM	FPKM	Fold Change Glu7/Man7	LOG2FC Glu7/Man7
HGRIS_000001-T1	HGRIS_000001-T1	495	0	0	-	-
HGRIS_000002-T1	HGRIS_000002-T1	1269	0.48	0.86	0.945055	-0.0815299
HGRIS_000003-T1	HGRIS_000003-T1	309	0.15	0.27	0.333333	-1.58496
HGRIS_000004-T1	HGRIS_000004-T1	636	0.03	0.05	-	-
HGRIS_000005-T1	HGRIS_000005-T1	927	0.02	0.04	-	-
HGRIS_000006-T1	HGRIS_000006-T1	876	0	0	-	-
HGRIS_000007-T1	HGRIS_000007-T1	843	4.5	8.07	1.03728	0.0527985
HGRIS_000008-T1	HGRIS_000008-T1	342	0	0	-	-
HGRIS_000009-T1	HGRIS_000009-T1	264	20.47	36.72	0.942505	-0.0854276
HGRIS_000010-T1	HGRIS_000010-T1	294	10.63	19.07	0.908095	-0.139084
HGRIS_000011-T1	HGRIS_000011-T1	573	7.44	13.34	0.781488	-0.355704
HGRIS_000012-T1	HGRIS_000012-T1	180	31.54	56.58	2.90303	1.53756
HGRIS_000013-T1	HGRIS_000013-T1	336	9.31	16.7	1.35772	0.44119
HGRIS_000014-T1	HGRIS_000014-T1	186	3.1	5.55	0.251131	-1.99349
HGRIS_000015-T1	HGRIS_000015-T1	1524	10.69	19.17	0.984592	-0.0224025
HGRIS_000016-T1	HGRIS_000016-T1	210	143.64	257.71	1.28681	0.363802
HGRIS_000017-T1	HGRIS_000017-T1	2523	32.79	58.84	1.01396	0.0199983
HGRIS_000018-T1	HGRIS_000018-T1	1086	1.08	1.94	1.39568	0.480972
HGRIS_000018-T2	HGRIS_000018-T2	1227	1.18	2.12	1.08718	0.12059
HGRIS_000019-T1	HGRIS_000019-T1	2922	8.89	15.95	1.00063	0.000904795
HGRIS_000019-T2	HGRIS_000019-T2	2520	0.41	0.73	2.14706	1.10236
HGRIS_000020-T1	HGRIS_000020-T1	771	8.34	14.96	3.6399	1.8639
HGRIS_000021-T1	HGRIS_000021-T1	381	0.91	1.63	3.32653	1.73402
HGRIS_000022-T1	HGRIS_000022-T1	1767	13.22	23.72	1.75834	0.814214
HGRIS_000023-T1	HGRIS_000023-T1	1839	21.81	39.13	0.977761	-0.0324461
HGRIS_000024-T1	HGRIS_000024-T1	1722	2.75	4.94	3.85938	1.94837
HGRIS_000025-T1	HGRIS_000025-T1	741	12.62	22.64	1.08533	0.118135
HGRIS_000026-T1	HGRIS_000026-T1	414	1548.02	2777.48	1.21313	0.278731
HGRIS_000027-T1	HGRIS_000027-T1	912	380.11	682.01	1.96335	0.97332
HGRIS_000028-T1	HGRIS_000028-T1	1176	5.02	9	0.690714	-0.53384
HGRIS_000029-T1	HGRIS_000029-T1	2967	5.04	9.04	1.17098	0.227722
HGRIS_000030-T1	HGRIS_000030-T1	1407	0.16	0.3	6	2.58496
HGRIS_000031-T1	HGRIS_000031-T1	732	3.98	7.14	4.08	2.02857
HGRIS_000032-T1	HGRIS_000032-T1	837	78.15	140.23	0.895867	-0.158644
HGRIS_000033-T1	HGRIS_000033-T1	1440	0.29	0.52	2.88889	1.53051
HGRIS_000033-T2	HGRIS_000033-T2	1635	6.24	11.2	3.20917	1.6822
HGRIS_000034-T1	HGRIS_000034-T1	2085	9.22	16.54	0.979858	-0.0293557
HGRIS_000035-T1	HGRIS_000035-T1	213	17.88	32.08	0.932016	-0.101573
HGRIS_000036-T1	HGRIS_000036-T1	315	11.42	20.49	1.30759	0.386915
HGRIS_000037-T1	HGRIS_000037-T1	1692	10.08	18.09	0.225392	-2.14949
HGRIS_000038-T1	HGRIS_000038-T1	327	9.44	16.95	0.520418	-0.942258
HGRIS_000039-T1	HGRIS_000039-T1	561	8.74	15.68	1.47092	0.556718
HGRIS_000040-T1	HGRIS_000040-T1	789	5	8.96	1.06413	0.0896785
HGRIS_000041-T1	HGRIS_000041-T1	1032	11.19	20.08	1.36692	0.450925
HGRIS_000042-T1	HGRIS_000042-T1	399	21.09	37.85	0.60813	-0.717549
HGRIS_000043-T1	HGRIS_000043-T1	450	0	0	-	-
HGRIS_000044-T1	HGRIS_000044-T1	417	0	0	-	-
HGRIS_000045-T1	HGRIS_000045-T1	636	6.44	11.56	1.51905	0.603173
HGRIS_000046-T1	HGRIS_000046-T1	867	0	0	-	-
HGRIS_000047-T1	HGRIS_000047-T1	582	0.4	0.73	0.352657	-1.50366
HGRIS_000048-T1	HGRIS_000048-T1	1047	0	0	-	-
HGRIS_000049-T1	HGRIS_000049-T1	282	0	0	-	-
HGRIS_000050-T1	HGRIS_000050-T1	411	0	0	-	-
HGRIS_000051-T1	HGRIS_000051-T1	321	4.48	8.04	1.30097	0.379589
HGRIS_000052-T1	HGRIS_000052-T1	1581	5.73	10.28	3.2327	1.69274
HGRIS_000053-T1	HGRIS_000053-T1	1830	0.26	0.46	-	-
HGRIS_000053-T2	HGRIS_000053-T2	1866	44.8	80.38	1.39234	0.477515
HGRIS_000054-T1	HGRIS_000054-T1	6072	25.61	45.94	1.3488	0.431672
HGRIS_000056-T1	HGRIS_000056-T1	588	3.53	6.34	1.4642	0.550116
HGRIS_000057-T1	HGRIS_000057-T1	471	7	12.56	0.329227	-1.60285
HGRIS_000058-T1	HGRIS_000058-T1	339	63.28	113.54	3.2589	1.70438
HGRIS_000059-T1	HGRIS_000059-T1	264	10.6	19.03	0.847661	-0.23844
HGRIS_000060-T1	HGRIS_000060-T1	276	10.42	18.69	1.05892	0.0825984
HGRIS_000061-T1	HGRIS_000061-T1	339	7.69	13.8	1.14618	0.196833
HGRIS_000062-T1	HGRIS_000062-T1	267	24.68	44.28	1.16129	0.215729
HGRIS_000063-T1	HGRIS_000063-T1	276	211.97	380.32	3.63039	1.86013
HGRIS_000064-T1	HGRIS_000064-T1	438	5.82	10.44	1.17172	0.228624
HGRIS_000065-T1	HGRIS_000065-T1	711	13.6	24.39	1.03085	0.0438397
HGRIS_000065-T2	HGRIS_000065-T2	660	10.44	18.73	0.902216	-0.148456
HGRIS_000066-T1	HGRIS_000066-T1	801	16.86	30.26	0.985026	-0.0217662
HGRIS_000067-T1	HGRIS_000067-T1	678	9.99	17.93	1.28255	0.359011
HGRIS_000068-T1	HGRIS_000068-T1	1398	2.04	3.66	1.64865	0.721284
HGRIS_000068-T2	HGRIS_000068-T2	1293	7.7	13.81	0.843616	-0.245341
HGRIS_000068-T3	HGRIS_000068-T3	1422	5.35	9.6	0.991736	-0.0119726
HGRIS_000069-T1	HGRIS_000069-T1	444	9.07	16.28	0.762172	-0.391811
HGRIS_000070-T1	HGRIS_000070-T1	1143	7.45	13.37	0.944876	-0.0818026
HGRIS_000071-T1	HGRIS_000071-T1	474	9.21	16.53	1.00486	0.00699914
HGRIS_000072-T1	HGRIS_000072-T1	414	14.87	26.67	1.57717	0.657341
HGRIS_000073-T1	HGRIS_000073-T1	1152	4.36	7.83	1.01953	0.027906
HGRIS_000074-T1	HGRIS_000074-T1	318	3.06	5.49	1.47185	0.557631
HGRIS_000075-T1	HGRIS_000075-T1	618	3.4	6.1	1.44208	0.528152
HGRIS_000076-T1	HGRIS_000076-T1	345	88.58	158.94	1.79817	0.846527
HGRIS_000077-T1	HGRIS_000077-T1	1677	7.29	13.09	1.10464	0.143578
HGRIS_000078-T1	HGRIS_000078-T1	2355	1.21	2.16	0.990826	-0.0132968
HGRIS_000079-T1	HGRIS_000079-T1	630	1.19	2.14	0.990741	-0.0134205
HGRIS_000080-T1	HGRIS_000080-T1	342	19.22	34.49	1.2089	0.273698
HGRIS_000081-T1	HGRIS_000081-T1	2208	6.5	11.65	2.05467	1.03891
HGRIS_000082-T1	HGRIS_000082-T1	1437	184.34	330.75	0.996896	-0.00448577
HGRIS_000083-T1	HGRIS_000083-T1	780	3.93	7.06	2.10119	1.07121
HGRIS_000084-T1	HGRIS_000084-T1	645	4.86	8.73	1.56732	0.648304
HGRIS_000085-T1	HGRIS_000085-T1	696	41.72	74.85	0.834727	-0.260623
HGRIS_000086-T1	HGRIS_000086-T1	921	150.9	270.74	0.836883	-0.256902
HGRIS_000087-T1	HGRIS_000087-T1	726	6.66	11.95	1.33969	0.421895
HGRIS_000088-T1	HGRIS_000088-T1	1485	67.85	121.74	0.623956	-0.680484
HGRIS_000089-T1	HGRIS_000089-T1	789	347.4	623.3	1.07724	0.107335
HGRIS_000090-T1	HGRIS_000090-T1	345	3.29	5.9	0.746835	-0.421138
HGRIS_000091-T1	HGRIS_000091-T1	618	7.35	13.19	1.78003	0.831899
HGRIS_000092-T1	HGRIS_000092-T1	1056	16.95	30.41	1.02013	0.0287494
HGRIS_000093-T1	HGRIS_000093-T1	4395	18.16	32.58	1.08024	0.11135
HGRIS_000094-T1	HGRIS_000094-T1	4008	8.25	14.8	1.34058	0.422857
HGRIS_000095-T1	HGRIS_000095-T1	1212	484.72	869.69	5.46837	2.45111
HGRIS_000096-T1	HGRIS_000096-T1	2523	1.95	3.5	1.28205	0.358454
HGRIS_000097-T1	HGRIS_000097-T1	1452	53.14	95.35	1.17037	0.226964
HGRIS_000098-T1	HGRIS_000098-T1	1836	29.61	53.13	1.54538	0.627957
HGRIS_000099-T1	HGRIS_000099-T1	1914	14.27	25.61	3.24588	1.69861
HGRIS_000100-T1	HGRIS_000100-T1	1155	0	0	-	-
HGRIS_000101-T1	HGRIS_000101-T1	546	0	0	-	-
HGRIS_000102-T1	HGRIS_000102-T1	324	0	0	-	-
HGRIS_000103-T1	HGRIS_000103-T1	2028	4.5	8.07	1.1645	0.219713
HGRIS_000104-T1	HGRIS_000104-T1	687	8.14	14.61	1.43517	0.521219
HGRIS_000105-T1	HGRIS_000105-T1	1068	12.08	21.68	2.27254	1.1843
HGRIS_000106-T1	HGRIS_000106-T1	1245	99.65	178.79	0.461799	-1.11466
HGRIS_000107-T1	HGRIS_000107-T1	1695	6.36	11.42	0.645198	-0.632187
HGRIS_000108-T1	HGRIS_000108-T1	1308	12.74	22.85	0.53251	-0.90912
HGRIS_000109-T1	HGRIS_000109-T1	447	98.89	177.44	1.32132	0.401979
HGRIS_000110-T1	HGRIS_000110-T1	5025	1.74	3.12	0.710706	-0.492675
HGRIS_000111-T1	HGRIS_000111-T1	5028	10.86	19.49	1.16428	0.219435
HGRIS_000112-T1	HGRIS_000112-T1	1458	50.19	90.06	1.24547	0.316691
HGRIS_000113-T1	HGRIS_000113-T1	696	2.3	4.13	0.926009	-0.110902
HGRIS_000114-T1	HGRIS_000114-T1	633	2.98	5.34	1.86713	0.900825
HGRIS_000115-T1	HGRIS_000115-T1	1179	1.35	2.43	1.85496	0.89139
HGRIS_000116-T1	HGRIS_000116-T1	306	2.32	4.17	3.3629	1.74971
HGRIS_000117-T1	HGRIS_000117-T1	1890	0.61	1.09	1.53521	0.618437
HGRIS_000118-T1	HGRIS_000118-T1	588	2.13	3.82	0.882217	-0.180794
HGRIS_000119-T1	HGRIS_000119-T1	1257	1.27	2.27	0.318373	-1.65121
HGRIS_000120-T1	HGRIS_000120-T1	2619	27.77	49.82	0.562874	-0.829115
HGRIS_000121-T1	HGRIS_000121-T1	2130	9.86	17.7	1.12667	0.172066
HGRIS_000122-T1	HGRIS_000122-T1	5697	13.66	24.51	1.33424	0.416019
HGRIS_000123-T1	HGRIS_000123-T1	1554	11.57	20.77	1.23705	0.306899
HGRIS_000124-T1	HGRIS_000124-T1	354	264.11	473.86	1.58795	0.667165
HGRIS_000125-T1	HGRIS_000125-T1	594	1200.92	2154.71	0.903037	-0.147143
HGRIS_000126-T1	HGRIS_000126-T1	1353	24.42	43.82	0.907246	-0.140434
HGRIS_000127-T1	HGRIS_000127-T1	1191	122.28	219.4	1.27144	0.346465
HGRIS_000128-T1	HGRIS_000128-T1	1491	18.21	32.68	2.95747	1.56436
HGRIS_000129-T1	HGRIS_000129-T1	2133	2.26	4.06	1.03571	0.0506261
HGRIS_000130-T1	HGRIS_000130-T1	462	5.1	9.15	1.15385	0.206451
HGRIS_000131-T1	HGRIS_000131-T1	2469	32.42	58.17	0.859105	-0.219094
HGRIS_000132-T1	HGRIS_000132-T1	2148	8.99	16.13	1.75517	0.81161
HGRIS_000133-T1	HGRIS_000133-T1	1341	32.45	58.23	1.42128	0.507195
HGRIS_000134-T1	HGRIS_000134-T1	687	140.29	251.7	1.25386	0.326377
HGRIS_000135-T1	HGRIS_000135-T1	1017	65.27	117.11	1.28199	0.358388
HGRIS_000136-T1	HGRIS_000136-T1	1542	82.34	147.74	1.46335	0.549277
HGRIS_000136-T2	HGRIS_000136-T2	1416	38.47	69.03	1.39342	0.47863
HGRIS_000137-T1	HGRIS_000137-T1	969	13.74	24.66	1.50733	0.592
HGRIS_000138-T1	HGRIS_000138-T1	906	23.02	41.31	1.77068	0.824305
HGRIS_000139-T1	HGRIS_000139-T1	930	103.43	185.57	3.215	1.68482
HGRIS_000141-T1	HGRIS_000141-T1	657	313.01	561.61	4.31245	2.10851
HGRIS_000142-T1	HGRIS_000142-T1	1155	12.07	21.66	0.700065	-0.51444
HGRIS_000143-T1	HGRIS_000143-T1	1851	0.67	1.2	1.14286	0.192645
HGRIS_000143-T2	HGRIS_000143-T2	1812	2.29	4.11	2.07576	1.05364
HGRIS_000143-T3	HGRIS_000143-T3	1059	0.19	0.35	-	-
HGRIS_000143-T4	HGRIS_000143-T4	1422	0	0	-	-
HGRIS_000143-T5	HGRIS_000143-T5	1383	0	0	-	-
HGRIS_000144-T1	HGRIS_000144-T1	936	4.92	8.83	1.16491	0.220216
HGRIS_000145-T1	HGRIS_000145-T1	1977	11.95	21.44	0.862083	-0.214102
HGRIS_000146-T1	HGRIS_000146-T1	408	4.83	8.67	0.801294	-0.319597
HGRIS_000147-T1	HGRIS_000147-T1	636	8.87	15.91	0.719259	-0.475418
HGRIS_000148-T1	HGRIS_000148-T1	771	10.36	18.6	0.729126	-0.45576
HGRIS_000149-T1	HGRIS_000149-T1	1014	71.4	128.11	2.07971	1.05638
HGRIS_000150-T1	HGRIS_000150-T1	798	8.76	15.72	0.892168	-0.164613
HGRIS_000151-T1	HGRIS_000151-T1	384	288.5	517.64	1.02489	0.0354658
HGRIS_000152-T1	HGRIS_000152-T1	2244	2.34	4.2	0.754039	-0.407288
HGRIS_000153-T1	HGRIS_000153-T1	414	0.92	1.66	0.805825	-0.311461
HGRIS_000154-T1	HGRIS_000154-T1	1353	10.25	18.38	1.41493	0.500735
HGRIS_000155-T1	HGRIS_000155-T1	2025	30.13	54.05	1.2474	0.318928
HGRIS_000156-T1	HGRIS_000156-T1	1122	12.42	22.28	1.39687	0.482193
HGRIS_000157-T1	HGRIS_000157-T1	1395	26.28	47.15	1.16564	0.221118
HGRIS_000158-T1	HGRIS_000158-T1	798	13.71	24.6	1.7036	0.768588
HGRIS_000159-T1	HGRIS_000159-T1	2772	3.33	5.97	1.14368	0.193681
HGRIS_000160-T1	HGRIS_000160-T1	732	2.39	4.29	1.39286	0.478047
HGRIS_000161-T1	HGRIS_000161-T1	1032	11.83	21.22	0.801965	-0.318388
HGRIS_000162-T1	HGRIS_000162-T1	1272	26.8	48.08	1.43909	0.525157
HGRIS_000162-T2	HGRIS_000162-T2	918	18.53	33.25	1.88706	0.91614
HGRIS_000163-T1	HGRIS_000163-T1	690	64.82	116.31	1.22884	0.297301
HGRIS_000164-T1	HGRIS_000164-T1	999	0.66	1.18	-	-
HGRIS_000164-T2	HGRIS_000164-T2	1047	1.61	2.88	2.04255	1.03037
HGRIS_000165-T1	HGRIS_000165-T1	960	4.55	8.16	1.2973	0.375509
HGRIS_000166-T1	HGRIS_000166-T1	945	2.53	4.54	2.24752	1.16834
HGRIS_000167-T1	HGRIS_000167-T1	795	50.21	90.08	1.10555	0.144761
HGRIS_000168-T1	HGRIS_000168-T1	1995	7.63	13.7	0.774011	-0.369573
HGRIS_000169-T1	HGRIS_000169-T1	1674	11.34	20.35	0.77171	-0.373869
HGRIS_000170-T1	HGRIS_000170-T1	1506	1.22	2.18	1.46309	0.549016
HGRIS_000171-T1	HGRIS_000171-T1	639	19.04	34.17	0.845374	-0.242339
HGRIS_000173-T1	HGRIS_000173-T1	1539	94.34	169.27	0.935555	-0.0961053
HGRIS_000174-T1	HGRIS_000174-T1	1854	24.14	43.32	0.912769	-0.131679
HGRIS_000174-T2	HGRIS_000174-T2	1608	0	0	-	-
HGRIS_000175-T1	HGRIS_000175-T1	1269	5.26	9.44	0.175204	-2.51289
HGRIS_000176-T1	HGRIS_000176-T1	2235	39.72	71.26	1.34351	0.426012
HGRIS_000177-T1	HGRIS_000177-T1	822	35.14	63.05	0.753196	-0.408904
HGRIS_000178-T1	HGRIS_000178-T1	2181	23.97	43.01	1.27816	0.354066
HGRIS_000179-T1	HGRIS_000179-T1	660	3.84	6.9	0.61828	-0.693669
HGRIS_000180-T1	HGRIS_000180-T1	2820	1.33	2.38	1.46914	0.554968
HGRIS_000180-T2	HGRIS_000180-T2	2478	0.13	0.24	-	-
HGRIS_000181-T1	HGRIS_000181-T1	1206	91.84	164.79	1.28944	0.366741
HGRIS_000182-T1	HGRIS_000182-T1	771	12.91	23.17	1.00303	0.00436519
HGRIS_000183-T1	HGRIS_000183-T1	432	1.56	2.81	0.921311	-0.118239
HGRIS_000184-T1	HGRIS_000184-T1	2262	2.12	3.8	1.53846	0.621488
HGRIS_000185-T1	HGRIS_000185-T1	1245	3.89	6.99	0.90544	-0.143308
HGRIS_000186-T1	HGRIS_000186-T1	1176	28.86	51.78	1.42175	0.507664
HGRIS_000186-T2	HGRIS_000186-T2	1326	16.3	29.25	1.6241	0.699638
HGRIS_000187-T1	HGRIS_000187-T1	567	3.38	6.06	3.5858	1.84229
HGRIS_000188-T1	HGRIS_000188-T1	1944	6.16	11.05	0.909465	-0.13691
HGRIS_000190-T1	HGRIS_000190-T1	504	3.97	7.13	2.45017	1.29288
HGRIS_000192-T1	HGRIS_000192-T1	1053	21.02	37.71	1.12938	0.175531
HGRIS_000193-T1	HGRIS_000193-T1	1509	12.3	22.07	0.884569	-0.176953
HGRIS_000194-T1	HGRIS_000194-T1	3249	14.78	26.52	1.07152	0.0996523
HGRIS_000195-T1	HGRIS_000195-T1	1530	9.24	16.59	1.03108	0.0441496
HGRIS_000196-T1	HGRIS_000196-T1	1515	11.88	21.31	1.17088	0.227592
HGRIS_000197-T1	HGRIS_000197-T1	1086	10.17	18.26	1.42101	0.506918
HGRIS_000198-T1	HGRIS_000198-T1	4893	17.84	32	0.988875	-0.0161397
HGRIS_000200-T1	HGRIS_000200-T1	3468	8.78	15.75	0.707229	-0.49975
HGRIS_000201-T1	HGRIS_000201-T1	816	7.41	13.29	1.2409	0.311383
HGRIS_000202-T1	HGRIS_000202-T1	1416	16.37	29.37	1.3454	0.428031
HGRIS_000203-T1	HGRIS_000203-T1	1140	34.34	61.61	1.48208	0.567622
HGRIS_000203-T2	HGRIS_000203-T2	900	0.63	1.13	-	-
HGRIS_000205-T1	HGRIS_000205-T1	441	6.98	12.52	0.785445	-0.348417
HGRIS_000206-T1	HGRIS_000206-T1	1569	54.67	98.09	1.28998	0.367348
HGRIS_000207-T1	HGRIS_000207-T1	579	5.75	10.32	1.34026	0.422513
HGRIS_000208-T1	HGRIS_000208-T1	1020	0.71	1.27	1.29592	0.373975
HGRIS_000208-T2	HGRIS_000208-T2	1488	6.33	11.36	1.10078	0.13852
HGRIS_000209-T1	HGRIS_000209-T1	1650	37.11	66.59	0.652332	-0.616323
HGRIS_000211-T1	HGRIS_000211-T1	2577	10.55	18.93	0.869146	-0.20233
HGRIS_000212-T1	HGRIS_000212-T1	1593	3.06	5.5	0.915141	-0.127933
HGRIS_000213-T1	HGRIS_000213-T1	768	29.22	52.43	0.970746	-0.042834
HGRIS_000214-T1	HGRIS_000214-T1	1962	69.16	124.09	1.18271	0.242097
HGRIS_000215-T1	HGRIS_000215-T1	948	16.67	29.91	0.984853	-0.022019
HGRIS_000216-T1	HGRIS_000216-T1	1077	44.81	80.41	1.23404	0.303388
HGRIS_000217-T1	HGRIS_000217-T1	654	2.29	4.11	4.23711	2.08308
HGRIS_000218-T1	HGRIS_000218-T1	1533	10.86	19.49	1.1338	0.181165
HGRIS_000219-T1	HGRIS_000219-T1	1503	72.65	130.36	1.4319	0.517929
HGRIS_000220-T1	HGRIS_000220-T1	480	1.71	3.07	1.14552	0.196006
HGRIS_000221-T1	HGRIS_000221-T1	4086	14.88	26.69	1.13671	0.184867
HGRIS_000223-T1	HGRIS_000223-T1	339	13.84	24.83	1.78121	0.832854
HGRIS_000224-T1	HGRIS_000224-T1	855	3.81	6.84	1.16327	0.21818
HGRIS_000225-T1	HGRIS_000225-T1	1644	12.96	23.26	1.18795	0.24847
HGRIS_000226-T1	HGRIS_000226-T1	1326	40.36	72.42	0.899069	-0.153496
HGRIS_000227-T1	HGRIS_000227-T1	813	1.86	3.34	0.328094	-1.60782
HGRIS_000228-T1	HGRIS_000228-T1	834	5.69	10.2	0.66105	-0.597169
HGRIS_000229-T1	HGRIS_000229-T1	1395	3.68	6.61	0.503427	-0.990145
HGRIS_000230-T1	HGRIS_000230-T1	2196	4.55	8.17	1.38946	0.47452
HGRIS_000231-T1	HGRIS_000231-T1	1131	25.11	45.05	1.10988	0.150403
HGRIS_000232-T1	HGRIS_000232-T1	1248	15.42	27.67	1.80261	0.850084
HGRIS_000233-T1	HGRIS_000233-T1	4599	6.45	11.57	1.43371	0.519748
HGRIS_000235-T1	HGRIS_000235-T1	2133	31.34	56.23	1.59021	0.669222
HGRIS_000236-T1	HGRIS_000236-T1	1890	45.46	81.56	1.79885	0.847077
HGRIS_000237-T1	HGRIS_000237-T1	924	99.63	178.77	1.48888	0.574229
HGRIS_000238-T1	HGRIS_000238-T1	498	38.88	69.76	0.992319	-0.0111246
HGRIS_000239-T1	HGRIS_000239-T1	1320	3.56	6.39	0.765269	-0.38596
HGRIS_000240-T1	HGRIS_000240-T1	405	17.36	31.15	0.777972	-0.36221
HGRIS_000242-T1	HGRIS_000242-T1	309	48.78	87.52	1.18623	0.246383
HGRIS_000243-T1	HGRIS_000243-T1	396	35.14	63.04	0.942866	-0.0848758
HGRIS_000244-T1	HGRIS_000244-T1	513	127.73	229.18	0.512065	-0.9656
HGRIS_000245-T1	HGRIS_000245-T1	2094	2.82	5.05	1.41457	0.500359
HGRIS_000245-T2	HGRIS_000245-T2	1740	2.24	4.02	2.1383	1.09646
HGRIS_000246-T1	HGRIS_000246-T1	819	42.9	76.96	1.25546	0.328222
HGRIS_000247-T1	HGRIS_000247-T1	810	5.42	9.73	1.31486	0.394915
HGRIS_000248-T1	HGRIS_000248-T1	2679	3.21	5.75	1.13636	0.184425
HGRIS_000249-T1	HGRIS_000249-T1	2004	17.01	30.52	1.6234	0.699022
HGRIS_000250-T1	HGRIS_000250-T1	528	16.06	28.81	0.971669	-0.0414624
HGRIS_000251-T1	HGRIS_000251-T1	2316	21.89	39.28	1.45159	0.537633
HGRIS_000252-T1	HGRIS_000252-T1	834	37.34	67	1.86994	0.902993
HGRIS_000253-T1	HGRIS_000253-T1	1701	46.38	83.22	1.04129	0.0583737
HGRIS_000254-T1	HGRIS_000254-T1	1359	4.75	8.52	0.668235	-0.581572
HGRIS_000255-T1	HGRIS_000255-T1	990	443.02	794.87	1.86039	0.895605
HGRIS_000255-T2	HGRIS_000255-T2	1896	304.2	545.81	1.64977	0.722265
HGRIS_000255-T3	HGRIS_000255-T3	1128	66.82	119.89	6.63108	2.72924
HGRIS_000256-T1	HGRIS_000256-T1	1140	1543.09	2768.64	1.40097	0.486427
HGRIS_000257-T1	HGRIS_000257-T1	327	7.5	13.46	1.68883	0.756027
HGRIS_000258-T1	HGRIS_000258-T1	2280	4	7.18	0.683159	-0.549707
HGRIS_000259-T1	HGRIS_000259-T1	1671	11.43	20.51	2.26881	1.18193
HGRIS_000260-T1	HGRIS_000260-T1	1113	93.44	167.66	1.4874	0.572795
HGRIS_000260-T2	HGRIS_000260-T2	1284	203.34	364.83	0.908147	-0.139002
HGRIS_000261-T1	HGRIS_000261-T1	489	2.17	3.89	0.727103	-0.459769
HGRIS_000261-T2	HGRIS_000261-T2	456	0	0	-	-
HGRIS_000262-T1	HGRIS_000262-T1	606	0.57	1.02	1.17241	0.229482
HGRIS_000263-T1	HGRIS_000263-T1	1092	0.43	0.77	1.4	0.485427
HGRIS_000264-T1	HGRIS_000264-T1	543	296.11	531.28	1.54815	0.630549
HGRIS_000265-T1	HGRIS_000265-T1	2955	9.17	16.45	1.30245	0.381233
HGRIS_000266-T1	HGRIS_000266-T1	288	4.46	7.99	2.68121	1.42288
HGRIS_000267-T1	HGRIS_000267-T1	366	0	0	-	-
HGRIS_000268-T1	HGRIS_000268-T1	243	7.13	12.79	2.65353	1.40791
HGRIS_000268-T2	HGRIS_000268-T2	174	28.13	50.48	1.12905	0.175114
HGRIS_000269-T1	HGRIS_000269-T1	2808	9.25	16.6	1.08214	0.113885
HGRIS_000270-T1	HGRIS_000270-T1	1374	1.66	2.98	0.928349	-0.107261
HGRIS_000271-T1	HGRIS_000271-T1	1176	4.42	7.94	1.0285	0.0405382
HGRIS_000271-T2	HGRIS_000271-T2	1170	0	0	-	-
HGRIS_000272-T1	HGRIS_000272-T1	1560	5.6	10.04	1.29548	0.373491
HGRIS_000274-T1	HGRIS_000274-T1	642	1.43	2.57	0.719888	-0.474156
HGRIS_000275-T1	HGRIS_000275-T1	3516	65.18	116.94	1.266	0.340272
HGRIS_000276-T1	HGRIS_000276-T1	1149	83.58	149.97	1.8165	0.861159
HGRIS_000276-T2	HGRIS_000276-T2	936	0	0	-	-
HGRIS_000276-T3	HGRIS_000276-T3	1017	7.79	13.99	0.93704	-0.0938182
HGRIS_000277-T1	HGRIS_000277-T1	366	13.39	24.02	1.73932	0.798523
HGRIS_000278-T1	HGRIS_000278-T1	468	6.87	12.32	1.53425	0.61753
HGRIS_000279-T1	HGRIS_000279-T1	2673	36.12	64.8	0.81932	-0.287501
HGRIS_000280-T1	HGRIS_000280-T1	1182	2.87	5.15	0.768657	-0.379589
HGRIS_000281-T1	HGRIS_000281-T1	612	11.47	20.58	0.899869	-0.152213
HGRIS_000282-T1	HGRIS_000282-T1	1284	86.51	155.22	1.1306	0.177088
HGRIS_000283-T1	HGRIS_000283-T1	1707	3.23	5.79	2.28854	1.19443
HGRIS_000283-T2	HGRIS_000283-T2	1569	0	0	-	-
HGRIS_000284-T1	HGRIS_000284-T1	462	28.52	51.18	0.466248	-1.10083
HGRIS_000285-T1	HGRIS_000285-T1	279	58.3	104.61	0.53906	-0.891482
HGRIS_000286-T1	HGRIS_000286-T1	2256	3.03	5.43	0.99633	-0.00530403
HGRIS_000287-T1	HGRIS_000287-T1	387	2563.46	4599.4	1.38996	0.475046
HGRIS_000288-T1	HGRIS_000288-T1	585	0.99	1.77	2.56522	1.35908
HGRIS_000289-T1	HGRIS_000289-T1	576	0.92	1.66	3.53191	1.82045
HGRIS_000290-T1	HGRIS_000290-T1	1716	11.32	20.31	1.24296	0.313782
HGRIS_000291-T1	HGRIS_000291-T1	1554	21.72	38.97	1.09436	0.130081
HGRIS_000292-T1	HGRIS_000292-T1	666	3.23	5.79	3.80921	1.92949
HGRIS_000293-T1	HGRIS_000293-T1	984	0	0	-	-
HGRIS_000294-T1	HGRIS_000294-T1	717	0.16	0.29	1.11538	0.157541
HGRIS_000295-T1	HGRIS_000295-T1	2880	8.13	14.58	1.09872	0.135822
HGRIS_000296-T1	HGRIS_000296-T1	1188	191.96	344.41	1.43462	0.520672
HGRIS_000297-T1	HGRIS_000297-T1	840	25.52	45.8	0.71877	-0.476399
HGRIS_000298-T1	HGRIS_000298-T1	2322	12.63	22.66	1.6492	0.721766
HGRIS_000299-T1	HGRIS_000299-T1	3021	21.58	38.71	1.60091	0.678892
HGRIS_000300-T1	HGRIS_000300-T1	456	6.96	12.49	0.872207	-0.197258
HGRIS_000301-T1	HGRIS_000301-T1	1689	18	32.3	0.27905	-1.84141
HGRIS_000302-T1	HGRIS_000302-T1	1560	3.14	5.63	4.43307	2.14831
HGRIS_000303-T1	HGRIS_000303-T1	1158	41.62	74.67	1.4937	0.578889
HGRIS_000304-T1	HGRIS_000304-T1	195	18.15	32.57	1.63751	0.7115
HGRIS_000305-T1	HGRIS_000305-T1	666	1.99	3.56	1.4413	0.527366
HGRIS_000306-T1	HGRIS_000306-T1	3525	5.91	10.59	0.972452	-0.0403014
HGRIS_000307-T1	HGRIS_000307-T1	3372	3.66	6.57	0.974777	-0.0368552
HGRIS_000307-T2	HGRIS_000307-T2	3342	0	0	-	-
HGRIS_000308-T1	HGRIS_000308-T1	4473	48.88	87.7	1.44624	0.532307
HGRIS_000309-T1	HGRIS_000309-T1	1005	0.76	1.36	0.912752	-0.131706
HGRIS_000310-T1	HGRIS_000310-T1	831	2.49	4.47	0.7152	-0.483581
HGRIS_000311-T1	HGRIS_000311-T1	4332	14.52	26.05	1.28262	0.359093
HGRIS_000312-T1	HGRIS_000312-T1	927	22.54	40.45	2.9248	1.54834
HGRIS_000313-T1	HGRIS_000313-T1	1941	32.07	57.55	0.567554	-0.81717
HGRIS_000314-T1	HGRIS_000314-T1	321	2543.19	4563.03	1.17057	0.227206
HGRIS_000315-T1	HGRIS_000315-T1	1059	7.2	12.92	1.30505	0.384106
HGRIS_000316-T1	HGRIS_000316-T1	1104	24.78	44.45	0.543864	-0.878682
HGRIS_000317-T1	HGRIS_000317-T1	1539	7.64	13.7	1.21025	0.275302
HGRIS_000318-T1	HGRIS_000318-T1	1500	6.09	10.92	1.74163	0.800436
HGRIS_000318-T2	HGRIS_000318-T2	1284	0.99	1.77	0.286872	-1.80152
HGRIS_000319-T1	HGRIS_000319-T1	1104	728.4	1306.92	1.61143	0.688344
HGRIS_000320-T1	HGRIS_000320-T1	1110	6.62	11.87	0.843639	-0.245302
HGRIS_000321-T1	HGRIS_000321-T1	2880	17.68	31.72	1.06229	0.0871786
HGRIS_000322-T1	HGRIS_000322-T1	165	167.33	300.23	1.49465	0.579806
HGRIS_000323-T1	HGRIS_000323-T1	1164	41.96	75.28	1.35056	0.433554
HGRIS_000324-T1	HGRIS_000324-T1	933	15.09	27.08	1.45984	0.545809
HGRIS_000325-T1	HGRIS_000325-T1	327	7.63	13.7	1.31858	0.39898
HGRIS_000326-T1	HGRIS_000326-T1	1755	10.83	19.44	1.08969	0.123913
HGRIS_000327-T1	HGRIS_000327-T1	1752	2.54	4.56	0.91018	-0.135777
HGRIS_000327-T2	HGRIS_000327-T2	1194	0.54	0.98	4.08333	2.02975
HGRIS_000327-T3	HGRIS_000327-T3	1329	1.92	3.44	1.21555	0.281607
HGRIS_000327-T4	HGRIS_000327-T4	1266	0	0	-	-
HGRIS_000329-T1	HGRIS_000329-T1	405	3.22	5.77	3.35465	1.74616
HGRIS_000330-T1	HGRIS_000330-T1	927	70.22	125.99	0.842461	-0.247319
HGRIS_000331-T1	HGRIS_000331-T1	1035	756.79	1357.85	1.67141	0.741062
HGRIS_000331-T2	HGRIS_000331-T2	915	84.67	151.92	2.47266	1.30606
HGRIS_000332-T1	HGRIS_000332-T1	1527	9.41	16.89	0.952623	-0.0700232
HGRIS_000333-T1	HGRIS_000333-T1	1275	19.68	35.32	1.46011	0.546075
HGRIS_000334-T1	HGRIS_000334-T1	354	5.77	10.35	2.25983	1.17621
HGRIS_000335-T1	HGRIS_000335-T1	3936	2.78	4.98	1.25126	0.323377
HGRIS_000336-T1	HGRIS_000336-T1	774	19.67	35.29	0.992686	-0.0105901
HGRIS_000337-T1	HGRIS_000337-T1	3087	8.25	14.79	1.25127	0.323392
HGRIS_000338-T1	HGRIS_000338-T1	1764	4.23	7.59	1.66447	0.735066
HGRIS_000339-T1	HGRIS_000339-T1	1845	11.63	20.87	0.938821	-0.0910773
HGRIS_000340-T1	HGRIS_000340-T1	396	31.52	56.56	1.10685	0.146459
HGRIS_000341-T1	HGRIS_000341-T1	669	1.69	3.03	1.03767	0.0533494
HGRIS_000343-T1	HGRIS_000343-T1	3954	5.03	9.03	1.29741	0.375639
HGRIS_000344-T1	HGRIS_000344-T1	3312	8.08	14.49	0.722693	-0.468545
HGRIS_000344-T2	HGRIS_000344-T2	2325	12	21.54	0.933276	-0.099625
HGRIS_000345-T1	HGRIS_000345-T1	1242	19.23	34.5	0.861423	-0.215206
HGRIS_000346-T1	HGRIS_000346-T1	894	21.4	38.39	0.558644	-0.839999
HGRIS_000347-T1	HGRIS_000347-T1	2169	17.8	31.93	1.38525	0.470146
HGRIS_000348-T1	HGRIS_000348-T1	663	28.98	52	1.40579	0.491376
HGRIS_000349-T1	HGRIS_000349-T1	1356	19.12	34.31	1.23997	0.310306
HGRIS_000350-T1	HGRIS_000350-T1	1734	7.75	13.9	1.30028	0.378823
HGRIS_000351-T1	HGRIS_000351-T1	2781	1.71	3.06	1.9125	0.93546
HGRIS_000352-T1	HGRIS_000352-T1	1059	11.57	20.76	1.3073	0.386596
HGRIS_000353-T1	HGRIS_000353-T1	489	1.94	3.48	1.8913	0.919382
HGRIS_000354-T1	HGRIS_000354-T1	2589	18.21	32.67	1.99207	0.994271
HGRIS_000355-T1	HGRIS_000355-T1	2268	9.36	16.8	1.00719	0.0103419
HGRIS_000356-T1	HGRIS_000356-T1	225	139.59	250.46	1.36179	0.445502
HGRIS_000357-T1	HGRIS_000357-T1	852	19.22	34.49	1.42639	0.512364
HGRIS_000358-T1	HGRIS_000358-T1	705	13.84	24.84	1.31847	0.398866
HGRIS_000359-T1	HGRIS_000359-T1	1212	2.42	4.34	1.03333	0.0473057
HGRIS_000360-T1	HGRIS_000360-T1	393	5.29	9.5	1.09321	0.128571
HGRIS_000361-T1	HGRIS_000361-T1	411	7.26	13.03	1.29781	0.376078
HGRIS_000362-T1	HGRIS_000362-T1	489	1.69	3.03	8.91176	3.15571
HGRIS_000363-T1	HGRIS_000363-T1	4662	12.24	21.96	0.819403	-0.287355
HGRIS_000364-T1	HGRIS_000364-T1	471	1.14	2.04	0.361702	-1.46713
HGRIS_000364-T2	HGRIS_000364-T2	633	4.86	8.72	1.30344	0.382322
HGRIS_000365-T1	HGRIS_000365-T1	5538	26.27	47.14	1.10372	0.142378
HGRIS_000366-T1	HGRIS_000366-T1	453	0.91	1.64	0.361233	-1.469
HGRIS_000367-T1	HGRIS_000367-T1	4941	4.6	8.25	0.818452	-0.28903
HGRIS_000368-T1	HGRIS_000368-T1	528	14.5	26.01	0.989726	-0.0148989
HGRIS_000369-T1	HGRIS_000369-T1	1953	47.91	85.97	1.05304	0.0745571
HGRIS_000370-T1	HGRIS_000370-T1	939	123.25	221.14	1.5271	0.610799
HGRIS_000370-T2	HGRIS_000370-T2	714	0.75	1.35	0.132223	-2.91895
HGRIS_000371-T1	HGRIS_000371-T1	471	1.1	1.97	0.754789	-0.405854
HGRIS_000372-T1	HGRIS_000372-T1	1368	16.81	30.16	0.436848	-1.1948
HGRIS_000372-T2	HGRIS_000372-T2	1683	17.84	32	0.4426	-1.17592
HGRIS_000372-T3	HGRIS_000372-T3	1113	0.06	0.1	0.140845	-2.82782
HGRIS_000373-T1	HGRIS_000373-T1	834	0.52	0.94	0.61039	-0.712198
HGRIS_000374-T1	HGRIS_000374-T1	1677	34.96	62.72	1.06107	0.0855233
HGRIS_000375-T1	HGRIS_000375-T1	960	69.94	125.49	1.11458	0.156494
HGRIS_000376-T1	HGRIS_000376-T1	795	2.67	4.79	4.27679	2.09653
HGRIS_000378-T1	HGRIS_000378-T1	309	3.16	5.67	0.93719	-0.0935864
HGRIS_000379-T1	HGRIS_000379-T1	759	4.55	8.17	0.781818	-0.355095
HGRIS_000380-T1	HGRIS_000380-T1	1620	3.43	6.15	1.26283	0.336665
HGRIS_000380-T2	HGRIS_000380-T2	1416	0	0	-	-
HGRIS_000381-T1	HGRIS_000381-T1	1257	476.72	855.34	1.50612	0.590836
HGRIS_000382-T1	HGRIS_000382-T1	2307	30.96	55.56	0.93788	-0.092525
HGRIS_000382-T2	HGRIS_000382-T2	1836	0.11	0.19	-	-
HGRIS_000383-T1	HGRIS_000383-T1	414	2.23	4.01	1.08086	0.112183
HGRIS_000384-T1	HGRIS_000384-T1	1365	1.29	2.32	1.6	0.678072
HGRIS_000385-T1	HGRIS_000385-T1	981	5.91	10.6	0.92901	-0.106235
HGRIS_000386-T1	HGRIS_000386-T1	381	8.51	15.28	0.94613	-0.0798896
HGRIS_000387-T1	HGRIS_000387-T1	1827	12.15	21.81	0.85362	-0.228334
HGRIS_000388-T1	HGRIS_000388-T1	762	57.27	102.75	1.40715	0.492775
HGRIS_000389-T1	HGRIS_000389-T1	1800	9.96	17.87	1.07134	0.0994203
HGRIS_000389-T2	HGRIS_000389-T2	1143	3.24	5.82	1.18053	0.239432
HGRIS_000390-T1	HGRIS_000390-T1	1734	6.23	11.18	1.18684	0.247121
HGRIS_000390-T2	HGRIS_000390-T2	2574	5.31	9.53	1.24738	0.318904
HGRIS_000391-T1	HGRIS_000391-T1	2163	2.15	3.85	0.948276	-0.0766213
HGRIS_000392-T1	HGRIS_000392-T1	1068	15.87	28.48	0.543511	-0.879618
HGRIS_000393-T1	HGRIS_000393-T1	1956	7.99	14.34	1.0221	0.03153
HGRIS_000394-T1	HGRIS_000394-T1	882	4.24	7.61	1.48343	0.568938
HGRIS_000395-T1	HGRIS_000395-T1	675	3.1	5.56	1.42199	0.507916
HGRIS_000396-T1	HGRIS_000396-T1	1290	2.91	5.23	1.32741	0.408615
HGRIS_000397-T1	HGRIS_000397-T1	1038	25.47	45.71	1.01533	0.0219438
HGRIS_000397-T2	HGRIS_000397-T2	951	0.56	1	0.255754	-1.96717
HGRIS_000398-T1	HGRIS_000398-T1	2448	7.56	13.57	0.951613	-0.0715533
HGRIS_000399-T1	HGRIS_000399-T1	282	2.18	3.92	0.922353	-0.116609
HGRIS_000400-T1	HGRIS_000400-T1	261	2.82	5.06	3.69343	1.88496
HGRIS_000401-T1	HGRIS_000401-T1	1605	6.82	12.24	2.29644	1.1994
HGRIS_000401-T2	HGRIS_000401-T2	1524	0	0	-	-
HGRIS_000402-T1	HGRIS_000402-T1	957	11.71	21.01	1.11874	0.161879
HGRIS_000402-T2	HGRIS_000402-T2	891	0	0	-	-
HGRIS_000403-T1	HGRIS_000403-T1	1590	3.94	7.07	1.89544	0.922535
HGRIS_000404-T1	HGRIS_000404-T1	1623	339.84	609.75	1.01264	0.0181189
HGRIS_000405-T1	HGRIS_000405-T1	1137	14.44	25.91	1.20736	0.271859
HGRIS_000406-T1	HGRIS_000406-T1	1077	28.03	50.29	1.50389	0.588697
HGRIS_000407-T1	HGRIS_000407-T1	348	42.01	75.38	0.524383	-0.931308
HGRIS_000408-T1	HGRIS_000408-T1	204	8.08	14.49	1.14818	0.199346
HGRIS_000409-T1	HGRIS_000409-T1	1122	2.19	3.93	1.60408	0.681748
HGRIS_000410-T1	HGRIS_000410-T1	330	2.78	4.99	1.84133	0.880747
HGRIS_000411-T1	HGRIS_000411-T1	648	209.6	376.07	1.01944	0.0277714
HGRIS_000412-T1	HGRIS_000412-T1	1692	12.21	21.91	1.30806	0.387428
HGRIS_000413-T1	HGRIS_000413-T1	1473	43.58	78.2	0.590411	-0.760207
HGRIS_000414-T1	HGRIS_000414-T1	570	10.67	19.14	0.451096	-1.14849
HGRIS_000415-T1	HGRIS_000415-T1	222	18.36	32.94	0.47505	-1.07385
HGRIS_000416-T1	HGRIS_000416-T1	768	9.4	16.87	0.512922	-0.963189
HGRIS_000417-T1	HGRIS_000417-T1	1209	2.38	4.27	1.1178	0.160663
HGRIS_000418-T1	HGRIS_000418-T1	1500	15.83	28.4	1.5613	0.642745
HGRIS_000418-T2	HGRIS_000418-T2	1587	6.73	12.08	0.971061	-0.042366
HGRIS_000419-T1	HGRIS_000419-T1	1041	662.06	1187.89	0.56273	-0.829484
HGRIS_000420-T1	HGRIS_000420-T1	645	2.97	5.33	0.289831	-1.78671
HGRIS_000421-T1	HGRIS_000421-T1	2400	17.75	31.85	0.99283	-0.0103808
HGRIS_000422-T1	HGRIS_000422-T1	855	21.38	38.36	0.963335	-0.0538905
HGRIS_000423-T1	HGRIS_000423-T1	2370	15.69	28.15	0.761428	-0.39322
HGRIS_000424-T1	HGRIS_000424-T1	2313	2.45	4.4	1.38801	0.473021
HGRIS_000425-T1	HGRIS_000425-T1	1374	1.76	3.16	0.643585	-0.635798
HGRIS_000425-T2	HGRIS_000425-T2	1341	0	0	-	-
HGRIS_000427-T1	HGRIS_000427-T1	807	2.32	4.15	1.35621	0.43958
HGRIS_000428-T1	HGRIS_000428-T1	960	25.63	45.99	0.986486	-0.0196288
HGRIS_000429-T1	HGRIS_000429-T1	1776	6.32	11.35	0.948204	-0.0767309
HGRIS_000429-T2	HGRIS_000429-T2	1566	2.33	4.18	1.10875	0.148938
HGRIS_000429-T3	HGRIS_000429-T3	1821	0.38	0.68	1.54545	0.628031
HGRIS_000430-T1	HGRIS_000430-T1	972	11.68	20.95	1.38284	0.467632
HGRIS_000431-T1	HGRIS_000431-T1	1122	19.14	34.35	1.43244	0.518478
HGRIS_000432-T1	HGRIS_000432-T1	687	5.19	9.32	0.748594	-0.417744
HGRIS_000433-T1	HGRIS_000433-T1	762	18.82	33.78	1.91497	0.937319
HGRIS_000434-T1	HGRIS_000434-T1	780	9.23	16.55	1.54528	0.627873
HGRIS_000434-T2	HGRIS_000434-T2	1098	1.27	2.28	1.52	0.604071
HGRIS_000434-T3	HGRIS_000434-T3	1251	7.59	13.61	1.76524	0.819864
HGRIS_000434-T4	HGRIS_000434-T4	1068	0.69	1.24	0.775	-0.367732
HGRIS_000435-T1	HGRIS_000435-T1	813	4.75	8.52	0.854564	-0.22674
HGRIS_000436-T1	HGRIS_000436-T1	342	4.52	8.1	0.842872	-0.246615
HGRIS_000437-T1	HGRIS_000437-T1	1689	6.31	11.33	1.50465	0.589426
HGRIS_000438-T1	HGRIS_000438-T1	933	4.22	7.57	0.778006	-0.362147
HGRIS_000439-T1	HGRIS_000439-T1	1761	7.2	12.92	0.383724	-1.38186
HGRIS_000440-T1	HGRIS_000440-T1	1470	38.72	69.48	0.913009	-0.131299
HGRIS_000442-T1	HGRIS_000442-T1	723	6.35	11.4	0.929095	-0.106101
HGRIS_000443-T1	HGRIS_000443-T1	1002	35	62.79	0.429363	-1.21973
HGRIS_000444-T1	HGRIS_000444-T1	384	12.62	22.65	2.1969	1.13547
HGRIS_000445-T1	HGRIS_000445-T1	966	18.01	32.31	0.696787	-0.521211
HGRIS_000446-T1	HGRIS_000446-T1	519	19.92	35.75	0.934641	-0.0975165
HGRIS_000447-T1	HGRIS_000447-T1	579	1.39	2.5	4.31034	2.1078
HGRIS_000448-T1	HGRIS_000448-T1	465	116.92	209.77	1.15119	0.203127
HGRIS_000449-T1	HGRIS_000449-T1	2316	7.19	12.9	0.959108	-0.0602351
HGRIS_000449-T2	HGRIS_000449-T2	2529	4.94	8.86	1.43598	0.522036
HGRIS_000450-T1	HGRIS_000450-T1	1029	2.29	4.12	1.15084	0.202685
HGRIS_000451-T1	HGRIS_000451-T1	1254	5.99	10.75	1.17102	0.227771
HGRIS_000451-T2	HGRIS_000451-T2	792	0	0	-	-
HGRIS_000451-T3	HGRIS_000451-T3	981	4.92	8.82	2.90132	1.53671
HGRIS_000452-T1	HGRIS_000452-T1	1983	5.35	9.59	1.41237	0.498119
HGRIS_000453-T1	HGRIS_000453-T1	612	60.99	109.42	0.926425	-0.110255
HGRIS_000454-T1	HGRIS_000454-T1	1893	11.08	19.87	1.35262	0.435757
HGRIS_000455-T1	HGRIS_000455-T1	396	46.32	83.1	1.59808	0.676337
HGRIS_000456-T1	HGRIS_000456-T1	864	4.53	8.13	1.5848	0.664297
HGRIS_000457-T1	HGRIS_000457-T1	1485	5.64	10.12	0.498277	-1.00498
HGRIS_000458-T1	HGRIS_000458-T1	1398	2.68	4.81	0.827883	-0.272501
HGRIS_000459-T1	HGRIS_000459-T1	465	95.25	170.9	0.748249	-0.41841
HGRIS_000460-T1	HGRIS_000460-T1	873	2.24	4.01	1.04974	0.0700296
HGRIS_000461-T1	HGRIS_000461-T1	873	2.01	3.61	0.913924	-0.129854
HGRIS_000462-T1	HGRIS_000462-T1	321	4.62	8.28	0.506112	-0.98247
HGRIS_000463-T1	HGRIS_000463-T1	276	1.49	2.67	0.223244	-2.16331
HGRIS_000464-T1	HGRIS_000464-T1	3966	5.68	10.19	1.09688	0.133404
HGRIS_000465-T1	HGRIS_000465-T1	582	7.18	12.88	1.26398	0.337979
HGRIS_000466-T1	HGRIS_000466-T1	2787	30.48	54.68	1.55518	0.637078
HGRIS_000467-T1	HGRIS_000467-T1	2883	3.33	5.97	1.79819	0.846548
HGRIS_000468-T1	HGRIS_000468-T1	2109	20.25	36.34	1.11953	0.162895
HGRIS_000469-T1	HGRIS_000469-T1	819	202.49	363.3	1.25198	0.324213
HGRIS_000470-T1	HGRIS_000470-T1	1461	38.32	68.75	0.964777	-0.0517328
HGRIS_000471-T1	HGRIS_000471-T1	195	0	0	-	-
HGRIS_000472-T1	HGRIS_000472-T1	366	0	0	-	-
HGRIS_000473-T1	HGRIS_000473-T1	1914	0	0	-	-
HGRIS_000474-T1	HGRIS_000474-T1	687	0	0	-	-
HGRIS_000475-T1	HGRIS_000475-T1	1488	0	0	-	-
HGRIS_000476-T1	HGRIS_000476-T1	573	0	0	-	-
HGRIS_000477-T1	HGRIS_000477-T1	1476	0	0	-	-
HGRIS_000478-T1	HGRIS_000478-T1	678	0	0	-	-
HGRIS_000479-T1	HGRIS_000479-T1	3957	0.1	0.18	1.28571	0.36257
HGRIS_000480-T1	HGRIS_000480-T1	927	0	0	-	-
HGRIS_000481-T1	HGRIS_000481-T1	1449	0	0	-	-
HGRIS_000482-T1	HGRIS_000482-T1	405	0	0	-	-
HGRIS_000483-T1	HGRIS_000483-T1	753	0	0	-	-
HGRIS_000484-T1	HGRIS_000484-T1	1401	0	0	-	-
HGRIS_000485-T1	HGRIS_000485-T1	381	0	0	-	-
HGRIS_000486-T1	HGRIS_000486-T1	249	16.36	29.36	0.516901	-0.952039
HGRIS_000487-T1	HGRIS_000487-T1	1428	5.78	10.37	1.62285	0.698528
HGRIS_000488-T1	HGRIS_000488-T1	1293	1607.08	2883.45	0.839254	-0.252821
HGRIS_000489-T1	HGRIS_000489-T1	300	3.12	5.59	0.74933	-0.416327
HGRIS_000490-T1	HGRIS_000490-T1	1275	2.29	4.11	0.548	-0.867752
HGRIS_000491-T1	HGRIS_000491-T1	783	71.15	127.65	1.01085	0.0155674
HGRIS_000492-T1	HGRIS_000492-T1	1461	2.64	4.73	0.765372	-0.385767
HGRIS_000493-T1	HGRIS_000493-T1	3492	4.7	8.43	0.54352	-0.879594
HGRIS_000494-T1	HGRIS_000494-T1	2043	16.92	30.36	1.01743	0.0249243
HGRIS_000495-T1	HGRIS_000495-T1	2307	0.58	1.04	2.66667	1.41504
HGRIS_000495-T2	HGRIS_000495-T2	2283	0	0	-	-
HGRIS_000495-T3	HGRIS_000495-T3	2190	4.6	8.26	1.24211	0.312787
HGRIS_000495-T4	HGRIS_000495-T4	2340	11.49	20.61	1.62156	0.69738
HGRIS_000496-T1	HGRIS_000496-T1	537	22.83	40.96	0.867245	-0.205488
HGRIS_000497-T1	HGRIS_000497-T1	1533	4.43	7.95	1.97761	0.983759
HGRIS_000498-T1	HGRIS_000498-T1	1584	25.12	45.07	0.67897	-0.558581
HGRIS_000499-T1	HGRIS_000499-T1	345	125.9	225.9	0.576526	-0.794544
HGRIS_000500-T1	HGRIS_000500-T1	2922	5.95	10.67	1.44384	0.529914
HGRIS_000501-T1	HGRIS_000501-T1	1449	8.4	15.07	0.722435	-0.46906
HGRIS_000502-T1	HGRIS_000502-T1	327	2.72	4.87	0.936538	-0.0945899
HGRIS_000503-T1	HGRIS_000503-T1	1353	56.75	101.83	0.899479	-0.152839
HGRIS_000504-T1	HGRIS_000504-T1	870	47.61	85.42	0.397191	-1.33209
HGRIS_000505-T1	HGRIS_000505-T1	1788	5.46	9.8	0.49545	-1.01319
HGRIS_000505-T2	HGRIS_000505-T2	1581	3.99	7.15	2.6779	1.4211
HGRIS_000506-T1	HGRIS_000506-T1	4575	4.77	8.56	0.983908	-0.0234046
HGRIS_000507-T1	HGRIS_000507-T1	1671	7.57	13.58	2.04827	1.0344
HGRIS_000508-T1	HGRIS_000508-T1	546	7.25	13.02	1.22714	0.295305
HGRIS_000509-T1	HGRIS_000509-T1	336	618.64	1109.98	0.930294	-0.104242
HGRIS_000510-T1	HGRIS_000510-T1	816	106.25	190.64	1.35997	0.44357
HGRIS_000511-T1	HGRIS_000511-T1	729	14.82	26.59	1.57898	0.658992
HGRIS_000512-T1	HGRIS_000512-T1	201	31.36	56.27	0.870244	-0.200508
HGRIS_000513-T1	HGRIS_000513-T1	1521	1.72	3.08	1.03704	0.0524674
HGRIS_000514-T1	HGRIS_000514-T1	840	7.17	12.86	0.745507	-0.423706
HGRIS_000515-T1	HGRIS_000515-T1	2892	53.74	96.43	1.23076	0.299549
HGRIS_000517-T1	HGRIS_000517-T1	483	8.13	14.6	0.547637	-0.868708
HGRIS_000518-T1	HGRIS_000518-T1	1857	4.97	8.91	0.992205	-0.01129
HGRIS_000519-T1	HGRIS_000519-T1	1551	272.76	489.39	1.24892	0.320683
HGRIS_000520-T1	HGRIS_000520-T1	672	5.04	9.05	1.00556	0.00799279
HGRIS_000521-T1	HGRIS_000521-T1	699	3.94	7.07	1.47599	0.561685
HGRIS_000522-T1	HGRIS_000522-T1	1707	3.85	6.92	0.997118	-0.00416362
HGRIS_000523-T1	HGRIS_000523-T1	1008	1.27	2.28	0.682635	-0.550814
HGRIS_000524-T1	HGRIS_000524-T1	1425	16.44	29.49	0.602575	-0.730788
HGRIS_000525-T1	HGRIS_000525-T1	477	69.58	124.83	1.2076	0.272147
HGRIS_000526-T1	HGRIS_000526-T1	1386	1.27	2.28	0.642254	-0.638785
HGRIS_000527-T1	HGRIS_000527-T1	3321	2.36	4.24	1.45704	0.543045
HGRIS_000528-T1	HGRIS_000528-T1	1623	0.51	0.92	0.538012	-0.894291
HGRIS_000529-T1	HGRIS_000529-T1	1824	13.28	23.82	1.25965	0.333024
HGRIS_000530-T1	HGRIS_000530-T1	2151	8.73	15.66	1.83372	0.874776
HGRIS_000531-T1	HGRIS_000531-T1	7320	6.72	12.06	0.71957	-0.474792
HGRIS_000532-T1	HGRIS_000532-T1	1467	1.8	3.24	1.5283	0.61193
HGRIS_000532-T2	HGRIS_000532-T2	1671	6.46	11.58	2.7971	1.48393
HGRIS_000533-T1	HGRIS_000533-T1	3204	7.73	13.86	1.29775	0.376016
HGRIS_000534-T1	HGRIS_000534-T1	1308	3.73	6.7	2.0679	1.04817
HGRIS_000535-T1	HGRIS_000535-T1	528	2.52	4.52	1.67407	0.743363
HGRIS_000536-T1	HGRIS_000536-T1	939	6.47	11.6	1.09953	0.136882
HGRIS_000537-T1	HGRIS_000537-T1	3909	9.52	17.08	1.60075	0.678748
HGRIS_000538-T1	HGRIS_000538-T1	261	0	0	-	-
HGRIS_000539-T1	HGRIS_000539-T1	426	0	0	-	-
HGRIS_000540-T1	HGRIS_000540-T1	576	0	0	-	-
HGRIS_000541-T1	HGRIS_000541-T1	264	0	0	-	-
HGRIS_000542-T1	HGRIS_000542-T1	1317	0	0	-	-
HGRIS_000543-T1	HGRIS_000543-T1	291	0	0	-	-
HGRIS_000544-T1	HGRIS_000544-T1	1470	0	0	-	-
HGRIS_000545-T1	HGRIS_000545-T1	1383	0	0	-	-
HGRIS_000546-T1	HGRIS_000546-T1	3174	0	0	-	-
HGRIS_000547-T1	HGRIS_000547-T1	939	0	0	-	-
HGRIS_000548-T1	HGRIS_000548-T1	654	0	0	-	-
HGRIS_000549-T1	HGRIS_000549-T1	588	0	0	-	-
HGRIS_000550-T1	HGRIS_000550-T1	1044	0	0	-	-
HGRIS_000551-T1	HGRIS_000551-T1	1056	0.02	0.03	-	-
HGRIS_000552-T1	HGRIS_000552-T1	648	0	0	-	-
HGRIS_000553-T1	HGRIS_000553-T1	1443	0.42	0.75	1.92308	0.943416
HGRIS_000554-T1	HGRIS_000554-T1	2175	2.17	3.89	1.75225	0.80921
HGRIS_000555-T1	HGRIS_000555-T1	1095	1.34	2.41	1.28191	0.3583
HGRIS_000556-T1	HGRIS_000556-T1	675	0	0	-	-
HGRIS_000557-T1	HGRIS_000557-T1	369	0	0	-	-
HGRIS_000558-T1	HGRIS_000558-T1	783	14.94	26.81	0.902998	-0.147206
HGRIS_000559-T1	HGRIS_000559-T1	1557	2.08	3.73	0.75813	-0.399483
HGRIS_000559-T2	HGRIS_000559-T2	1233	1.45	2.6	0.55914	-0.838719
HGRIS_000560-T1	HGRIS_000560-T1	2445	63.13	113.27	1.10853	0.148653
HGRIS_000561-T1	HGRIS_000561-T1	1863	15.94	28.61	1.03211	0.0455922
HGRIS_000564-T1	HGRIS_000564-T1	1332	64.02	114.86	0.601582	-0.733167
HGRIS_000565-T1	HGRIS_000565-T1	1383	16.84	30.21	1.26614	0.340432
HGRIS_000566-T1	HGRIS_000566-T1	294	5.58	10	1.1274	0.172994
HGRIS_000567-T1	HGRIS_000567-T1	381	12.37	22.2	0.859466	-0.218488
HGRIS_000568-T1	HGRIS_000568-T1	912	8.38	15.04	1.02873	0.0408613
HGRIS_000570-T1	HGRIS_000570-T1	1422	4.92	8.83	1.01494	0.021398
HGRIS_000570-T2	HGRIS_000570-T2	1038	0.72	1.29	1.15179	0.203872
HGRIS_000571-T1	HGRIS_000571-T1	1467	28.29	50.75	1.64719	0.720009
HGRIS_000572-T1	HGRIS_000572-T1	1350	2355.52	4226.33	2.73705	1.45262
HGRIS_000573-T1	HGRIS_000573-T1	1164	3.16	5.67	0.881804	-0.18147
HGRIS_000574-T1	HGRIS_000574-T1	1290	48.33	86.71	1.07634	0.106135
HGRIS_000575-T1	HGRIS_000575-T1	1173	28.19	50.58	1.15348	0.20599
HGRIS_000576-T1	HGRIS_000576-T1	696	4.56	8.19	0.81982	-0.286621
HGRIS_000578-T1	HGRIS_000578-T1	753	1.49	2.68	1.08065	0.111893
HGRIS_000579-T1	HGRIS_000579-T1	252	2.32	4.17	0.766544	-0.383559
HGRIS_000580-T1	HGRIS_000580-T1	327	0.91	1.62	1.16547	0.220909
HGRIS_000581-T1	HGRIS_000581-T1	3453	87.47	156.94	1.25854	0.331752
HGRIS_000582-T1	HGRIS_000582-T1	243	4.97	8.92	2.51268	1.32922
HGRIS_000583-T1	HGRIS_000583-T1	768	283.65	508.92	0.928195	-0.1075
HGRIS_000584-T1	HGRIS_000584-T1	477	65.05	116.71	4.15634	2.05531
HGRIS_000585-T1	HGRIS_000585-T1	1074	43.89	78.75	1.32799	0.409248
HGRIS_000586-T1	HGRIS_000586-T1	1164	20.92	37.53	1.1294	0.175558
HGRIS_000587-T1	HGRIS_000587-T1	1131	114.77	205.91	1.36211	0.445842
HGRIS_000588-T1	HGRIS_000588-T1	579	6.8	12.2	0.933435	-0.099378
HGRIS_000589-T1	HGRIS_000589-T1	702	0	0	-	-
HGRIS_000590-T1	HGRIS_000590-T1	354	39.53	70.93	1.65261	0.724746
HGRIS_000591-T1	HGRIS_000591-T1	2028	145	260.17	0.983072	-0.024631
HGRIS_000592-T1	HGRIS_000592-T1	1161	2.51	4.51	0.191833	-2.38208
HGRIS_000592-T2	HGRIS_000592-T2	999	0	0	-	-
HGRIS_000593-T1	HGRIS_000593-T1	1371	7.08	12.7	0.854069	-0.227576
HGRIS_000594-T1	HGRIS_000594-T1	339	4.49	8.06	0.259665	-1.94528
HGRIS_000595-T1	HGRIS_000595-T1	603	1.19	2.13	1.38312	0.467923
HGRIS_000596-T1	HGRIS_000596-T1	1728	8.57	15.37	1.34119	0.42351
HGRIS_000597-T1	HGRIS_000597-T1	840	71.72	128.68	0.290579	-1.783
HGRIS_000598-T1	HGRIS_000598-T1	249	102.11	183.21	0.324415	-1.62409
HGRIS_000599-T1	HGRIS_000599-T1	171	71.2	127.75	1.50755	0.592208
HGRIS_000600-T1	HGRIS_000600-T1	453	8.67	15.56	0.675054	-0.566925
HGRIS_000601-T1	HGRIS_000601-T1	2220	20.49	36.77	1.26749	0.341979
HGRIS_000602-T1	HGRIS_000602-T1	1122	24.32	43.63	2.45803	1.2975
HGRIS_000602-T2	HGRIS_000602-T2	855	20.41	36.62	3.05167	1.6096
HGRIS_000603-T1	HGRIS_000603-T1	846	0.36	0.64	0.927536	-0.108524
HGRIS_000604-T1	HGRIS_000604-T1	1629	6.32	11.33	1.20276	0.266349
HGRIS_000604-T2	HGRIS_000604-T2	1296	1.11	2	1.29032	0.367732
HGRIS_000604-T3	HGRIS_000604-T3	1323	2.84	5.1	1.06029	0.0844604
HGRIS_000606-T1	HGRIS_000606-T1	1866	12.75	22.87	1.30835	0.387751
HGRIS_000606-T2	HGRIS_000606-T2	1839	0.36	0.65	0.802469	-0.317482
HGRIS_000607-T1	HGRIS_000607-T1	204	1.35	2.42	0.335645	-1.57499
HGRIS_000608-T1	HGRIS_000608-T1	249	1.51	2.72	0.836923	-0.256833
HGRIS_000609-T1	HGRIS_000609-T1	1710	18.54	33.27	1.19849	0.261214
HGRIS_000610-T1	HGRIS_000610-T1	765	7.58	13.6	0.370875	-1.43099
HGRIS_000611-T1	HGRIS_000611-T1	1350	24.39	43.76	1.15067	0.202475
HGRIS_000612-T1	HGRIS_000612-T1	699	19.28	34.59	0.471575	-1.08444
HGRIS_000613-T1	HGRIS_000613-T1	273	27.1	48.63	0.381502	-1.39024
HGRIS_000614-T1	HGRIS_000614-T1	777	1.06	1.9	0.989583	-0.0151069
HGRIS_000615-T1	HGRIS_000615-T1	2154	136.46	244.84	1.36645	0.45043
HGRIS_000616-T1	HGRIS_000616-T1	393	1.28	2.3	0.559611	-0.837505
HGRIS_000617-T1	HGRIS_000617-T1	876	2.54	4.56	0.791667	-0.337035
HGRIS_000618-T1	HGRIS_000618-T1	1002	20.81	37.33	1.24724	0.318743
HGRIS_000619-T1	HGRIS_000619-T1	780	2.94	5.27	1.27913	0.355159
HGRIS_000620-T1	HGRIS_000620-T1	1020	22.63	40.61	0.676045	-0.56481
HGRIS_000621-T1	HGRIS_000621-T1	1488	29.41	52.76	0.619103	-0.691747
HGRIS_000622-T1	HGRIS_000622-T1	489	1487.51	2668.92	0.975333	-0.0360336
HGRIS_000623-T1	HGRIS_000623-T1	489	7379.3	13240.1	0.838759	-0.253673
HGRIS_000625-T1	HGRIS_000625-T1	1695	1.64	2.94	1.07692	0.106915
HGRIS_000626-T1	HGRIS_000626-T1	912	38.97	69.93	0.673245	-0.570796
HGRIS_000627-T1	HGRIS_000627-T1	1740	0.96	1.72	0.702041	-0.510373
HGRIS_000628-T1	HGRIS_000628-T1	1422	18.24	32.72	0.6346	-0.65608
HGRIS_000629-T1	HGRIS_000629-T1	4413	5.74	10.31	1.19191	0.253272
HGRIS_000629-T2	HGRIS_000629-T2	3450	0.09	0.16	0.8	-0.321928
HGRIS_000630-T1	HGRIS_000630-T1	1416	12.94	23.22	0.931782	-0.101936
HGRIS_000631-T1	HGRIS_000631-T1	513	1137.47	2040.88	1.25636	0.329249
HGRIS_000632-T1	HGRIS_000632-T1	855	113.19	203.09	1.04788	0.0674762
HGRIS_000633-T1	HGRIS_000633-T1	555	84.2	151.07	0.127671	-2.9695
HGRIS_000634-T1	HGRIS_000634-T1	2295	7.97	14.3	1.13944	0.188328
HGRIS_000639-T1	HGRIS_000639-T1	573	326.95	586.62	0.773619	-0.370304
HGRIS_000640-T1	HGRIS_000640-T1	3768	1.5	2.7	0.909091	-0.137504
HGRIS_000641-T1	HGRIS_000641-T1	573	1.24	2.22	0.69375	-0.527512
HGRIS_000642-T1	HGRIS_000642-T1	663	116.12	208.35	1.01808	0.0258504
HGRIS_000642-T2	HGRIS_000642-T2	735	4.03	7.22	1.56616	0.647232
HGRIS_000643-T1	HGRIS_000643-T1	1101	1.98	3.56	2.34211	1.22781
HGRIS_000644-T1	HGRIS_000644-T1	1164	9.22	16.53	1.34719	0.429951
HGRIS_000645-T1	HGRIS_000645-T1	903	91.03	163.33	1.13274	0.179819
HGRIS_000646-T1	HGRIS_000646-T1	1047	3.65	6.55	1.62531	0.700715
HGRIS_000647-T1	HGRIS_000647-T1	552	11.17	20.03	1.32825	0.409526
HGRIS_000648-T1	HGRIS_000648-T1	1455	270.37	485.1	1.78221	0.833668
HGRIS_000649-T1	HGRIS_000649-T1	537	2.6	4.66	0.530148	-0.915533
HGRIS_000650-T1	HGRIS_000650-T1	1152	3.58	6.42	1.7686	0.822604
HGRIS_000651-T1	HGRIS_000651-T1	927	12.81	22.98	1.90547	0.930149
HGRIS_000652-T1	HGRIS_000652-T1	1191	27.13	48.67	1.37292	0.457247
HGRIS_000653-T1	HGRIS_000653-T1	789	5.13	9.2	0.868744	-0.202997
HGRIS_000654-T1	HGRIS_000654-T1	3324	9.06	16.25	1.48673	0.572146
HGRIS_000655-T1	HGRIS_000655-T1	939	1.03	1.85	1.1859	0.245979
HGRIS_000656-T1	HGRIS_000656-T1	1233	17.67	31.7	0.755842	-0.403844
HGRIS_000657-T1	HGRIS_000657-T1	1341	3.87	6.94	1.13214	0.179049
HGRIS_000658-T1	HGRIS_000658-T1	756	184.36	330.78	0.835936	-0.258535
HGRIS_000659-T1	HGRIS_000659-T1	2580	2.34	4.21	0.869835	-0.201187
HGRIS_000660-T1	HGRIS_000660-T1	1083	75.19	134.92	1.14252	0.192217
HGRIS_000661-T1	HGRIS_000661-T1	519	5.07	9.1	1.6426	0.715981
HGRIS_000662-T1	HGRIS_000662-T1	984	3.16	5.68	1.30575	0.384876
HGRIS_000663-T1	HGRIS_000663-T1	1377	375.51	673.75	1.77691	0.829369
HGRIS_000664-T1	HGRIS_000664-T1	1719	13.41	24.06	1.33223	0.413839
HGRIS_000665-T1	HGRIS_000665-T1	516	5.75	10.31	1.05312	0.0746636
HGRIS_000666-T1	HGRIS_000666-T1	330	2.53	4.54	0.638537	-0.647157
HGRIS_000667-T1	HGRIS_000667-T1	1371	26.96	48.38	1.05564	0.0781185
HGRIS_000668-T1	HGRIS_000668-T1	918	12.37	22.19	1.73767	0.797151
HGRIS_000669-T1	HGRIS_000669-T1	780	3.73	6.7	1.18584	0.24591
HGRIS_000670-T1	HGRIS_000670-T1	294	7.14	12.82	1.52619	0.609935
HGRIS_000671-T1	HGRIS_000671-T1	1137	3.64	6.53	0.750575	-0.413932
HGRIS_000672-T1	HGRIS_000672-T1	954	7.55	13.55	0.475605	-1.07216
HGRIS_000673-T1	HGRIS_000673-T1	2400	22.3	40.02	1.22949	0.298064
HGRIS_000673-T2	HGRIS_000673-T2	2646	8.92	16.01	1.21935	0.286106
HGRIS_000674-T1	HGRIS_000674-T1	1002	10.97	19.68	1.04182	0.0591075
HGRIS_000675-T1	HGRIS_000675-T1	813	1066.37	1913.3	1.27291	0.348132
HGRIS_000676-T1	HGRIS_000676-T1	1704	2.62	4.7	1.75373	0.810428
HGRIS_000677-T1	HGRIS_000677-T1	1122	28.92	51.89	1.33325	0.414945
HGRIS_000678-T1	HGRIS_000678-T1	927	3.94	7.06	0.524517	-0.930938
HGRIS_000679-T1	HGRIS_000679-T1	1620	3.15	5.65	1.17464	0.232214
HGRIS_000680-T1	HGRIS_000680-T1	1272	20.16	36.16	0.786771	-0.345984
HGRIS_000682-T1	HGRIS_000682-T1	1962	12.15	21.81	2.20081	1.13803
HGRIS_000683-T1	HGRIS_000683-T1	996	5.53	9.92	0.985104	-0.0216517
HGRIS_000684-T1	HGRIS_000684-T1	549	7.66	13.75	1.24773	0.319307
HGRIS_000685-T1	HGRIS_000685-T1	1530	3.46	6.2	1.2326	0.30171
HGRIS_000685-T2	HGRIS_000685-T2	1218	1.79	3.22	1.22901	0.297494
HGRIS_000686-T1	HGRIS_000686-T1	3447	2.48	4.46	1.0445	0.0628076
HGRIS_000687-T1	HGRIS_000687-T1	408	12.92	23.17	2.95159	1.56149
HGRIS_000688-T1	HGRIS_000688-T1	438	182.09	326.71	1.35965	0.443234
HGRIS_000689-T1	HGRIS_000689-T1	1545	5.73	10.29	1.03003	0.0426864
HGRIS_000689-T2	HGRIS_000689-T2	1239	1.51	2.71	1.78289	0.834222
HGRIS_000691-T1	HGRIS_000691-T1	453	5.74	10.29	1.40382	0.489358
HGRIS_000692-T1	HGRIS_000692-T1	732	9.97	17.89	1.55836	0.640031
HGRIS_000693-T1	HGRIS_000693-T1	390	2.17	3.89	0.620415	-0.688695
HGRIS_000694-T1	HGRIS_000694-T1	1545	44.03	79	0.628181	-0.670749
HGRIS_000695-T1	HGRIS_000695-T1	588	0	0	-	-
HGRIS_000696-T1	HGRIS_000696-T1	588	0	0	-	-
HGRIS_000697-T1	HGRIS_000697-T1	666	0	0	-	-
HGRIS_000698-T1	HGRIS_000698-T1	3717	0	0	-	-
HGRIS_000699-T1	HGRIS_000699-T1	693	0	0	-	-
HGRIS_000700-T1	HGRIS_000700-T1	912	0	0	-	-
HGRIS_000701-T1	HGRIS_000701-T1	762	0	0	-	-
HGRIS_000702-T1	HGRIS_000702-T1	288	0	0	-	-
HGRIS_000703-T1	HGRIS_000703-T1	399	0	0	-	-
HGRIS_000704-T1	HGRIS_000704-T1	561	90.44	162.27	0.864058	-0.210801
HGRIS_000705-T1	HGRIS_000705-T1	372	12.54	22.5	0.93361	-0.0991081
HGRIS_000706-T1	HGRIS_000706-T1	504	2.66	4.77	10.8409	3.43841
HGRIS_000707-T1	HGRIS_000707-T1	600	157.26	282.16	0.533989	-0.905117
HGRIS_000708-T1	HGRIS_000708-T1	1683	41.7	74.82	0.903842	-0.145858
HGRIS_000709-T1	HGRIS_000709-T1	771	2.23	4	1.05263	0.0740006
HGRIS_000710-T1	HGRIS_000710-T1	2355	621.1	1114.39	1.90279	0.928119
HGRIS_000711-T1	HGRIS_000711-T1	615	1808.92	3245.61	1.28021	0.356379
HGRIS_000711-T2	HGRIS_000711-T2	615	1808.92	3245.61	1.28021	0.356379
HGRIS_000712-T1	HGRIS_000712-T1	807	815.72	1463.58	1.23749	0.307417
HGRIS_000713-T1	HGRIS_000713-T1	741	10.62	19.05	1.02585	0.0368172
HGRIS_000713-T2	HGRIS_000713-T2	753	3.42	6.14	3.81366	1.93118
HGRIS_000714-T1	HGRIS_000714-T1	1404	20.53	36.84	0.261852	-1.93317
HGRIS_000715-T1	HGRIS_000715-T1	477	315.71	566.46	1.1735	0.230817
HGRIS_000716-T1	HGRIS_000716-T1	1152	47.99	86.11	1.13872	0.187413
HGRIS_000717-T1	HGRIS_000717-T1	2523	12.16	21.81	1.07597	0.105644
HGRIS_000718-T1	HGRIS_000718-T1	546	14.65	26.29	0.819514	-0.28716
HGRIS_000719-T1	HGRIS_000719-T1	1608	1.2	2.15	1.3961	0.481406
HGRIS_000720-T1	HGRIS_000720-T1	612	88.17	158.2	0.570398	-0.809958
HGRIS_000721-T1	HGRIS_000721-T1	1707	21.35	38.3	0.921116	-0.118545
HGRIS_000722-T1	HGRIS_000722-T1	1053	1.88	3.37	1.44017	0.52624
HGRIS_000723-T1	HGRIS_000723-T1	615	0.96	1.71	8.14286	3.02554
HGRIS_000725-T1	HGRIS_000725-T1	849	2.17	3.89	1.07459	0.10378
HGRIS_000726-T1	HGRIS_000726-T1	402	3.75	6.73	3.08716	1.62628
HGRIS_000727-T1	HGRIS_000727-T1	1515	18.96	34.02	1.66357	0.734282
HGRIS_000728-T1	HGRIS_000728-T1	678	39.83	71.46	2.53045	1.3394
HGRIS_000729-T1	HGRIS_000729-T1	735	299.69	537.7	1.02009	0.0286974
HGRIS_000730-T1	HGRIS_000730-T1	3018	54.77	98.28	1.46206	0.548007
HGRIS_000731-T1	HGRIS_000731-T1	1104	10.25	18.39	1.63177	0.706434
HGRIS_000732-T1	HGRIS_000732-T1	498	23.54	42.23	0.971698	-0.0414199
HGRIS_000733-T1	HGRIS_000733-T1	714	4.5	8.08	0.716312	-0.48134
HGRIS_000734-T1	HGRIS_000734-T1	969	11.53	20.68	0.568132	-0.815702
HGRIS_000736-T1	HGRIS_000736-T1	420	20.46	36.7	0.896434	-0.157731
HGRIS_000737-T1	HGRIS_000737-T1	504	58.91	105.7	0.872688	-0.196462
HGRIS_000738-T1	HGRIS_000738-T1	435	91.85	164.8	0.75344	-0.408435
HGRIS_000739-T1	HGRIS_000739-T1	1449	3.52	6.32	0.263883	-1.92203
HGRIS_000740-T1	HGRIS_000740-T1	1332	1.71	3.07	0.980831	-0.027924
HGRIS_000741-T1	HGRIS_000741-T1	2235	7.44	13.35	2.26271	1.17805
HGRIS_000742-T1	HGRIS_000742-T1	390	11.7	21	0.793351	-0.333969
HGRIS_000743-T1	HGRIS_000743-T1	1806	17.39	31.21	1.02361	0.0336722
HGRIS_000744-T1	HGRIS_000744-T1	303	4.3	7.71	1.80986	0.855877
HGRIS_000745-T1	HGRIS_000745-T1	678	0.69	1.24	1.33333	0.415037
HGRIS_000746-T1	HGRIS_000746-T1	1338	3	5.37	1.18805	0.248599
HGRIS_000747-T1	HGRIS_000747-T1	399	2.65	4.75	0.973361	-0.0389536
HGRIS_000748-T1	HGRIS_000748-T1	3309	16.06	28.81	1.14598	0.196585
HGRIS_000749-T1	HGRIS_000749-T1	324	913.45	1638.93	1.02865	0.0407454
HGRIS_000750-T1	HGRIS_000750-T1	957	8.6	15.44	2.0078	1.00562
HGRIS_000751-T1	HGRIS_000751-T1	969	125.02	224.31	1.01082	0.0155193
HGRIS_000752-T1	HGRIS_000752-T1	2391	10.49	18.83	0.539233	-0.891021
HGRIS_000753-T1	HGRIS_000753-T1	2163	3.37	6.05	1.01852	0.0264722
HGRIS_000753-T2	HGRIS_000753-T2	1878	2.11	3.78	1.93846	0.954912
HGRIS_000753-T3	HGRIS_000753-T3	1905	0.06	0.1	-	-
HGRIS_000754-T1	HGRIS_000754-T1	957	6.21	11.14	1.17759	0.235837
HGRIS_000755-T1	HGRIS_000755-T1	264	10.36	18.58	1.27873	0.354716
HGRIS_000756-T1	HGRIS_000756-T1	492	7.91	14.2	0.957519	-0.0626277
HGRIS_000757-T1	HGRIS_000757-T1	765	11.06	19.84	0.970171	-0.0436888
HGRIS_000758-T1	HGRIS_000758-T1	675	5.29	9.49	2.54424	1.34723
HGRIS_000759-T1	HGRIS_000759-T1	789	35.2	63.15	0.387352	-1.36828
HGRIS_000760-T1	HGRIS_000760-T1	996	13.61	24.42	0.449227	-1.15448
HGRIS_000761-T1	HGRIS_000761-T1	492	4.97	8.92	1.13342	0.18068
HGRIS_000762-T1	HGRIS_000762-T1	2235	2.9	5.2	1.57576	0.656046
HGRIS_000763-T1	HGRIS_000763-T1	4071	2.57	4.61	1.05011	0.0705458
HGRIS_000764-T1	HGRIS_000764-T1	1410	6.33	11.36	1.78336	0.834598
HGRIS_000765-T1	HGRIS_000765-T1	294	24.04	43.14	1.88714	0.916201
HGRIS_000766-T1	HGRIS_000766-T1	816	326.21	585.29	0.918895	-0.122028
HGRIS_000767-T1	HGRIS_000767-T1	4146	8.83	15.84	1.06166	0.0863248
HGRIS_000768-T1	HGRIS_000768-T1	558	174.09	312.35	1.14468	0.19495
HGRIS_000769-T1	HGRIS_000769-T1	585	3.26	5.85	2.21591	1.1479
HGRIS_000771-T1	HGRIS_000771-T1	1905	0	0	-	-
HGRIS_000772-T1	HGRIS_000772-T1	396	8.57	15.38	1.45369	0.539716
HGRIS_000773-T1	HGRIS_000773-T1	891	4.09	7.34	0.743668	-0.42727
HGRIS_000774-T1	HGRIS_000774-T1	915	1.46	2.63	0.981343	-0.0271702
HGRIS_000775-T1	HGRIS_000775-T1	1680	13.43	24.09	1.2009	0.264113
HGRIS_000776-T1	HGRIS_000776-T1	453	40.1	71.94	1.14463	0.194881
HGRIS_000777-T1	HGRIS_000777-T1	570	15	26.91	1.17871	0.237212
HGRIS_000778-T1	HGRIS_000778-T1	1446	76.16	136.65	0.789018	-0.34187
HGRIS_000779-T1	HGRIS_000779-T1	2373	3.46	6.2	1.17871	0.237205
HGRIS_000780-T1	HGRIS_000780-T1	1536	215.43	386.53	1.32305	0.403871
HGRIS_000781-T1	HGRIS_000781-T1	1410	22.07	39.6	0.990248	-0.0141389
HGRIS_000782-T1	HGRIS_000782-T1	900	9.61	17.25	1.94695	0.961218
HGRIS_000783-T1	HGRIS_000783-T1	363	4.54	8.15	1.5856	0.665032
HGRIS_000784-T1	HGRIS_000784-T1	897	1.82	3.27	0.876676	-0.189885
HGRIS_000785-T1	HGRIS_000785-T1	393	1.1	1.97	0.860262	-0.217152
HGRIS_000786-T1	HGRIS_000786-T1	2640	0.34	0.61	1.69444	0.760812
HGRIS_000786-T2	HGRIS_000786-T2	3687	8.66	15.53	1.23646	0.306221
HGRIS_000786-T3	HGRIS_000786-T3	3540	0.03	0.05	0.833333	-0.263034
HGRIS_000787-T1	HGRIS_000787-T1	504	0.49	0.88	1.20548	0.269607
HGRIS_000788-T1	HGRIS_000788-T1	441	10.4	18.66	0.759772	-0.396362
HGRIS_000789-T1	HGRIS_000789-T1	1356	7.34	13.17	0.79529	-0.330447
HGRIS_000790-T1	HGRIS_000790-T1	363	2.73	4.89	1.20443	0.268355
HGRIS_000791-T1	HGRIS_000791-T1	3075	6.11	10.96	1.42153	0.507445
HGRIS_000791-T2	HGRIS_000791-T2	3045	0	0	-	-
HGRIS_000792-T1	HGRIS_000792-T1	2427	17.23	30.91	1.07625	0.106018
HGRIS_000793-T1	HGRIS_000793-T1	627	59.59	106.91	0.472217	-1.08248
HGRIS_000794-T1	HGRIS_000794-T1	1464	63.98	114.79	1.16942	0.22579
HGRIS_000794-T2	HGRIS_000794-T2	1125	12.27	22.01	1.46149	0.547437
HGRIS_000794-T3	HGRIS_000794-T3	1185	0	0	-	-
HGRIS_000795-T1	HGRIS_000795-T1	516	9.35	16.78	0.754496	-0.406414
HGRIS_000796-T1	HGRIS_000796-T1	1026	4.63	8.3	0.836694	-0.257229
HGRIS_000797-T1	HGRIS_000797-T1	1320	17.71	31.78	0.683735	-0.548491
HGRIS_000798-T1	HGRIS_000798-T1	1479	5.68	10.19	0.562362	-0.830429
HGRIS_000799-T1	HGRIS_000799-T1	807	5.34	9.58	0.540632	-0.887281
HGRIS_000800-T1	HGRIS_000800-T1	945	6.39	11.47	0.839064	-0.253148
HGRIS_000801-T1	HGRIS_000801-T1	1593	5.08	9.12	0.72381	-0.466318
HGRIS_000802-T1	HGRIS_000802-T1	1431	2.92	5.23	0.726389	-0.461186
HGRIS_000803-T1	HGRIS_000803-T1	1359	14.8	26.56	0.888294	-0.17089
HGRIS_000804-T1	HGRIS_000804-T1	1407	9.31	16.7	1.05031	0.0708213
HGRIS_000805-T1	HGRIS_000805-T1	1422	8.69	15.6	0.962369	-0.0553381
HGRIS_000806-T1	HGRIS_000806-T1	582	7.57	13.58	0.787246	-0.345113
HGRIS_000807-T1	HGRIS_000807-T1	1410	1.46	2.63	1.02734	0.038919
HGRIS_000808-T1	HGRIS_000808-T1	1557	6.1	10.94	1.34563	0.428285
HGRIS_000809-T1	HGRIS_000809-T1	1617	6.55	11.76	3.05455	1.61096
HGRIS_000810-T1	HGRIS_000810-T1	1356	3.5	6.28	1.94427	0.95923
HGRIS_000810-T2	HGRIS_000810-T2	1485	2.77	4.96	1.83026	0.872047
HGRIS_000810-T3	HGRIS_000810-T3	1671	14.85	26.64	1.36266	0.446425
HGRIS_000811-T1	HGRIS_000811-T1	4959	25.6	45.94	0.708623	-0.496911
HGRIS_000811-T2	HGRIS_000811-T2	4737	9.71	17.42	1.73679	0.796423
HGRIS_000812-T1	HGRIS_000812-T1	471	6.51	11.69	0.931474	-0.102412
HGRIS_000813-T1	HGRIS_000813-T1	906	8.13	14.58	0.944913	-0.0817473
HGRIS_000814-T1	HGRIS_000814-T1	1266	0.84	1.5	0.882353	-0.180572
HGRIS_000815-T1	HGRIS_000815-T1	330	30.72	55.12	1.0643	0.0899023
HGRIS_000816-T1	HGRIS_000816-T1	243	43.74	78.48	1.13378	0.181136
HGRIS_000817-T1	HGRIS_000817-T1	426	4.89	8.77	0.24802	-2.01147
HGRIS_000818-T1	HGRIS_000818-T1	486	2.48	4.45	2.61765	1.38827
HGRIS_000819-T1	HGRIS_000819-T1	1575	35.95	64.5	1.01034	0.0148385
HGRIS_000820-T1	HGRIS_000820-T1	747	71.41	128.12	1.35548	0.438804
HGRIS_000821-T1	HGRIS_000821-T1	828	4.11	7.38	1.53112	0.614588
HGRIS_000821-T2	HGRIS_000821-T2	951	2.33	4.18	1.74895	0.806492
HGRIS_000822-T1	HGRIS_000822-T1	690	16.43	29.47	0.985619	-0.0208984
HGRIS_000823-T1	HGRIS_000823-T1	2646	10.44	18.74	1.13028	0.176677
HGRIS_000824-T1	HGRIS_000824-T1	1587	6.11	10.96	0.701665	-0.511147
HGRIS_000825-T1	HGRIS_000825-T1	1770	37.3	66.93	0.834331	-0.261309
HGRIS_000826-T1	HGRIS_000826-T1	429	0.86	1.55	0.890805	-0.166819
HGRIS_000827-T1	HGRIS_000827-T1	1173	9.62	17.27	1.12802	0.173794
HGRIS_000827-T2	HGRIS_000827-T2	894	0	0	-	-
HGRIS_000828-T1	HGRIS_000828-T1	1965	5.04	9.04	0.807864	-0.307815
HGRIS_000828-T2	HGRIS_000828-T2	1533	0.71	1.28	0.410256	-1.2854
HGRIS_000828-T3	HGRIS_000828-T3	1881	0.85	1.52	-	-
HGRIS_000828-T4	HGRIS_000828-T4	1635	0	0	-	-
HGRIS_000829-T1	HGRIS_000829-T1	618	147.62	264.86	0.99463	-0.00776827
HGRIS_000830-T1	HGRIS_000830-T1	720	122.63	220.02	1.23739	0.307298
HGRIS_000831-T1	HGRIS_000831-T1	393	2.82	5.05	1.57812	0.658211
HGRIS_000832-T1	HGRIS_000832-T1	1617	15.08	27.05	1.69274	0.759361
HGRIS_000833-T1	HGRIS_000833-T1	339	5.09	9.13	1.37293	0.457261
HGRIS_000834-T1	HGRIS_000834-T1	1656	8.49	15.24	0.925319	-0.111978
HGRIS_000835-T1	HGRIS_000835-T1	1029	12.79	22.95	0.678191	-0.560235
HGRIS_000836-T1	HGRIS_000836-T1	2733	36.73	65.9	0.77804	-0.362084
HGRIS_000837-T1	HGRIS_000837-T1	903	2.15	3.87	1.0545	0.0765535
HGRIS_000838-T1	HGRIS_000838-T1	1104	3.46	6.21	1.09331	0.128702
HGRIS_000839-T1	HGRIS_000839-T1	312	1.03	1.84	0.938776	-0.0911479
HGRIS_000840-T1	HGRIS_000840-T1	1509	23.23	41.69	1.0271	0.038577
HGRIS_000841-T1	HGRIS_000841-T1	564	742.71	1332.58	1.08112	0.112529
HGRIS_000842-T1	HGRIS_000842-T1	621	578.27	1037.54	14.0436	3.81184
HGRIS_000843-T1	HGRIS_000843-T1	1293	0	0	-	-
HGRIS_000844-T1	HGRIS_000844-T1	1842	0.02	0.03	-	-
HGRIS_000845-T1	HGRIS_000845-T1	1878	7.09	12.72	0.959276	-0.0599821
HGRIS_000846-T1	HGRIS_000846-T1	420	2.47	4.44	0.961039	-0.0573332
HGRIS_000847-T1	HGRIS_000847-T1	1611	2.85	5.11	1.02405	0.0342835
HGRIS_000848-T1	HGRIS_000848-T1	930	12.19	21.87	2.26632	1.18035
HGRIS_000849-T1	HGRIS_000849-T1	1167	17.74	31.83	1.20431	0.268211
HGRIS_000850-T1	HGRIS_000850-T1	2907	1.93	3.46	1.18089	0.239871
HGRIS_000851-T1	HGRIS_000851-T1	807	2.07	3.71	1.75	0.807355
HGRIS_000852-T1	HGRIS_000852-T1	957	5.66	10.15	1.02629	0.0374373
HGRIS_000853-T1	HGRIS_000853-T1	291	121.18	217.42	1.06756	0.094322
HGRIS_000854-T1	HGRIS_000854-T1	3675	9.05	16.23	0.996317	-0.0053236
HGRIS_000855-T1	HGRIS_000855-T1	843	3.55	6.37	0.907407	-0.140178
HGRIS_000856-T1	HGRIS_000856-T1	1128	0	0	-	-
HGRIS_000857-T1	HGRIS_000857-T1	465	0	0	-	-
HGRIS_000858-T1	HGRIS_000858-T1	762	0	0	-	-
HGRIS_000859-T1	HGRIS_000859-T1	669	0	0	-	-
HGRIS_000860-T1	HGRIS_000860-T1	402	0	0	-	-
HGRIS_000861-T1	HGRIS_000861-T1	528	0	0	-	-
HGRIS_000862-T1	HGRIS_000862-T1	261	0	0	-	-
HGRIS_000863-T1	HGRIS_000863-T1	480	0	0	-	-
HGRIS_000864-T1	HGRIS_000864-T1	309	0	0	-	-
HGRIS_000865-T1	HGRIS_000865-T1	969	0	0	-	-
HGRIS_000866-T1	HGRIS_000866-T1	2190	0	0.01	-	-
HGRIS_000867-T1	HGRIS_000867-T1	1491	0.45	0.8	1.37931	0.463947
HGRIS_000868-T1	HGRIS_000868-T1	2340	0.39	0.69	0.896104	-0.158262
HGRIS_000869-T1	HGRIS_000869-T1	654	0	0	-	-
HGRIS_000871-T1	HGRIS_000871-T1	4167	7.03	12.61	1.34292	0.425371
HGRIS_000872-T1	HGRIS_000872-T1	858	1.51	2.71	1.83108	0.872696
HGRIS_000873-T1	HGRIS_000873-T1	984	23.92	42.92	0.44769	-1.15943
HGRIS_000874-T1	HGRIS_000874-T1	357	2.2	3.95	1.75556	0.811928
HGRIS_000875-T1	HGRIS_000875-T1	2601	4.86	8.71	1.03444	0.0488525
HGRIS_000875-T2	HGRIS_000875-T2	1995	4.01	7.19	1.42095	0.506854
HGRIS_000876-T1	HGRIS_000876-T1	1020	3.52	6.32	1.07483	0.104108
HGRIS_000876-T2	HGRIS_000876-T2	1641	2.2	3.94	0.625397	-0.677156
HGRIS_000876-T3	HGRIS_000876-T3	1602	0.7	1.25	-	-
HGRIS_000876-T4	HGRIS_000876-T4	1332	1.08	1.93	0.327674	-1.60967
HGRIS_000877-T1	HGRIS_000877-T1	837	4.72	8.48	0.917749	-0.123829
HGRIS_000878-T1	HGRIS_000878-T1	480	0.71	1.27	0.473881	-1.0774
HGRIS_000879-T1	HGRIS_000879-T1	2520	38.55	69.17	1.76679	0.821134
HGRIS_000880-T1	HGRIS_000880-T1	1266	2.56	4.59	1.16203	0.216642
HGRIS_000881-T1	HGRIS_000881-T1	609	19.45	34.89	0.865327	-0.208682
HGRIS_000881-T2	HGRIS_000881-T2	597	9.3	16.69	128.385	7.00433
HGRIS_000882-T1	HGRIS_000882-T1	2085	6.66	11.96	1.30141	0.380081
HGRIS_000883-T1	HGRIS_000883-T1	1125	5.45	9.79	0.482029	-1.05281
HGRIS_000884-T1	HGRIS_000884-T1	1431	18.78	33.69	0.572472	-0.804722
HGRIS_000885-T1	HGRIS_000885-T1	1290	10.91	19.58	3.14791	1.65439
HGRIS_000886-T1	HGRIS_000886-T1	1632	4.7	8.44	1.54015	0.623067
HGRIS_000887-T1	HGRIS_000887-T1	1701	4.31	7.73	1.96692	0.975939
HGRIS_000888-T1	HGRIS_000888-T1	1824	4.79	8.59	0.769713	-0.377607
HGRIS_000889-T1	HGRIS_000889-T1	1515	9.05	16.23	0.752434	-0.410363
HGRIS_000890-T1	HGRIS_000890-T1	1299	6.16	11.05	0.366866	-1.44668
HGRIS_000891-T1	HGRIS_000891-T1	771	17.83	32	1.77877	0.830877
HGRIS_000892-T1	HGRIS_000892-T1	411	4.14	7.43	1.26792	0.342462
HGRIS_000893-T1	HGRIS_000893-T1	1581	0.98	1.76	1.57143	0.652077
HGRIS_000894-T1	HGRIS_000894-T1	1512	3.71	6.66	-	-
HGRIS_000894-T2	HGRIS_000894-T2	1533	2.32	4.16	0.534704	-0.903187
HGRIS_000895-T1	HGRIS_000895-T1	1293	8.85	15.88	0.817714	-0.290332
HGRIS_000895-T2	HGRIS_000895-T2	1179	19.07	34.21	0.887419	-0.172313
HGRIS_000896-T1	HGRIS_000896-T1	462	2.27	4.07	0.670511	-0.576668
HGRIS_000897-T1	HGRIS_000897-T1	1515	23.72	42.56	0.822733	-0.281503
HGRIS_000898-T1	HGRIS_000898-T1	960	0.87	1.56	1.06849	0.0955777
HGRIS_000899-T1	HGRIS_000899-T1	372	39.63	71.1	1.7228	0.784756
HGRIS_000900-T1	HGRIS_000900-T1	774	9.22	16.54	0.983938	-0.0233605
HGRIS_000901-T1	HGRIS_000901-T1	375	2.16	3.88	0.962779	-0.0547232
HGRIS_000902-T1	HGRIS_000902-T1	378	0.56	1	0.578035	-0.790772
HGRIS_000903-T1	HGRIS_000903-T1	1437	35.94	64.49	1.29706	0.375249
HGRIS_000904-T1	HGRIS_000904-T1	369	27.28	48.94	0.933435	-0.0993784
HGRIS_000905-T1	HGRIS_000905-T1	411	47.1	84.51	0.635222	-0.654666
HGRIS_000906-T1	HGRIS_000906-T1	264	3.21	5.75	8.71212	3.12302
HGRIS_000907-T1	HGRIS_000907-T1	348	9.78	17.55	2.26744	1.18107
HGRIS_000908-T1	HGRIS_000908-T1	246	11.41	20.47	1.72452	0.786191
HGRIS_000909-T1	HGRIS_000909-T1	504	1.89	3.39	1.80319	0.850553
HGRIS_000910-T1	HGRIS_000910-T1	1305	5.3	9.51	0.484957	-1.04407
HGRIS_000911-T1	HGRIS_000911-T1	459	53.57	96.11	0.463002	-1.11091
HGRIS_000912-T1	HGRIS_000912-T1	1047	35.27	63.28	0.425927	-1.23132
HGRIS_000913-T1	HGRIS_000913-T1	1434	23.09	41.43	0.380266	-1.39492
HGRIS_000914-T1	HGRIS_000914-T1	2100	219.65	394.11	1.1769	0.234997
HGRIS_000915-T1	HGRIS_000915-T1	1935	5.84	10.47	0.806626	-0.310029
HGRIS_000916-T1	HGRIS_000916-T1	1089	0.67	1.2	1.26316	0.337035
HGRIS_000917-T1	HGRIS_000917-T1	1485	6.25	11.21	1.39601	0.481314
HGRIS_000918-T1	HGRIS_000918-T1	471	6.27	11.25	1.04554	0.0642469
HGRIS_000919-T1	HGRIS_000919-T1	1062	6.7	12.02	0.742434	-0.429666
HGRIS_000920-T1	HGRIS_000920-T1	1077	4.92	8.82	1.26	0.333424
HGRIS_000920-T2	HGRIS_000920-T2	798	0.26	0.46	1.15	0.201634
HGRIS_000921-T1	HGRIS_000921-T1	444	13.18	23.65	0.967676	-0.0474041
HGRIS_000922-T1	HGRIS_000922-T1	654	0.76	1.37	0.782857	-0.353179
HGRIS_000923-T1	HGRIS_000923-T1	378	1.3	2.32	0.425688	-1.23213
HGRIS_000924-T1	HGRIS_000924-T1	663	19.77	35.48	1.00881	0.0126607
HGRIS_000925-T1	HGRIS_000925-T1	1128	25.24	45.29	1.34752	0.430302
HGRIS_000926-T1	HGRIS_000926-T1	516	0.57	1.03	1.22619	0.294183
HGRIS_000927-T1	HGRIS_000927-T1	1392	10.66	19.13	0.863657	-0.21147
HGRIS_000928-T1	HGRIS_000928-T1	2124	2.42	4.35	1.33436	0.416143
HGRIS_000928-T2	HGRIS_000928-T2	1974	0.69	1.24	0.879433	-0.185355
HGRIS_000929-T1	HGRIS_000929-T1	582	1014.53	1820.29	0.859633	-0.218207
HGRIS_000930-T1	HGRIS_000930-T1	1851	9.55	17.14	3.17407	1.66634
HGRIS_000931-T1	HGRIS_000931-T1	1026	0.66	1.19	0.463035	-1.11081
HGRIS_000932-T1	HGRIS_000932-T1	378	2.59	4.65	0.5213	-0.939813
HGRIS_000933-T1	HGRIS_000933-T1	336	2.3	4.12	0.669919	-0.577942
HGRIS_000934-T1	HGRIS_000934-T1	1293	11.69	20.97	1.21706	0.283404
HGRIS_000938-T1	HGRIS_000938-T1	1176	13.46	24.14	0.461215	-1.11649
HGRIS_000938-T2	HGRIS_000938-T2	846	8.83	15.85	0.698854	-0.516938
HGRIS_000939-T1	HGRIS_000939-T1	1272	3.13	5.61	1.43112	0.517147
HGRIS_000939-T2	HGRIS_000939-T2	1671	3.65	6.55	0.8687	-0.20307
HGRIS_000940-T1	HGRIS_000940-T1	957	29.26	52.5	2.03488	1.02495
HGRIS_000940-T2	HGRIS_000940-T2	1143	7.4	13.27	1.55934	0.640937
HGRIS_000941-T1	HGRIS_000941-T1	1011	9.36	16.8	0.934891	-0.0971292
HGRIS_000942-T1	HGRIS_000942-T1	702	101.14	181.46	1.21712	0.283468
HGRIS_000943-T1	HGRIS_000943-T1	1221	18.05	32.39	1.18862	0.249292
HGRIS_000944-T1	HGRIS_000944-T1	1548	11.12	19.96	0.844332	-0.244118
HGRIS_000945-T1	HGRIS_000945-T1	1806	46.95	84.24	2.2333	1.15918
HGRIS_000946-T1	HGRIS_000946-T1	843	70.97	127.34	1.13941	0.188282
HGRIS_000947-T1	HGRIS_000947-T1	369	65.17	116.93	1.06474	0.0905043
HGRIS_000948-T1	HGRIS_000948-T1	345	0.11	0.2	0.327869	-1.60881
HGRIS_000949-T1	HGRIS_000949-T1	969	1.1	1.97	1.31333	0.393233
HGRIS_000950-T1	HGRIS_000950-T1	930	1.5	2.68	0.960573	-0.0580321
HGRIS_000951-T1	HGRIS_000951-T1	1224	5.41	9.71	1.0947	0.130537
HGRIS_000951-T2	HGRIS_000951-T2	930	0	0	-	-
HGRIS_000952-T1	HGRIS_000952-T1	1014	89.91	161.32	1.16856	0.224734
HGRIS_000953-T1	HGRIS_000953-T1	966	2.72	4.88	2.63784	1.39936
HGRIS_000954-T1	HGRIS_000954-T1	960	23.94	42.95	2.31786	1.2128
HGRIS_000955-T1	HGRIS_000955-T1	1008	10.97	19.69	2.89559	1.53386
HGRIS_000956-T1	HGRIS_000956-T1	588	6.09	10.92	1.07586	0.105493
HGRIS_000957-T1	HGRIS_000957-T1	759	942.68	1691.37	1.37884	0.463457
HGRIS_000958-T1	HGRIS_000958-T1	5838	0	0	-	-
HGRIS_000958-T2	HGRIS_000958-T2	5865	1.43	2.56	2.1157	1.08114
HGRIS_000958-T3	HGRIS_000958-T3	5184	4.22	7.57	1.05726	0.0803337
HGRIS_000959-T1	HGRIS_000959-T1	597	7.36	13.21	2.23519	1.1604
HGRIS_000960-T1	HGRIS_000960-T1	2034	4.57	8.19	0.670213	-0.577309
HGRIS_000960-T2	HGRIS_000960-T2	1755	5.14	9.22	1.29677	0.374917
HGRIS_000961-T1	HGRIS_000961-T1	1746	10.6	19.01	0.830131	-0.268589
HGRIS_000962-T1	HGRIS_000962-T1	1758	7.65	13.72	0.927654	-0.108342
HGRIS_000963-T1	HGRIS_000963-T1	1641	64.62	115.94	1.05544	0.0778435
HGRIS_000964-T1	HGRIS_000964-T1	1038	38.51	69.09	4.17715	2.06252
HGRIS_000965-T1	HGRIS_000965-T1	1584	13.08	23.47	0.544548	-0.87687
HGRIS_000967-T1	HGRIS_000967-T1	909	32.46	58.24	0.400853	-1.31885
HGRIS_000967-T2	HGRIS_000967-T2	669	2.41	4.32	0.134328	-2.89616
HGRIS_000968-T1	HGRIS_000968-T1	921	23.12	41.48	0.769145	-0.378672
HGRIS_000969-T1	HGRIS_000969-T1	225	85.63	153.63	12.8668	3.68559
HGRIS_000970-T1	HGRIS_000970-T1	1386	2.47	4.43	1.33033	0.411785
HGRIS_000971-T1	HGRIS_000971-T1	1380	3.52	6.31	3.17085	1.66487
HGRIS_000972-T1	HGRIS_000972-T1	1518	2.56	4.6	1.24324	0.314109
HGRIS_000973-T1	HGRIS_000973-T1	1521	1.53	2.74	0.548	-0.867752
HGRIS_000974-T1	HGRIS_000974-T1	1902	3.74	6.72	1.19573	0.257891
HGRIS_000975-T1	HGRIS_000975-T1	1659	3.16	5.68	0.964346	-0.0523767
HGRIS_000976-T1	HGRIS_000976-T1	666	0.6	1.08	0.947368	-0.0780025
HGRIS_000977-T1	HGRIS_000977-T1	1191	11.36	20.39	2.41588	1.27255
HGRIS_000977-T2	HGRIS_000977-T2	1578	16.11	28.9	2.11877	1.08323
HGRIS_000978-T1	HGRIS_000978-T1	897	13.93	24.99	1.22141	0.288545
HGRIS_000979-T1	HGRIS_000979-T1	633	38.27	68.67	0.742619	-0.429305
HGRIS_000980-T1	HGRIS_000980-T1	1284	0.12	0.21	-	-
HGRIS_000980-T2	HGRIS_000980-T2	1410	7.41	13.3	1.2703	0.345165
HGRIS_000981-T1	HGRIS_000981-T1	558	13.79	24.75	0.744809	-0.425058
HGRIS_000982-T1	HGRIS_000982-T1	1572	177.85	319.11	2.34726	1.23098
HGRIS_000983-T1	HGRIS_000983-T1	2181	7.71	13.84	1.0872	0.120612
HGRIS_000984-T1	HGRIS_000984-T1	234	167.81	301.1	1.33697	0.418972
HGRIS_000985-T1	HGRIS_000985-T1	984	4.37	7.83	1.01953	0.027906
HGRIS_000986-T1	HGRIS_000986-T1	2907	14.87	26.67	0.987778	-0.0177416
HGRIS_000987-T1	HGRIS_000987-T1	1197	0.48	0.86	1.28358	0.360176
HGRIS_000988-T1	HGRIS_000988-T1	1362	13.13	23.56	0.555137	-0.849085
HGRIS_000989-T1	HGRIS_000989-T1	447	10.62	19.05	0.612343	-0.707587
HGRIS_000990-T1	HGRIS_000990-T1	1158	2.78	4.99	1.52134	0.605344
HGRIS_000991-T1	HGRIS_000991-T1	1089	18.48	33.15	0.532701	-0.908601
HGRIS_000992-T1	HGRIS_000992-T1	1326	9.82	17.61	2.84951	1.51072
HGRIS_000993-T1	HGRIS_000993-T1	375	10.91	19.58	2.58995	1.37292
HGRIS_000994-T1	HGRIS_000994-T1	1359	1.93	3.46	1.11613	0.158504
HGRIS_000995-T1	HGRIS_000995-T1	393	1.02	1.84	0.619529	-0.690757
HGRIS_000996-T1	HGRIS_000996-T1	933	2.23	4.01	1.08672	0.119981
HGRIS_000997-T1	HGRIS_000997-T1	810	1.87	3.36	1.54128	0.624133
HGRIS_000998-T1	HGRIS_000998-T1	456	97.81	175.5	1.16503	0.220366
HGRIS_000999-T1	HGRIS_000999-T1	1761	6.88	12.34	0.907353	-0.140264
HGRIS_000999-T2	HGRIS_000999-T2	1731	1.43	2.57	257	8.00562
HGRIS_000999-T3	HGRIS_000999-T3	1623	0.52	0.93	0.911765	-0.133267
HGRIS_001000-T1	HGRIS_001000-T1	333	108.26	194.24	0.686457	-0.542758
HGRIS_001001-T1	HGRIS_001001-T1	1455	32.55	58.41	1.12004	0.163548
HGRIS_001002-T1	HGRIS_001002-T1	408	5.86	10.52	0.885522	-0.1754
HGRIS_001003-T1	HGRIS_001003-T1	1149	33.42	59.96	2.08194	1.05793
HGRIS_001004-T1	HGRIS_001004-T1	663	7.32	13.13	3.52011	1.81562
HGRIS_001005-T1	HGRIS_001005-T1	3126	3.24	5.82	1.08178	0.113413
HGRIS_001006-T1	HGRIS_001006-T1	1335	25.36	45.51	1.07158	0.0997395
HGRIS_001007-T1	HGRIS_001007-T1	1440	5.4	9.7	4.59716	2.20074
HGRIS_001008-T1	HGRIS_001008-T1	1380	99.67	178.83	0.654719	-0.611052
HGRIS_001009-T1	HGRIS_001009-T1	1542	6.56	11.77	1.18054	0.239449
HGRIS_001010-T1	HGRIS_001010-T1	840	161.85	290.4	1.15001	0.201644
HGRIS_001011-T1	HGRIS_001011-T1	1170	9.14	16.4	1.10067	0.138383
HGRIS_001012-T1	HGRIS_001012-T1	231	0	0	-	-
HGRIS_001013-T1	HGRIS_001013-T1	231	0	0	-	-
HGRIS_001014-T1	HGRIS_001014-T1	1185	0	0	-	-
HGRIS_001015-T1	HGRIS_001015-T1	2781	0	0	-	-
HGRIS_001016-T1	HGRIS_001016-T1	669	0	0	-	-
HGRIS_001017-T1	HGRIS_001017-T1	366	35.61	63.89	1.46907	0.554906
HGRIS_001018-T1	HGRIS_001018-T1	1386	4.72	8.48	1.08301	0.115052
HGRIS_001019-T1	HGRIS_001019-T1	237	17.84	32.01	1.68385	0.751764
HGRIS_001020-T1	HGRIS_001020-T1	315	10.49	18.83	0.903551	-0.146322
HGRIS_001021-T1	HGRIS_001021-T1	180	22.44	40.26	1.1803	0.239152
HGRIS_001022-T1	HGRIS_001022-T1	873	10.53	18.88	1.3573	0.440736
HGRIS_001023-T1	HGRIS_001023-T1	171	77.53	139.1	1.11289	0.15431
HGRIS_001024-T1	HGRIS_001024-T1	2481	16.05	28.8	1.77559	0.828295
HGRIS_001025-T1	HGRIS_001025-T1	222	8.33	14.95	1.70857	0.772791
HGRIS_001026-T1	HGRIS_001026-T1	315	4.5	8.07	1.62374	0.699323
HGRIS_001027-T1	HGRIS_001027-T1	564	24.14	43.32	1.21243	0.277897
HGRIS_001028-T1	HGRIS_001028-T1	732	19.32	34.66	1.51486	0.599185
HGRIS_001029-T1	HGRIS_001029-T1	486	4.41	7.91	2.02302	1.01651
HGRIS_001030-T1	HGRIS_001030-T1	792	18.26	32.77	0.892429	-0.16419
HGRIS_001031-T1	HGRIS_001031-T1	408	11.01	19.76	0.684685	-0.546488
HGRIS_001032-T1	HGRIS_001032-T1	219	17.42	31.25	0.616979	-0.696706
HGRIS_001033-T1	HGRIS_001033-T1	1257	35.35	63.43	0.755569	-0.404365
HGRIS_001033-T2	HGRIS_001033-T2	894	9.5	17.05	0.498976	-1.00296
HGRIS_001034-T1	HGRIS_001034-T1	2397	7.06	12.67	0.999211	-0.00113822
HGRIS_001035-T1	HGRIS_001035-T1	756	29.05	52.12	1.16678	0.222531
HGRIS_001036-T1	HGRIS_001036-T1	327	43.6	78.23	1.4568	0.5428
HGRIS_001037-T1	HGRIS_001037-T1	261	4.87	8.74	1.15608	0.209247
HGRIS_001038-T1	HGRIS_001038-T1	327	11	19.73	0.75943	-0.39701
HGRIS_001039-T1	HGRIS_001039-T1	1284	16.94	30.4	0.767483	-0.381793
HGRIS_001040-T1	HGRIS_001040-T1	462	2.01	3.62	1.0226	0.0322403
HGRIS_001041-T1	HGRIS_001041-T1	255	9.18	16.47	0.669784	-0.578231
HGRIS_001042-T1	HGRIS_001042-T1	1914	5.68	10.19	1.03452	0.0489584
HGRIS_001043-T1	HGRIS_001043-T1	543	3.95	7.08	0.752391	-0.410445
HGRIS_001044-T1	HGRIS_001044-T1	426	8.34	14.97	0.846241	-0.24086
HGRIS_001045-T1	HGRIS_001045-T1	291	13.02	23.36	0.876877	-0.189554
HGRIS_001046-T1	HGRIS_001046-T1	405	14.24	25.55	1.25307	0.325462
HGRIS_001047-T1	HGRIS_001047-T1	585	6.31	11.33	0.800141	-0.321673
HGRIS_001048-T1	HGRIS_001048-T1	636	3.93	7.06	0.709548	-0.495028
HGRIS_001049-T1	HGRIS_001049-T1	729	1.5	2.69	0.947183	-0.0782848
HGRIS_001050-T1	HGRIS_001050-T1	507	12.47	22.38	0.609477	-0.714356
HGRIS_001051-T1	HGRIS_001051-T1	519	3.21	5.76	1.66474	0.735297
HGRIS_001052-T1	HGRIS_001052-T1	2823	3.1	5.56	0.948805	-0.0758158
HGRIS_001053-T1	HGRIS_001053-T1	1650	3.16	5.67	1.04806	0.0677201
HGRIS_001055-T1	HGRIS_001055-T1	792	47	84.33	0.733687	-0.446763
HGRIS_001056-T1	HGRIS_001056-T1	1632	3.51	6.31	1.13082	0.177375
HGRIS_001056-T2	HGRIS_001056-T2	1968	5.43	9.74	0.527342	-0.92319
HGRIS_001057-T1	HGRIS_001057-T1	216	62.7	112.51	0.972345	-0.0404603
HGRIS_001058-T1	HGRIS_001058-T1	204	20.2	36.24	0.574326	-0.800057
HGRIS_001059-T1	HGRIS_001059-T1	303	24.84	44.57	1.08867	0.122562
HGRIS_001060-T1	HGRIS_001060-T1	501	15.24	27.35	0.66287	-0.593203
HGRIS_001061-T1	HGRIS_001061-T1	186	59.84	107.36	0.903704	-0.146078
HGRIS_001062-T1	HGRIS_001062-T1	1554	6.34	11.38	1.3912	0.476328
HGRIS_001063-T1	HGRIS_001063-T1	165	86.55	155.29	1.77353	0.826621
HGRIS_001064-T1	HGRIS_001064-T1	402	12.56	22.54	1.37607	0.460552
HGRIS_001065-T1	HGRIS_001065-T1	456	35.83	64.28	0.712244	-0.489557
HGRIS_001066-T1	HGRIS_001066-T1	486	0.87	1.55	0.837838	-0.255257
HGRIS_001067-T1	HGRIS_001067-T1	495	6.93	12.43	0.874736	-0.19308
HGRIS_001068-T1	HGRIS_001068-T1	279	20.78	37.28	0.737196	-0.43988
HGRIS_001069-T1	HGRIS_001069-T1	243	15.24	27.35	1.54085	0.623722
HGRIS_001070-T1	HGRIS_001070-T1	609	25.07	44.99	0.978682	-0.0310883
HGRIS_001071-T1	HGRIS_001071-T1	687	68.58	123.05	1.01418	0.0203083
HGRIS_001072-T1	HGRIS_001072-T1	249	46.25	82.99	0.955886	-0.0650899
HGRIS_001073-T1	HGRIS_001073-T1	624	10.28	18.45	0.85814	-0.220716
HGRIS_001074-T1	HGRIS_001074-T1	199	48.13	86.36	1.22514	0.292945
HGRIS_001075-T1	HGRIS_001075-T1	630	15.56	27.92	1.66488	0.735416
HGRIS_001076-T1	HGRIS_001076-T1	777	27.25	48.89	0.883767	-0.178262
HGRIS_001077-T1	HGRIS_001077-T1	318	12.52	22.47	0.927746	-0.108199
HGRIS_001078-T1	HGRIS_001078-T1	189	26.75	48	0.815772	-0.293763
HGRIS_001079-T1	HGRIS_001079-T1	351	9.59	17.2	0.796665	-0.327955
HGRIS_001080-T1	HGRIS_001080-T1	198	35.39	63.5	1.10071	0.138435
HGRIS_001081-T1	HGRIS_001081-T1	519	5.69	10.21	1.16953	0.225929
HGRIS_001082-T1	HGRIS_001082-T1	795	4.83	8.66	0.953744	-0.0683253
HGRIS_001083-T1	HGRIS_001083-T1	1056	12.14	21.77	0.93074	-0.10355
HGRIS_001084-T1	HGRIS_001084-T1	615	7.74	13.89	1.03195	0.0453682
HGRIS_001085-T1	HGRIS_001085-T1	1314	3.3	5.92	0.695652	-0.523562
HGRIS_001086-T1	HGRIS_001086-T1	651	0.82	1.47	0.88024	-0.184032
HGRIS_001087-T1	HGRIS_001087-T1	585	4.79	8.59	1.83547	0.87615
HGRIS_001088-T1	HGRIS_001088-T1	672	3.09	5.55	1	0
HGRIS_001089-T1	HGRIS_001089-T1	624	3.31	5.94	1.18563	0.245652
HGRIS_001090-T1	HGRIS_001090-T1	435	1.89	3.4	1.20567	0.26984
HGRIS_001091-T1	HGRIS_001091-T1	858	12.36	22.18	0.792426	-0.335652
HGRIS_001092-T1	HGRIS_001092-T1	1365	6.69	12	1.1976	0.260152
HGRIS_001093-T1	HGRIS_001093-T1	345	2.77	4.97	2.04527	1.03229
HGRIS_001094-T1	HGRIS_001094-T1	1101	6.72	12.06	0.589155	-0.763281
HGRIS_001095-T1	HGRIS_001095-T1	651	0.82	1.47	0.88024	-0.184032
HGRIS_001096-T1	HGRIS_001096-T1	642	328.45	589.32	2.07705	1.05453
HGRIS_001097-T1	HGRIS_001097-T1	372	116.64	209.29	1.54275	0.625508
HGRIS_001098-T1	HGRIS_001098-T1	330	69.4	124.52	1.34733	0.4301
HGRIS_001099-T1	HGRIS_001099-T1	222	5.45	9.79	1.08537	0.118181
HGRIS_001100-T1	HGRIS_001100-T1	801	39.23	70.39	0.785778	-0.347806
HGRIS_001101-T1	HGRIS_001101-T1	354	1134.31	2035.2	0.937517	-0.0930828
HGRIS_001102-T1	HGRIS_001102-T1	315	1.71	3.07	1.60733	0.684666
HGRIS_001103-T1	HGRIS_001103-T1	405	19.27	34.57	0.694037	-0.526915
HGRIS_001104-T1	HGRIS_001104-T1	753	6.71	12.04	1.07117	0.0991934
HGRIS_001105-T1	HGRIS_001105-T1	489	2.69	4.82	0.856128	-0.224102
HGRIS_001105-T2	HGRIS_001105-T2	543	5.5	9.87	2.30607	1.20544
HGRIS_001105-T3	HGRIS_001105-T3	507	0.57	1.03	3.96154	1.98606
HGRIS_001106-T1	HGRIS_001106-T1	807	4.33	7.77	1.54473	0.627356
HGRIS_001107-T1	HGRIS_001107-T1	390	6.07	10.89	2.88859	1.53037
HGRIS_001108-T1	HGRIS_001108-T1	378	1.39	2.49	2.51515	1.33065
HGRIS_001109-T1	HGRIS_001109-T1	504	0.37	0.67	1	0
HGRIS_001110-T1	HGRIS_001110-T1	435	5.4	9.69	0.921103	-0.118566
HGRIS_001111-T1	HGRIS_001111-T1	2223	4.79	8.6	0.49711	-1.00836
HGRIS_001112-T1	HGRIS_001112-T1	153	18.03	32.34	0.669981	-0.577807
HGRIS_001113-T1	HGRIS_001113-T1	585	1.24	2.22	0.672727	-0.571906
HGRIS_001114-T1	HGRIS_001114-T1	1998	4.51	8.09	1.03057	0.043447
HGRIS_001114-T2	HGRIS_001114-T2	2034	2.75	4.94	3.0875	1.62644
HGRIS_001115-T1	HGRIS_001115-T1	402	1.71	3.07	1.55838	0.640043
HGRIS_001116-T1	HGRIS_001116-T1	222	17.89	32.1	0.74895	-0.417059
HGRIS_001117-T1	HGRIS_001117-T1	153	3	5.39	-	-
HGRIS_001118-T1	HGRIS_001118-T1	462	10.96	19.66	1.30979	0.389339
HGRIS_001119-T1	HGRIS_001119-T1	405	12.14	21.78	1.6588	0.730137
HGRIS_001120-T1	HGRIS_001120-T1	465	23.35	41.89	1.28182	0.358198
HGRIS_001121-T1	HGRIS_001121-T1	1740	0.19	0.35	0.673077	-0.571157
HGRIS_001122-T1	HGRIS_001122-T1	807	17.21	30.89	1.35304	0.436209
HGRIS_001123-T1	HGRIS_001123-T1	5676	3.27	5.88	0.732254	-0.449584
HGRIS_001124-T1	HGRIS_001124-T1	2376	14.4	25.84	1.57753	0.657671
HGRIS_001125-T1	HGRIS_001125-T1	540	12.04	21.61	1.17001	0.226515
HGRIS_001126-T1	HGRIS_001126-T1	927	2.05	3.68	0.672761	-0.571835
HGRIS_001126-T2	HGRIS_001126-T2	834	0.72	1.3	2.03125	1.02237
HGRIS_001127-T1	HGRIS_001127-T1	537	8.87	15.91	0.80313	-0.316295
HGRIS_001128-T1	HGRIS_001128-T1	414	0.85	1.52	0.612903	-0.706269
HGRIS_001129-T1	HGRIS_001129-T1	1602	19.84	35.6	0.709729	-0.49466
HGRIS_001130-T1	HGRIS_001130-T1	2868	5.32	9.54	1.39067	0.475781
HGRIS_001131-T1	HGRIS_001131-T1	303	19.74	35.43	0.776463	-0.365011
HGRIS_001132-T1	HGRIS_001132-T1	462	13.8	24.76	1.04561	0.0643422
HGRIS_001133-T1	HGRIS_001133-T1	276	2.34	4.2	0.670927	-0.575773
HGRIS_001134-T1	HGRIS_001134-T1	507	4.3	7.72	1.24717	0.318661
HGRIS_001135-T1	HGRIS_001135-T1	828	3.21	5.76	0.778378	-0.361456
HGRIS_001136-T1	HGRIS_001136-T1	726	1.92	3.44	1.075	0.104337
HGRIS_001137-T1	HGRIS_001137-T1	381	1.18	2.12	0.868852	-0.202817
HGRIS_001138-T1	HGRIS_001138-T1	468	108.78	195.17	0.89618	-0.15814
HGRIS_001139-T1	HGRIS_001139-T1	1095	21.66	38.86	0.920417	-0.119641
HGRIS_001140-T1	HGRIS_001140-T1	216	53.22	95.49	1.05736	0.0804639
HGRIS_001141-T1	HGRIS_001141-T1	687	5.25	9.42	0.785	-0.349235
HGRIS_001142-T1	HGRIS_001142-T1	927	24.22	43.46	1.23186	0.300838
HGRIS_001143-T1	HGRIS_001143-T1	1920	16.56	29.7	0.998991	-0.00145653
HGRIS_001144-T1	HGRIS_001144-T1	195	10.67	19.14	2.9	1.53605
HGRIS_001145-T1	HGRIS_001145-T1	1122	1.69	3.03	0.595285	-0.748348
HGRIS_001146-T1	HGRIS_001146-T1	411	5.72	10.26	0.349336	-1.51731
HGRIS_001147-T1	HGRIS_001147-T1	1068	2.44	4.38	1.1436	0.193586
HGRIS_001148-T1	HGRIS_001148-T1	726	3.54	6.35	1.72087	0.783136
HGRIS_001149-T1	HGRIS_001149-T1	189	48.72	87.42	0.923516	-0.114792
HGRIS_001150-T1	HGRIS_001150-T1	1116	2.45	4.4	0.952381	-0.0703893
HGRIS_001150-T2	HGRIS_001150-T2	828	2.84	5.1	0.689189	-0.537028
HGRIS_001150-T3	HGRIS_001150-T3	1029	1.33	2.39	-	-
HGRIS_001150-T4	HGRIS_001150-T4	927	0.26	0.47	1.175	0.232661
HGRIS_001151-T1	HGRIS_001151-T1	408	0.63	1.14	0.897638	-0.155795
HGRIS_001152-T1	HGRIS_001152-T1	186	2.06	3.7	-	-
HGRIS_001153-T1	HGRIS_001153-T1	453	0.76	1.37	0.593074	-0.753717
HGRIS_001154-T1	HGRIS_001154-T1	324	0.66	1.19	0.838028	-0.254929
HGRIS_001155-T1	HGRIS_001155-T1	252	6.09	10.93	1.27836	0.354297
HGRIS_001156-T1	HGRIS_001156-T1	1341	6.97	12.51	1.12298	0.167333
HGRIS_001157-T1	HGRIS_001157-T1	498	3.71	6.66	1.28324	0.359788
HGRIS_001158-T1	HGRIS_001158-T1	945	8.52	15.29	1.10397	0.142702
HGRIS_001159-T1	HGRIS_001159-T1	267	0.47	0.85	1.32812	0.409391
HGRIS_001160-T1	HGRIS_001160-T1	342	0	0	-	-
HGRIS_001161-T1	HGRIS_001161-T1	300	4.1	7.35	1.19512	0.257158
HGRIS_001162-T1	HGRIS_001162-T1	408	5.31	9.53	0.680714	-0.554879
HGRIS_001163-T1	HGRIS_001163-T1	300	11.81	21.18	0.765727	-0.385099
HGRIS_001164-T1	HGRIS_001164-T1	702	1.74	3.13	0.724537	-0.464869
HGRIS_001165-T1	HGRIS_001165-T1	306	3.25	5.83	0.781501	-0.35568
HGRIS_001166-T1	HGRIS_001166-T1	1191	1.4	2.52	0.881119	-0.182591
HGRIS_001166-T2	HGRIS_001166-T2	876	0	0	-	-
HGRIS_001167-T1	HGRIS_001167-T1	174	2.89	5.18	0.335058	-1.57752
HGRIS_001168-T1	HGRIS_001168-T1	1224	6.83	12.26	2.91905	1.5455
HGRIS_001168-T2	HGRIS_001168-T2	987	0	0	-	-
HGRIS_001169-T1	HGRIS_001169-T1	1071	2.53	4.53	1.20479	0.268778
HGRIS_001170-T1	HGRIS_001170-T1	369	16.85	30.24	0.729026	-0.455958
HGRIS_001171-T1	HGRIS_001171-T1	717	15.31	27.48	0.810619	-0.302903
HGRIS_001172-T1	HGRIS_001172-T1	1047	1.5	2.7	0.957447	-0.0627358
HGRIS_001173-T1	HGRIS_001173-T1	2508	32.2	57.77	1.35674	0.440145
HGRIS_001174-T1	HGRIS_001174-T1	345	1.95	3.49	0.643911	-0.635066
HGRIS_001175-T1	HGRIS_001175-T1	423	49.53	88.87	0.686732	-0.542181
HGRIS_001176-T1	HGRIS_001176-T1	1131	2.93	5.26	0.561366	-0.832986
HGRIS_001177-T1	HGRIS_001177-T1	369	2.73	4.89	1.17266	0.229787
HGRIS_001178-T1	HGRIS_001178-T1	957	7.15	12.82	0.320741	-1.64052
HGRIS_001179-T1	HGRIS_001179-T1	258	22.96	41.2	0.886403	-0.173966
HGRIS_001180-T1	HGRIS_001180-T1	444	36.7	65.85	1.03946	0.0558388
HGRIS_001181-T1	HGRIS_001181-T1	507	14.14	25.37	0.962808	-0.0546794
HGRIS_001182-T1	HGRIS_001182-T1	687	9.37	16.8	0.880503	-0.1836
HGRIS_001183-T1	HGRIS_001183-T1	687	7.16	12.85	1.01742	0.0249137
HGRIS_001184-T1	HGRIS_001184-T1	2931	2.73	4.89	0.962598	-0.054994
HGRIS_001185-T1	HGRIS_001185-T1	636	2.79	5	1.07759	0.107803
HGRIS_001185-T2	HGRIS_001185-T2	585	1.52	2.73	1.37879	0.463401
HGRIS_001186-T1	HGRIS_001186-T1	342	0.69	1.25	1.34409	0.426625
HGRIS_001187-T1	HGRIS_001187-T1	1275	0.74	1.33	0.768786	-0.379346
HGRIS_001188-T1	HGRIS_001188-T1	333	33	59.2	1.07111	0.0991006
HGRIS_001189-T1	HGRIS_001189-T1	462	35.2	63.15	0.885322	-0.175726
HGRIS_001190-T1	HGRIS_001190-T1	489	2.4	4.3	0.851485	-0.231947
HGRIS_001191-T1	HGRIS_001191-T1	405	3.86	6.92	0.783692	-0.351641
HGRIS_001192-T1	HGRIS_001192-T1	387	3.52	6.32	1.11661	0.159123
HGRIS_001193-T1	HGRIS_001193-T1	648	5.31	9.53	0.709605	-0.494911
HGRIS_001194-T1	HGRIS_001194-T1	231	0	0	-	-
HGRIS_001195-T1	HGRIS_001195-T1	669	0	0	-	-
HGRIS_001196-T1	HGRIS_001196-T1	369	0.1	0.17	0.326923	-1.61298
HGRIS_001197-T1	HGRIS_001197-T1	840	4.34	7.79	0.694915	-0.525091
HGRIS_001198-T1	HGRIS_001198-T1	312	12.16	21.82	0.975414	-0.0359142
HGRIS_001199-T1	HGRIS_001199-T1	666	26.67	47.85	0.909523	-0.136818
HGRIS_001200-T1	HGRIS_001200-T1	513	388.84	697.67	0.444237	-1.1706
HGRIS_001201-T1	HGRIS_001201-T1	420	22.7	40.74	1.36254	0.4463
HGRIS_001202-T1	HGRIS_001202-T1	294	16.55	29.7	0.663094	-0.592714
HGRIS_001203-T1	HGRIS_001203-T1	444	39.14	70.22	1.63683	0.710904
HGRIS_001204-T1	HGRIS_001204-T1	321	9.77	17.54	0.804218	-0.314341
HGRIS_001205-T1	HGRIS_001205-T1	552	11.07	19.86	0.806661	-0.309965
HGRIS_001206-T1	HGRIS_001206-T1	828	17.72	31.79	0.679128	-0.558244
HGRIS_001207-T1	HGRIS_001207-T1	747	6.47	11.6	0.852941	-0.229482
HGRIS_001208-T1	HGRIS_001208-T1	702	6.85	12.29	0.680133	-0.556112
HGRIS_001209-T1	HGRIS_001209-T1	282	5.55	9.97	2.68011	1.42229
HGRIS_001210-T1	HGRIS_001210-T1	351	4.14	7.43	0.795503	-0.33006
HGRIS_001211-T1	HGRIS_001211-T1	1146	3.39	6.08	0.506245	-0.982093
HGRIS_001212-T1	HGRIS_001212-T1	564	2.5	4.48	0.995556	-0.00642627
HGRIS_001213-T1	HGRIS_001213-T1	330	12.87	23.09	1.85611	0.892282
HGRIS_001213-T2	HGRIS_001213-T2	342	12.65	22.69	0.629404	-0.667943
HGRIS_001214-T1	HGRIS_001214-T1	408	1.03	1.85	1.24161	0.312213
HGRIS_001215-T1	HGRIS_001215-T1	714	0.84	1.5	2.5	1.32193
HGRIS_001216-T1	HGRIS_001216-T1	1050	0.08	0.14	0.451613	-1.14684
HGRIS_001217-T1	HGRIS_001217-T1	1554	1.45	2.61	1.19178	0.253119
HGRIS_001218-T1	HGRIS_001218-T1	585	3.78	6.78	0.576531	-0.794531
HGRIS_001219-T1	HGRIS_001219-T1	1791	1.99	3.56	1.41833	0.50419
HGRIS_001220-T1	HGRIS_001220-T1	552	0.94	1.68	0.893617	-0.162271
HGRIS_001221-T1	HGRIS_001221-T1	282	1.19	2.14	2.01887	1.01355
HGRIS_001222-T1	HGRIS_001222-T1	843	10	17.95	1.61858	0.694724
HGRIS_001223-T1	HGRIS_001223-T1	996	2.47	4.43	1.4019	0.487382
HGRIS_001224-T1	HGRIS_001224-T1	510	4.15	7.45	1.9201	0.941184
HGRIS_001225-T1	HGRIS_001225-T1	309	16.26	29.18	1.48423	0.569717
HGRIS_001226-T1	HGRIS_001226-T1	240	55.19	99.02	1.46241	0.548351
HGRIS_001227-T1	HGRIS_001227-T1	960	16.93	30.38	0.908221	-0.138884
HGRIS_001228-T1	HGRIS_001228-T1	1086	14.9	26.74	1.0628	0.0878675
HGRIS_001229-T1	HGRIS_001229-T1	237	3.64	6.53	0.55812	-0.841354
HGRIS_001230-T1	HGRIS_001230-T1	534	5.04	9.05	0.823476	-0.280202
HGRIS_001231-T1	HGRIS_001231-T1	462	2.71	4.86	0.848168	-0.237579
HGRIS_001232-T1	HGRIS_001232-T1	420	7.79	13.98	0.427392	-1.22637
HGRIS_001233-T1	HGRIS_001233-T1	636	0.87	1.56	0.962963	-0.0544478
HGRIS_001234-T1	HGRIS_001234-T1	300	2.3	4.12	-	-
HGRIS_001235-T1	HGRIS_001235-T1	1029	0.98	1.75	1.21528	0.281286
HGRIS_001236-T1	HGRIS_001236-T1	249	0.3	0.54	1	0
HGRIS_001237-T1	HGRIS_001237-T1	1362	4.9	8.78	2.48725	1.31455
HGRIS_001238-T1	HGRIS_001238-T1	777	2.3	4.12	2	1
HGRIS_001239-T1	HGRIS_001239-T1	609	0.44	0.8	0.307692	-1.70044
HGRIS_001240-T1	HGRIS_001240-T1	279	3.56	6.38	-	-
HGRIS_001241-T1	HGRIS_001241-T1	2466	0.24	0.42	2	1
HGRIS_001242-T1	HGRIS_001242-T1	363	1.11	1.99	0.921296	-0.118263
HGRIS_001243-T1	HGRIS_001243-T1	621	5.14	9.22	0.933198	-0.0997443
HGRIS_001244-T1	HGRIS_001244-T1	324	2.45	4.4	1.30564	0.384755
HGRIS_001245-T1	HGRIS_001245-T1	249	0.3	0.54	1	0
HGRIS_001246-T1	HGRIS_001246-T1	321	111.44	199.95	1.10678	0.146362
HGRIS_001247-T1	HGRIS_001247-T1	1545	9.06	16.25	2.12696	1.0888
HGRIS_001248-T1	HGRIS_001248-T1	456	1.77	3.18	1.60606	0.683526
HGRIS_001249-T1	HGRIS_001249-T1	465	0.92	1.66	-	-
HGRIS_001250-T1	HGRIS_001250-T1	507	1.26	2.26	0.768707	-0.379493
HGRIS_001251-T1	HGRIS_001251-T1	498	4.36	7.83	1.0875	0.121015
HGRIS_001252-T1	HGRIS_001252-T1	930	3.95	7.1	0.97931	-0.030162
HGRIS_001253-T1	HGRIS_001253-T1	489	4.65	8.35	1.25564	0.328422
HGRIS_001254-T1	HGRIS_001254-T1	756	1.54	2.76	1.15	0.201634
HGRIS_001255-T1	HGRIS_001255-T1	732	24.27	43.55	1.01091	0.0156545
HGRIS_001256-T1	HGRIS_001256-T1	1362	2.96	5.3	1.50997	0.594521
HGRIS_001257-T1	HGRIS_001257-T1	2181	12.36	22.18	1.14095	0.190231
HGRIS_001257-T2	HGRIS_001257-T2	1845	0.29	0.52	1.44444	0.530515
HGRIS_001258-T1	HGRIS_001258-T1	294	90.12	161.7	0.591398	-0.757799
HGRIS_001259-T1	HGRIS_001259-T1	1086	4.45	7.98	0.906818	-0.141115
HGRIS_001260-T1	HGRIS_001260-T1	744	0.09	0.16	1	0
HGRIS_001261-T1	HGRIS_001261-T1	324	2.45	4.4	1.30564	0.384755
HGRIS_001262-T1	HGRIS_001262-T1	363	59.47	106.7	0.589926	-0.761393
HGRIS_001262-T2	HGRIS_001262-T2	228	17.96	32.23	0.567829	-0.81647
HGRIS_001262-T3	HGRIS_001262-T3	255	31.05	55.71	1.40151	0.486981
HGRIS_001263-T1	HGRIS_001263-T1	249	0.3	0.54	1	0
HGRIS_001264-T1	HGRIS_001264-T1	666	1.36	2.44	2.34615	1.2303
HGRIS_001265-T1	HGRIS_001265-T1	387	13.28	23.82	1.08668	0.119926
HGRIS_001266-T1	HGRIS_001266-T1	354	3.62	6.5	0.655903	-0.608445
HGRIS_001267-T1	HGRIS_001267-T1	738	1.97	3.53	1	0
HGRIS_001268-T1	HGRIS_001268-T1	333	3.04	5.45	1.69255	0.759196
HGRIS_001269-T1	HGRIS_001269-T1	864	2.92	5.23	1.22482	0.292575
HGRIS_001270-T1	HGRIS_001270-T1	417	1.44	2.59	1.4153	0.501108
HGRIS_001271-T1	HGRIS_001271-T1	381	4.09	7.35	1.11702	0.159657
HGRIS_001272-T1	HGRIS_001272-T1	348	5.65	10.14	1.73333	0.793549
HGRIS_001273-T1	HGRIS_001273-T1	456	1.77	3.18	1.60606	0.683526
HGRIS_001274-T1	HGRIS_001274-T1	1362	4.7	8.44	1.61069	0.687676
HGRIS_001275-T1	HGRIS_001275-T1	1044	4.76	8.54	1.33229	0.413912
HGRIS_001276-T1	HGRIS_001276-T1	279	1.57	2.83	0.34303	-1.54359
HGRIS_001277-T1	HGRIS_001277-T1	630	0.18	0.32	1.03226	0.0458037
HGRIS_001278-T1	HGRIS_001278-T1	636	64.21	115.2	1.8309	0.87255
HGRIS_001279-T1	HGRIS_001279-T1	1065	14.74	26.44	1.21507	0.281044
HGRIS_001280-T1	HGRIS_001280-T1	300	17.05	30.59	2.04889	1.03485
HGRIS_001281-T1	HGRIS_001281-T1	450	10.23	18.35	1.52789	0.611544
HGRIS_001282-T1	HGRIS_001282-T1	2790	3.28	5.88	1.73451	0.794531
HGRIS_001283-T1	HGRIS_001283-T1	408	7.69	13.79	0.72199	-0.46995
HGRIS_001284-T1	HGRIS_001284-T1	345	13.55	24.31	0.807373	-0.308693
HGRIS_001285-T1	HGRIS_001285-T1	369	10.72	19.23	0.945428	-0.0809609
HGRIS_001286-T1	HGRIS_001286-T1	264	1.97	3.54	0.766234	-0.384143
HGRIS_001287-T1	HGRIS_001287-T1	744	57.21	102.64	1.33299	0.414663
HGRIS_001288-T1	HGRIS_001288-T1	300	44.93	80.61	0.464798	-1.10532
HGRIS_001289-T1	HGRIS_001289-T1	1656	1.03	1.85	0.292722	-1.7724
HGRIS_001290-T1	HGRIS_001290-T1	552	2.15	3.86	0.66782	-0.582469
HGRIS_001291-T1	HGRIS_001291-T1	432	1.39	2.49	1.245	0.316146
HGRIS_001292-T1	HGRIS_001292-T1	420	3.17	5.69	1.21322	0.278841
HGRIS_001293-T1	HGRIS_001293-T1	570	10.64	19.09	0.941321	-0.0872405
HGRIS_001294-T1	HGRIS_001294-T1	273	18.29	32.82	1.03959	0.056021
HGRIS_001295-T1	HGRIS_001295-T1	279	25.98	46.61	0.959053	-0.0603168
HGRIS_001296-T1	HGRIS_001296-T1	1116	3.57	6.41	1.05428	0.076253
HGRIS_001297-T1	HGRIS_001297-T1	1383	3.34	5.99	0.586106	-0.770767
HGRIS_001298-T1	HGRIS_001298-T1	762	15.03	26.97	0.887171	-0.172716
HGRIS_001299-T1	HGRIS_001299-T1	552	1.13	2.02	1.23926	0.309483
HGRIS_001300-T1	HGRIS_001300-T1	549	2.46	4.41	1.0232	0.0330908
HGRIS_001301-T1	HGRIS_001301-T1	552	0.99	1.77	0.522124	-0.937536
HGRIS_001302-T1	HGRIS_001302-T1	303	223.88	401.69	0.771516	-0.374231
HGRIS_001303-T1	HGRIS_001303-T1	309	7.45	13.37	1.89377	0.921259
HGRIS_001304-T1	HGRIS_001304-T1	1743	6.85	12.28	0.82638	-0.275124
HGRIS_001305-T1	HGRIS_001305-T1	240	81.22	145.72	0.733958	-0.446231
HGRIS_001306-T1	HGRIS_001306-T1	711	0.77	1.38	0.565574	-0.822213
HGRIS_001307-T1	HGRIS_001307-T1	1773	27.91	50.07	0.944361	-0.0825902
HGRIS_001308-T1	HGRIS_001308-T1	555	15.85	28.44	0.981705	-0.0266382
HGRIS_001309-T1	HGRIS_001309-T1	414	1.46	2.63	1.59394	0.672597
HGRIS_001310-T1	HGRIS_001310-T1	276	7.87	14.11	1.54885	0.631195
HGRIS_001311-T1	HGRIS_001311-T1	399	53.57	96.12	1.75498	0.811451
HGRIS_001312-T1	HGRIS_001312-T1	600	17.63	31.64	1.58915	0.668256
HGRIS_001313-T1	HGRIS_001313-T1	207	16.42	29.46	0.355497	-1.49209
HGRIS_001314-T1	HGRIS_001314-T1	327	2.21	3.97	1.99497	0.996371
HGRIS_001314-T2	HGRIS_001314-T2	312	0.72	1.29	0.772455	-0.372477
HGRIS_001315-T1	HGRIS_001315-T1	426	3.57	6.41	1.26181	0.335496
HGRIS_001316-T1	HGRIS_001316-T1	381	3.36	6.03	1.05052	0.0711073
HGRIS_001316-T2	HGRIS_001316-T2	375	28.23	50.65	0.599266	-0.73873
HGRIS_001317-T1	HGRIS_001317-T1	504	6.68	11.98	1.68258	0.750679
HGRIS_001318-T1	HGRIS_001318-T1	273	125.61	225.37	0.918041	-0.123369
HGRIS_001319-T1	HGRIS_001319-T1	1527	64.72	116.13	1.1613	0.215741
HGRIS_001320-T1	HGRIS_001320-T1	459	12.93	23.2	1.08818	0.121917
HGRIS_001321-T1	HGRIS_001321-T1	165	48.08	86.27	1.04684	0.0660395
HGRIS_001322-T1	HGRIS_001322-T1	318	32.42	58.18	1.19172	0.253051
HGRIS_001323-T1	HGRIS_001323-T1	210	167	299.63	1.35622	0.439593
HGRIS_001324-T1	HGRIS_001324-T1	3144	1.49	2.67	0.628235	-0.670623
HGRIS_001325-T1	HGRIS_001325-T1	375	12.23	21.95	2.48866	1.31537
HGRIS_001326-T1	HGRIS_001326-T1	168	62.68	112.45	2.19244	1.13253
HGRIS_001327-T1	HGRIS_001327-T1	453	10.76	19.3	2.83407	1.50287
HGRIS_001328-T1	HGRIS_001328-T1	408	173.05	310.49	0.851241	-0.232361
HGRIS_001329-T1	HGRIS_001329-T1	330	0.25	0.45	-	-
HGRIS_001330-T1	HGRIS_001330-T1	1359	0.43	0.78	-	-
HGRIS_001330-T2	HGRIS_001330-T2	1560	0	0	-	-
HGRIS_001330-T3	HGRIS_001330-T3	1629	5.73	10.29	1.64904	0.721625
HGRIS_001331-T1	HGRIS_001331-T1	435	12.7	22.79	0.994328	-0.00820612
HGRIS_001332-T1	HGRIS_001332-T1	513	13.13	23.56	1.25453	0.327142
HGRIS_001333-T1	HGRIS_001333-T1	501	1.04	1.87	2.125	1.08746
HGRIS_001334-T1	HGRIS_001334-T1	651	0.59	1.05	1.52174	0.605721
HGRIS_001335-T1	HGRIS_001335-T1	423	76.59	137.42	1.15498	0.207873
HGRIS_001336-T1	HGRIS_001336-T1	324	23.4	41.98	1.22892	0.297394
HGRIS_001337-T1	HGRIS_001337-T1	2295	2.74	4.91	0.95155	-0.071648
HGRIS_001338-T1	HGRIS_001338-T1	429	16.51	29.62	0.638225	-0.647864
HGRIS_001339-T1	HGRIS_001339-T1	630	1.96	3.52	2.01143	1.00822
HGRIS_001340-T1	HGRIS_001340-T1	1182	132.41	237.58	1.04532	0.0639427
HGRIS_001341-T1	HGRIS_001341-T1	288	24.69	44.3	2.22725	1.15526
HGRIS_001342-T1	HGRIS_001342-T1	396	0.59	1.06	0.938053	-0.0922585
HGRIS_001343-T1	HGRIS_001343-T1	456	2.38	4.28	1.7686	0.822604
HGRIS_001344-T1	HGRIS_001344-T1	177	13.21	23.7	0.744347	-0.425953
HGRIS_001345-T1	HGRIS_001345-T1	594	2.89	5.19	0.856436	-0.223583
HGRIS_001346-T1	HGRIS_001346-T1	231	5.22	9.37	0.621765	-0.685558
HGRIS_001347-T1	HGRIS_001347-T1	411	0.55	0.98	2.33333	1.22239
HGRIS_001348-T1	HGRIS_001348-T1	1128	2.24	4.02	0.61374	-0.704299
HGRIS_001348-T2	HGRIS_001348-T2	1107	0.47	0.85	1.18056	0.239466
HGRIS_001348-T3	HGRIS_001348-T3	1464	0.69	1.23	0.5	-1
HGRIS_001349-T1	HGRIS_001349-T1	270	3.2	5.74	0.937908	-0.0924809
HGRIS_001350-T1	HGRIS_001350-T1	606	3.13	5.62	1.35749	0.440939
HGRIS_001351-T1	HGRIS_001351-T1	441	3.63	6.51	0.538462	-0.893085
HGRIS_001352-T1	HGRIS_001352-T1	1137	7.24	12.99	1.6443	0.717477
HGRIS_001353-T1	HGRIS_001353-T1	243	5.96	10.7	1.50704	0.59172
HGRIS_001354-T1	HGRIS_001354-T1	357	0.21	0.38	-	-
HGRIS_001355-T1	HGRIS_001355-T1	264	5.67	10.18	3.08485	1.6252
HGRIS_001356-T1	HGRIS_001356-T1	783	31.56	56.63	0.943991	-0.0831555
HGRIS_001357-T1	HGRIS_001357-T1	852	34.58	62.04	0.624459	-0.679321
HGRIS_001357-T2	HGRIS_001357-T2	1032	31.24	56.06	0.632446	-0.660986
HGRIS_001358-T1	HGRIS_001358-T1	318	2.5	4.49	2.00446	1.00322
HGRIS_001359-T1	HGRIS_001359-T1	492	99.42	178.38	0.981296	-0.0272396
HGRIS_001360-T1	HGRIS_001360-T1	177	317.04	568.84	1.03077	0.0437206
HGRIS_001361-T1	HGRIS_001361-T1	297	101.72	182.5	1.12982	0.176094
HGRIS_001362-T1	HGRIS_001362-T1	1578	6.68	11.98	1.00251	0.00361729
HGRIS_001363-T1	HGRIS_001363-T1	240	6.6	11.83	0.707113	-0.499987
HGRIS_001364-T1	HGRIS_001364-T1	2826	15.3	27.45	1.00073	0.00105153
HGRIS_001365-T1	HGRIS_001365-T1	228	111.06	199.26	0.784519	-0.35012
HGRIS_001366-T1	HGRIS_001366-T1	744	27.96	50.17	0.700796	-0.512933
HGRIS_001367-T1	HGRIS_001367-T1	852	33.32	59.78	0.699754	-0.51508
HGRIS_001368-T1	HGRIS_001368-T1	444	37.57	67.4	1.10167	0.139688
HGRIS_001369-T1	HGRIS_001369-T1	384	94.44	169.44	1.00403	0.0058015
HGRIS_001370-T1	HGRIS_001370-T1	423	8.58	15.39	0.485795	-1.04158
HGRIS_001371-T1	HGRIS_001371-T1	1518	12.33	22.12	0.592236	-0.755757
HGRIS_001372-T1	HGRIS_001372-T1	393	2.9	5.21	1.03579	0.050725
HGRIS_001373-T1	HGRIS_001373-T1	1125	3.89	6.98	0.966759	-0.0487718
HGRIS_001374-T1	HGRIS_001374-T1	222	8.94	16.05	1.81767	0.862088
HGRIS_001375-T1	HGRIS_001375-T1	321	82.53	148.07	1.01328	0.019027
HGRIS_001376-T1	HGRIS_001376-T1	348	6.11	10.97	1.36443	0.448296
HGRIS_001377-T1	HGRIS_001377-T1	711	16.66	29.89	1.90625	0.930737
HGRIS_001378-T1	HGRIS_001378-T1	324	1.32	2.38	1.67606	0.745071
HGRIS_001379-T1	HGRIS_001379-T1	447	42.54	76.32	0.703151	-0.508094
HGRIS_001380-T1	HGRIS_001380-T1	396	2.52	4.52	0.802842	-0.316812
HGRIS_001381-T1	HGRIS_001381-T1	318	1.67	3	1.33929	0.421464
HGRIS_001382-T1	HGRIS_001382-T1	447	1.27	2.28	0.912	-0.132894
HGRIS_001383-T1	HGRIS_001383-T1	450	2.57	4.62	1.30878	0.388225
HGRIS_001384-T1	HGRIS_001384-T1	963	1.67	2.99	2.45082	1.29326
HGRIS_001385-T1	HGRIS_001385-T1	480	256.95	461.02	0.708172	-0.497828
HGRIS_001386-T1	HGRIS_001386-T1	1137	30.9	55.43	1.10287	0.141256
HGRIS_001387-T1	HGRIS_001387-T1	432	77.19	138.49	1.29008	0.36746
HGRIS_001388-T1	HGRIS_001388-T1	240	35.58	63.83	1.11241	0.153687
HGRIS_001389-T1	HGRIS_001389-T1	417	20.83	37.37	1.48944	0.574768
HGRIS_001390-T1	HGRIS_001390-T1	333	40.95	73.48	1.12046	0.164096
HGRIS_001391-T1	HGRIS_001391-T1	261	37.7	67.65	1.68367	0.751612
HGRIS_001392-T1	HGRIS_001392-T1	687	19.15	34.36	0.76765	-0.38148
HGRIS_001393-T1	HGRIS_001393-T1	639	27.79	49.86	0.767667	-0.381447
HGRIS_001393-T2	HGRIS_001393-T2	525	14.3	25.66	1.07951	0.110379
HGRIS_001394-T1	HGRIS_001394-T1	1233	45.8	82.18	1.39477	0.48003
HGRIS_001395-T1	HGRIS_001395-T1	1083	28.81	51.69	1.11641	0.158873
HGRIS_001396-T1	HGRIS_001396-T1	1497	23.38	41.96	0.793945	-0.332889
HGRIS_001397-T1	HGRIS_001397-T1	303	17.41	31.23	0.654031	-0.612568
HGRIS_001397-T2	HGRIS_001397-T2	372	17.68	31.72	0.778023	-0.362115
HGRIS_001398-T1	HGRIS_001398-T1	843	13.58	24.36	0.760775	-0.394459
HGRIS_001399-T1	HGRIS_001399-T1	903	8.33	14.94	0.826785	-0.274416
HGRIS_001400-T1	HGRIS_001400-T1	891	5.82	10.44	0.878788	-0.186413
HGRIS_001401-T1	HGRIS_001401-T1	1554	46.09	82.7	0.86452	-0.210028
HGRIS_001402-T1	HGRIS_001402-T1	435	0	0	-	-
HGRIS_001403-T1	HGRIS_001403-T1	606	1.65	2.95	0.986622	-0.0194305
HGRIS_001404-T1	HGRIS_001404-T1	321	0	0	-	-
HGRIS_001405-T1	HGRIS_001405-T1	531	17.86	32.04	1.69524	0.761488
HGRIS_001406-T1	HGRIS_001406-T1	492	2.66	4.77	9.9375	3.31288
HGRIS_001407-T1	HGRIS_001407-T1	471	0.47	0.84	1.5	0.584963
HGRIS_001408-T1	HGRIS_001408-T1	360	2.47	4.43	1.33837	0.420475
HGRIS_001409-T1	HGRIS_001409-T1	528	1.08	1.94	0.994872	-0.00741747
HGRIS_001410-T1	HGRIS_001410-T1	153	97.35	174.67	1.30546	0.384554
HGRIS_001411-T1	HGRIS_001411-T1	405	0	0	-	-
HGRIS_001412-T1	HGRIS_001412-T1	642	3.7	6.64	0.690229	-0.534854
HGRIS_001413-T1	HGRIS_001413-T1	474	160.78	288.48	1.08947	0.123623
HGRIS_001414-T1	HGRIS_001414-T1	282	158.5	284.38	0.90122	-0.150049
HGRIS_001415-T1	HGRIS_001415-T1	477	18.66	33.48	0.856704	-0.223131
HGRIS_001416-T1	HGRIS_001416-T1	600	17.13	30.74	1.07633	0.106121
HGRIS_001417-T1	HGRIS_001417-T1	714	0.38	0.68	1	0
HGRIS_001418-T1	HGRIS_001418-T1	600	1.56	2.81	0.802857	-0.316785
HGRIS_001419-T1	HGRIS_001419-T1	891	4.32	7.76	0.424276	-1.23693
HGRIS_001420-T1	HGRIS_001420-T1	447	5.41	9.71	0.835628	-0.259067
HGRIS_001421-T1	HGRIS_001421-T1	891	12.46	22.36	1.27771	0.353565
HGRIS_001422-T1	HGRIS_001422-T1	195	51.17	91.81	1.06595	0.0921355
HGRIS_001423-T1	HGRIS_001423-T1	351	33.65	60.38	0.777091	-0.363844
HGRIS_001424-T1	HGRIS_001424-T1	1479	7.16	12.85	1.03296	0.0467819
HGRIS_001425-T1	HGRIS_001425-T1	1584	3.17	5.68	1.0422	0.0596347
HGRIS_001426-T1	HGRIS_001426-T1	606	22.75	40.82	1.16929	0.225636
HGRIS_001427-T1	HGRIS_001427-T1	2268	2.75	4.94	1.19903	0.261867
HGRIS_001428-T1	HGRIS_001428-T1	537	42.77	76.74	1.01374	0.0196855
HGRIS_001429-T1	HGRIS_001429-T1	660	47.5	85.23	1.20637	0.270672
HGRIS_001430-T1	HGRIS_001430-T1	402	37.81	67.84	1.56133	0.64278
HGRIS_001430-T2	HGRIS_001430-T2	549	37.65	67.55	1.24631	0.317663
HGRIS_001431-T1	HGRIS_001431-T1	1383	7.63	13.69	1.37726	0.461805
HGRIS_001432-T1	HGRIS_001432-T1	711	0	0	-	-
HGRIS_001433-T1	HGRIS_001433-T1	261	32	57.42	1.49259	0.57782
HGRIS_001434-T1	HGRIS_001434-T1	648	15.91	28.55	1.5058	0.590532
HGRIS_001435-T1	HGRIS_001435-T1	363	25.7	46.11	0.934347	-0.0979704
HGRIS_001436-T1	HGRIS_001436-T1	564	18.94	33.99	0.542365	-0.882665
HGRIS_001437-T1	HGRIS_001437-T1	357	4.41	7.92	0.627078	-0.673282
HGRIS_001438-T1	HGRIS_001438-T1	798	14.24	25.55	1.20861	0.273348
HGRIS_001439-T1	HGRIS_001439-T1	408	9.12	16.37	1.06854	0.095638
HGRIS_001440-T1	HGRIS_001440-T1	579	2.44	4.38	2.08571	1.06054
HGRIS_001441-T1	HGRIS_001441-T1	432	6.89	12.37	0.955951	-0.0649921
HGRIS_001442-T1	HGRIS_001442-T1	1041	3.85	6.92	1.44468	0.530746
HGRIS_001443-T1	HGRIS_001443-T1	480	0.88	1.59	2.01266	1.0091
HGRIS_001444-T1	HGRIS_001444-T1	1422	9.38	16.84	1.07742	0.107574
HGRIS_001445-T1	HGRIS_001445-T1	654	20.56	36.9	1.30573	0.384859
HGRIS_001446-T1	HGRIS_001446-T1	582	13.28	23.83	0.964777	-0.0517321
HGRIS_001447-T1	HGRIS_001447-T1	318	7.91	14.18	0.715078	-0.483827
HGRIS_001448-T1	HGRIS_001448-T1	306	2.14	3.84	0.64	-0.643856
HGRIS_001449-T1	HGRIS_001449-T1	2298	26.17	46.95	0.903406	-0.146554
HGRIS_001450-T1	HGRIS_001450-T1	285	9.72	17.44	1.06667	0.0931094
HGRIS_001451-T1	HGRIS_001451-T1	2055	3.42	6.13	1.44235	0.528424
HGRIS_001452-T1	HGRIS_001452-T1	318	152.73	274.03	0.953115	-0.0692783
HGRIS_001453-T1	HGRIS_001453-T1	261	17.95	32.21	1.20231	0.265814
HGRIS_001454-T1	HGRIS_001454-T1	171	43.51	78.07	1.41739	0.50324
HGRIS_001455-T1	HGRIS_001455-T1	240	37.49	67.27	1.7231	0.78501
HGRIS_001456-T1	HGRIS_001456-T1	606	20.84	37.4	1.2901	0.367483
HGRIS_001457-T1	HGRIS_001457-T1	1455	45.75	82.08	0.838578	-0.253983
HGRIS_001458-T1	HGRIS_001458-T1	549	5.98	10.73	0.401422	-1.31681
HGRIS_001459-T1	HGRIS_001459-T1	333	0	0	-	-
HGRIS_001460-T1	HGRIS_001460-T1	630	14.44	25.91	1.26637	0.340703
HGRIS_001461-T1	HGRIS_001461-T1	792	5.25	9.42	0.67382	-0.569565
HGRIS_001462-T1	HGRIS_001462-T1	342	41.39	74.27	0.757857	-0.400002
HGRIS_001463-T1	HGRIS_001463-T1	324	2.18	3.91	1.955	0.967169
HGRIS_001464-T1	HGRIS_001464-T1	504	3.66	6.58	0.896458	-0.157692
HGRIS_001465-T1	HGRIS_001465-T1	543	7.12	12.78	1.5995	0.67762
HGRIS_001466-T1	HGRIS_001466-T1	399	4.56	8.19	1.97349	0.980752
HGRIS_001467-T1	HGRIS_001467-T1	687	19.97	35.82	1.0582	0.0816095
HGRIS_001468-T1	HGRIS_001468-T1	1686	24.74	44.38	1.471	0.556795
HGRIS_001469-T1	HGRIS_001469-T1	642	42.72	76.65	1.68166	0.749885
HGRIS_001470-T1	HGRIS_001470-T1	411	2.42	4.34	0.943478	-0.0839388
HGRIS_001471-T1	HGRIS_001471-T1	375	4.89	8.78	0.670229	-0.577274
HGRIS_001472-T1	HGRIS_001472-T1	264	0.11	0.2	-	-
HGRIS_001473-T1	HGRIS_001473-T1	264	0.11	0.2	-	-
HGRIS_001474-T1	HGRIS_001474-T1	1473	0	0	-	-
HGRIS_001475-T1	HGRIS_001475-T1	927	0	0	-	-
HGRIS_001476-T1	HGRIS_001476-T1	219	0	0	-	-
HGRIS_001477-T1	HGRIS_001477-T1	696	0	0	-	-
HGRIS_001478-T1	HGRIS_001478-T1	312	0	0	-	-
HGRIS_001479-T1	HGRIS_001479-T1	534	0.05	0.09	-	-
HGRIS_001480-T1	HGRIS_001480-T1	651	1.99	3.57	2.02841	1.02035
HGRIS_001481-T1	HGRIS_001481-T1	741	1.8	3.24	0.86631	-0.207044
HGRIS_001482-T1	HGRIS_001482-T1	609	0.2	0.36	1.125	0.169925
HGRIS_001483-T1	HGRIS_001483-T1	1200	244.6	438.87	1.026	0.0370258
HGRIS_001484-T1	HGRIS_001484-T1	510	415.36	745.25	1.00089	0.00127823
HGRIS_001485-T1	HGRIS_001485-T1	210	236.82	424.91	2.08852	1.06248
HGRIS_001486-T1	HGRIS_001486-T1	309	114.1	204.73	1.73618	0.795914
HGRIS_001487-T1	HGRIS_001487-T1	207	58.5	104.96	1.87261	0.905053
HGRIS_001488-T1	HGRIS_001488-T1	246	43.21	77.53	2.08078	1.05713
HGRIS_001489-T1	HGRIS_001489-T1	3408	4.14	7.43	1.43992	0.525991
HGRIS_001490-T1	HGRIS_001490-T1	321	20.22	36.29	0.969284	-0.0450084
HGRIS_001491-T1	HGRIS_001491-T1	1290	49.91	89.54	1.54034	0.623249
HGRIS_001492-T1	HGRIS_001492-T1	324	48.62	87.24	1.71969	0.782151
HGRIS_001493-T1	HGRIS_001493-T1	2322	2.26	4.05	1.35452	0.437776
HGRIS_001494-T1	HGRIS_001494-T1	834	9.03	16.2	1.52256	0.606496
HGRIS_001495-T1	HGRIS_001495-T1	345	0	0	-	-
HGRIS_001496-T1	HGRIS_001496-T1	234	0	0	-	-
HGRIS_001497-T1	HGRIS_001497-T1	345	0	0	-	-
HGRIS_001498-T1	HGRIS_001498-T1	417	3.49	6.27	0.964615	-0.0519743
HGRIS_001499-T1	HGRIS_001499-T1	579	6.99	12.55	1.38981	0.474889
HGRIS_001500-T1	HGRIS_001500-T1	426	125.84	225.79	1.22042	0.287378
HGRIS_001501-T1	HGRIS_001501-T1	261	32	57.42	1.49259	0.57782
HGRIS_001502-T1	HGRIS_001502-T1	216	50.06	89.82	1.35434	0.437593
HGRIS_001503-T1	HGRIS_001503-T1	480	17.12	30.71	0.899005	-0.153599
HGRIS_001504-T1	HGRIS_001504-T1	600	8.26	14.82	1.54054	0.623437
HGRIS_001505-T1	HGRIS_001505-T1	465	1.66	2.98	1.08364	0.115881
HGRIS_001506-T1	HGRIS_001506-T1	471	3.91	7.02	1.03235	0.0459363
HGRIS_001507-T1	HGRIS_001507-T1	657	38.28	68.68	2.15839	1.10996
HGRIS_001508-T1	HGRIS_001508-T1	345	31.21	56	1.46252	0.548459
HGRIS_001509-T1	HGRIS_001509-T1	249	11.82	21.2	0.706196	-0.50186
HGRIS_001510-T1	HGRIS_001510-T1	345	10.27	18.42	0.801218	-0.319733
HGRIS_001511-T1	HGRIS_001511-T1	609	3.31	5.93	1.75444	0.811009
HGRIS_001512-T1	HGRIS_001512-T1	435	3.23	5.79	1.81505	0.860007
HGRIS_001513-T1	HGRIS_001513-T1	900	13.93	25	1.21832	0.284897
HGRIS_001514-T1	HGRIS_001514-T1	1230	7.17	12.86	1.06018	0.0843111
HGRIS_001514-T2	HGRIS_001514-T2	912	0.56	1.01	0.668874	-0.580193
HGRIS_001515-T1	HGRIS_001515-T1	351	214.19	384.31	0.656974	-0.606092
HGRIS_001516-T1	HGRIS_001516-T1	1065	1.36	2.44	2.1982	1.13632
HGRIS_001517-T1	HGRIS_001517-T1	399	6.29	11.29	0.834442	-0.261116
HGRIS_001518-T1	HGRIS_001518-T1	948	12.56	22.53	1.08736	0.120823
HGRIS_001519-T1	HGRIS_001519-T1	663	7.51	13.48	0.944639	-0.0821648
HGRIS_001520-T1	HGRIS_001520-T1	1092	54.9	98.51	1.16003	0.214166
HGRIS_001521-T1	HGRIS_001521-T1	507	15.19	27.26	1.28041	0.35661
HGRIS_001522-T1	HGRIS_001522-T1	219	118.95	213.42	1.28103	0.357307
HGRIS_001523-T1	HGRIS_001523-T1	1434	2.95	5.3	1.13978	0.188762
HGRIS_001524-T1	HGRIS_001524-T1	300	228.96	410.81	1.04481	0.0632447
HGRIS_001525-T1	HGRIS_001525-T1	300	180.68	324.19	1.07008	0.0977123
HGRIS_001526-T1	HGRIS_001526-T1	4182	9.59	17.21	0.707648	-0.498896
HGRIS_001527-T1	HGRIS_001527-T1	888	32.4	58.13	1.36487	0.448768
HGRIS_001528-T1	HGRIS_001528-T1	681	12.26	21.99	1.12827	0.174114
HGRIS_001529-T1	HGRIS_001529-T1	1344	36.91	66.23	1.56943	0.650242
HGRIS_001530-T1	HGRIS_001530-T1	159	14.27	25.61	0.804082	-0.314586
HGRIS_001531-T1	HGRIS_001531-T1	345	0	0	-	-
HGRIS_001532-T1	HGRIS_001532-T1	561	0	0	-	-
HGRIS_001533-T1	HGRIS_001533-T1	531	0	0	-	-
HGRIS_001534-T1	HGRIS_001534-T1	312	0	0	-	-
HGRIS_001535-T1	HGRIS_001535-T1	1620	0	0	-	-
HGRIS_001536-T1	HGRIS_001536-T1	282	5.94	10.66	1.00377	0.00542367
HGRIS_001537-T1	HGRIS_001537-T1	729	6.38	11.44	0.940016	-0.0892421
HGRIS_001538-T1	HGRIS_001538-T1	870	3.55	6.36	1.10035	0.137957
HGRIS_001539-T1	HGRIS_001539-T1	678	2.65	4.75	0.95	-0.0740006
HGRIS_001540-T1	HGRIS_001540-T1	555	1.95	3.5	3.24074	1.69632
HGRIS_001541-T1	HGRIS_001541-T1	549	2.78	5	1.32626	0.407364
HGRIS_001542-T1	HGRIS_001542-T1	618	0.15	0.26	0.530612	-0.91427
HGRIS_001543-T1	HGRIS_001543-T1	504	0	0	-	-
HGRIS_001544-T1	HGRIS_001544-T1	909	0	0	-	-
HGRIS_001545-T1	HGRIS_001545-T1	282	0	0	-	-
HGRIS_001546-T1	HGRIS_001546-T1	1140	0.13	0.23	0.442308	-1.17688
HGRIS_001547-T1	HGRIS_001547-T1	276	158.82	284.95	0.637558	-0.649372
HGRIS_001548-T1	HGRIS_001548-T1	510	9.58	17.2	1.65226	0.724438
HGRIS_001549-T1	HGRIS_001549-T1	828	32.22	57.82	1.19909	0.261937
HGRIS_001550-T1	HGRIS_001550-T1	564	21.24	38.11	10.4698	3.38816
HGRIS_001551-T1	HGRIS_001551-T1	3912	1.01	1.82	0.239159	-2.06396
HGRIS_001552-T1	HGRIS_001552-T1	1098	11.35	20.37	1.12978	0.176047
HGRIS_001553-T1	HGRIS_001553-T1	318	8.07	14.48	1.07899	0.109677
HGRIS_001554-T1	HGRIS_001554-T1	396	8.74	15.69	1.39343	0.478639
HGRIS_001555-T1	HGRIS_001555-T1	363	15.45	27.72	1.36686	0.45087
HGRIS_001556-T1	HGRIS_001556-T1	483	14.11	25.32	1.03263	0.0463184
HGRIS_001557-T1	HGRIS_001557-T1	858	20.1	36.07	0.796423	-0.328393
HGRIS_001558-T1	HGRIS_001558-T1	321	1.76	3.17	2.90826	1.54015
HGRIS_001559-T1	HGRIS_001559-T1	189	0	0	-	-
HGRIS_001560-T1	HGRIS_001560-T1	3189	0.31	0.56	0.682927	-0.550197
HGRIS_001561-T1	HGRIS_001561-T1	813	10.92	19.6	1.12708	0.172596
HGRIS_001562-T1	HGRIS_001562-T1	354	1134.31	2035.2	0.937517	-0.0930828
HGRIS_001563-T1	HGRIS_001563-T1	720	3.56	6.38	0.778999	-0.360307
HGRIS_001564-T1	HGRIS_001564-T1	489	0.57	1.02	2.08163	1.05772
HGRIS_001565-T1	HGRIS_001565-T1	390	6.59	11.82	2.2344	1.15989
HGRIS_001566-T1	HGRIS_001566-T1	612	0.2	0.37	2.46667	1.30256
HGRIS_001567-T1	HGRIS_001567-T1	2289	0	0	-	-
HGRIS_001568-T1	HGRIS_001568-T1	582	0	0	-	-
HGRIS_001569-T1	HGRIS_001569-T1	888	0	0	-	-
HGRIS_001570-T1	HGRIS_001570-T1	2130	0	0	-	-
HGRIS_001571-T1	HGRIS_001571-T1	1977	0.11	0.2	0.588235	-0.765535
HGRIS_001572-T1	HGRIS_001572-T1	384	0.39	0.71	-	-
HGRIS_001573-T1	HGRIS_001573-T1	189	0	0	-	-
HGRIS_001574-T1	HGRIS_001574-T1	411	7.85	14.08	1.88487	0.914467
HGRIS_001575-T1	HGRIS_001575-T1	597	0.36	0.64	0.426667	-1.22882
HGRIS_001576-T1	HGRIS_001576-T1	996	0	0	-	-
HGRIS_001577-T1	HGRIS_001577-T1	1983	2.23	4.01	1.49071	0.575996
HGRIS_001578-T1	HGRIS_001578-T1	741	1.93	3.46	0.969188	-0.045152
HGRIS_001579-T1	HGRIS_001579-T1	552	0.14	0.25	-	-
HGRIS_001580-T1	HGRIS_001580-T1	948	6.72	12.06	1.62973	0.704633
HGRIS_001581-T1	HGRIS_001581-T1	534	66.05	118.52	1.00722	0.010384
HGRIS_001582-T1	HGRIS_001582-T1	615	37.37	67.05	0.763146	-0.389969
HGRIS_001583-T1	HGRIS_001583-T1	210	150.17	269.43	0.911345	-0.133931
HGRIS_001584-T1	HGRIS_001584-T1	216	43.21	77.53	1.07725	0.107359
HGRIS_001585-T1	HGRIS_001585-T1	615	33.8	60.64	1.30465	0.38366
HGRIS_001586-T1	HGRIS_001586-T1	240	14.93	26.78	1.10799	0.147938
HGRIS_001587-T1	HGRIS_001587-T1	669	287.05	515.03	1.1506	0.202382
HGRIS_001588-T1	HGRIS_001588-T1	765	11.15	20	1.24533	0.316528
HGRIS_001589-T1	HGRIS_001589-T1	384	6.8	12.21	1.37655	0.461057
HGRIS_001590-T1	HGRIS_001590-T1	3729	1.55	2.78	1.25792	0.331039
HGRIS_001591-T1	HGRIS_001591-T1	258	93.99	168.63	0.995102	-0.00708355
HGRIS_001592-T1	HGRIS_001592-T1	330	43.23	77.57	1.00064	0.000930231
HGRIS_001593-T1	HGRIS_001593-T1	516	746.77	1339.87	1.08825	0.122016
HGRIS_001594-T1	HGRIS_001594-T1	306	2.32	4.17	0.47931	-1.06097
HGRIS_001595-T1	HGRIS_001595-T1	564	13.34	23.93	1.10023	0.137805
HGRIS_001596-T1	HGRIS_001596-T1	303	56.53	101.42	1.98202	0.986972
HGRIS_001597-T1	HGRIS_001597-T1	2658	12.74	22.86	1.48442	0.569895
HGRIS_001598-T1	HGRIS_001598-T1	1527	30.54	54.79	1.3158	0.395943
HGRIS_001599-T1	HGRIS_001599-T1	462	70.96	127.32	1.21004	0.27505
HGRIS_001600-T1	HGRIS_001600-T1	732	0	0	-	-
HGRIS_001601-T1	HGRIS_001601-T1	390	31.13	55.85	1.1967	0.259062
HGRIS_001602-T1	HGRIS_001602-T1	741	0.15	0.27	0.818182	-0.289507
HGRIS_001603-T1	HGRIS_001603-T1	1128	0.91	1.63	0.976048	-0.0349761
HGRIS_001604-T1	HGRIS_001604-T1	651	1.72	3.09	1.01645	0.0235355
HGRIS_001605-T1	HGRIS_001605-T1	828	2.78	4.99	1.20531	0.269409
HGRIS_001606-T1	HGRIS_001606-T1	1548	0.99	1.77	1.45082	0.536868
HGRIS_001607-T1	HGRIS_001607-T1	951	4.21	7.55	1.03283	0.0466052
HGRIS_001608-T1	HGRIS_001608-T1	675	6.82	12.23	1.08518	0.117937
HGRIS_001609-T1	HGRIS_001609-T1	1848	38.01	68.19	1.05639	0.0791431
HGRIS_001610-T1	HGRIS_001610-T1	174	79.37	142.41	1.18863	0.249302
HGRIS_001611-T1	HGRIS_001611-T1	2442	16.6	29.78	1.16693	0.222715
HGRIS_001612-T1	HGRIS_001612-T1	234	238.52	427.95	1.79955	0.847633
HGRIS_001613-T1	HGRIS_001613-T1	411	38.18	68.51	1.61011	0.687155
HGRIS_001614-T1	HGRIS_001614-T1	1137	11.93	21.41	1.07211	0.10045
HGRIS_001615-T1	HGRIS_001615-T1	777	101.57	182.23	1.22871	0.297145
HGRIS_001616-T1	HGRIS_001616-T1	1533	15.17	27.22	0.984093	-0.0231341
HGRIS_001618-T1	HGRIS_001618-T1	1239	19.12	34.31	1.13497	0.182648
HGRIS_001619-T1	HGRIS_001619-T1	315	1.43	2.56	1.1179	0.160796
HGRIS_001620-T1	HGRIS_001620-T1	867	0.75	1.35	-	-
HGRIS_001620-T2	HGRIS_001620-T2	1014	58.9	105.67	1.13283	0.179926
HGRIS_001620-T3	HGRIS_001620-T3	657	0	0	-	-
HGRIS_001621-T1	HGRIS_001621-T1	813	10.6	19.02	1.29741	0.375632
HGRIS_001624-T1	HGRIS_001624-T1	408	163.22	292.86	1.27563	0.351214
HGRIS_001625-T1	HGRIS_001625-T1	1695	4.13	7.41	1.24958	0.321441
HGRIS_001625-T2	HGRIS_001625-T2	1194	4.01	7.2	1.49688	0.58196
HGRIS_001626-T1	HGRIS_001626-T1	1065	29.41	52.77	0.784218	-0.350674
HGRIS_001627-T1	HGRIS_001627-T1	2901	36.93	66.25	1.39005	0.475142
HGRIS_001628-T1	HGRIS_001628-T1	1593	20.02	35.93	0.275389	-1.86046
HGRIS_001629-T1	HGRIS_001629-T1	921	16.97	30.45	0.36454	-1.45585
HGRIS_001630-T1	HGRIS_001630-T1	816	67.23	120.63	0.778811	-0.360655
HGRIS_001631-T1	HGRIS_001631-T1	702	0	0	-	-
HGRIS_001632-T1	HGRIS_001632-T1	396	0	0	-	-
HGRIS_001633-T1	HGRIS_001633-T1	339	0	0	-	-
HGRIS_001634-T1	HGRIS_001634-T1	2769	6.48	11.62	1.25622	0.329085
HGRIS_001635-T1	HGRIS_001635-T1	1062	2.92	5.23	1.21065	0.27578
HGRIS_001636-T1	HGRIS_001636-T1	387	1.85	3.32	1.17314	0.230381
HGRIS_001637-T1	HGRIS_001637-T1	399	1.99	3.57	2.30323	1.20366
HGRIS_001638-T1	HGRIS_001638-T1	567	0	0	-	-
HGRIS_001639-T1	HGRIS_001639-T1	357	27.88	50.02	0.415414	-1.26738
HGRIS_001640-T1	HGRIS_001640-T1	537	0	0	-	-
HGRIS_001641-T1	HGRIS_001641-T1	1179	0	0	-	-
HGRIS_001642-T1	HGRIS_001642-T1	600	35.34	63.41	0.454389	-1.138
HGRIS_001643-T1	HGRIS_001643-T1	363	0	0	-	-
HGRIS_001644-T1	HGRIS_001644-T1	654	0	0	-	-
HGRIS_001645-T1	HGRIS_001645-T1	3210	0	0	-	-
HGRIS_001646-T1	HGRIS_001646-T1	249	0	0	-	-
HGRIS_001647-T1	HGRIS_001647-T1	2658	0	0	-	-
HGRIS_001648-T1	HGRIS_001648-T1	489	0	0	-	-
HGRIS_001649-T1	HGRIS_001649-T1	1059	0	0	-	-
HGRIS_001650-T1	HGRIS_001650-T1	1545	0	0	-	-
HGRIS_001651-T1	HGRIS_001651-T1	315	0	0	-	-
HGRIS_001652-T1	HGRIS_001652-T1	171	0	0	-	-
HGRIS_001653-T1	HGRIS_001653-T1	405	0	0	-	-
HGRIS_001654-T1	HGRIS_001654-T1	651	0	0	-	-
HGRIS_001655-T1	HGRIS_001655-T1	624	0	0	-	-
HGRIS_001656-T1	HGRIS_001656-T1	762	0	0	-	-
HGRIS_001657-T1	HGRIS_001657-T1	759	15.05	27.01	1.23559	0.3052
HGRIS_001658-T1	HGRIS_001658-T1	633	3.4	6.09	0.851748	-0.231501
HGRIS_001659-T1	HGRIS_001659-T1	582	3.07	5.51	1.48518	0.570633
HGRIS_001660-T1	HGRIS_001660-T1	1059	6.26	11.23	1.123	0.167358
HGRIS_001661-T1	HGRIS_001661-T1	2595	1.92	3.45	1.43154	0.517563
HGRIS_001662-T1	HGRIS_001662-T1	1665	2.55	4.58	1.1393	0.188152
HGRIS_001663-T1	HGRIS_001663-T1	855	24.69	44.3	1.45294	0.538971
HGRIS_001664-T1	HGRIS_001664-T1	1575	3.96	7.1	1.12342	0.167894
HGRIS_001665-T1	HGRIS_001665-T1	1689	5.75	10.31	1.20303	0.266677
HGRIS_001666-T1	HGRIS_001666-T1	4932	1.93	3.46	1.29588	0.373932
HGRIS_001667-T1	HGRIS_001667-T1	1662	5.25	9.42	1.06803	0.0949484
HGRIS_001668-T1	HGRIS_001668-T1	906	33.21	59.59	0.159853	-2.64518
HGRIS_001669-T1	HGRIS_001669-T1	540	63.71	114.32	0.889719	-0.168578
HGRIS_001670-T1	HGRIS_001670-T1	630	12.3	22.06	0.472276	-1.0823
HGRIS_001671-T1	HGRIS_001671-T1	987	12.17	21.83	1.63643	0.710553
HGRIS_001672-T1	HGRIS_001672-T1	507	83.61	150.01	1.09098	0.125627
HGRIS_001673-T1	HGRIS_001673-T1	1626	45.12	80.95	0.808934	-0.305907
HGRIS_001674-T1	HGRIS_001674-T1	537	81.48	146.19	0.348636	-1.52021
HGRIS_001675-T1	HGRIS_001675-T1	549	102.91	184.64	0.614095	-0.703466
HGRIS_001676-T1	HGRIS_001676-T1	219	20.41	36.61	2.28956	1.19507
HGRIS_001677-T1	HGRIS_001677-T1	534	196.35	352.29	0.384407	-1.37929
HGRIS_001678-T1	HGRIS_001678-T1	1629	36.47	65.44	0.830141	-0.268572
HGRIS_001678-T2	HGRIS_001678-T2	1311	11.23	20.15	0.941149	-0.087505
HGRIS_001679-T1	HGRIS_001679-T1	807	42.59	76.42	0.876276	-0.190543
HGRIS_001679-T2	HGRIS_001679-T2	588	35.52	63.73	0.631428	-0.66331
HGRIS_001680-T1	HGRIS_001680-T1	1395	2.35	4.22	0.689542	-0.536289
HGRIS_001681-T1	HGRIS_001681-T1	1719	2.72	4.89	0.936782	-0.0942153
HGRIS_001682-T1	HGRIS_001682-T1	1209	24.42	43.81	0.667734	-0.582656
HGRIS_001682-T2	HGRIS_001682-T2	1137	5.12	9.18	0.711628	-0.490805
HGRIS_001683-T1	HGRIS_001683-T1	1284	9.17	16.46	0.874601	-0.193302
HGRIS_001683-T2	HGRIS_001683-T2	984	2.05	3.67	-	-
HGRIS_001683-T3	HGRIS_001683-T3	1302	0.87	1.56	0.301741	-1.72862
HGRIS_001685-T1	HGRIS_001685-T1	1317	2.01	3.61	0.813063	-0.298561
HGRIS_001686-T1	HGRIS_001686-T1	606	4.11	7.37	1.00959	0.0137682
HGRIS_001687-T1	HGRIS_001687-T1	369	2.14	3.85	0.641667	-0.640104
HGRIS_001688-T1	HGRIS_001688-T1	597	1.62	2.91	0.966777	-0.0487443
HGRIS_001689-T1	HGRIS_001689-T1	1254	4.91	8.82	1.47739	0.563048
HGRIS_001690-T1	HGRIS_001690-T1	954	2.92	5.23	1.34794	0.430754
HGRIS_001691-T1	HGRIS_001691-T1	543	60.22	108.05	0.619944	-0.689791
HGRIS_001692-T1	HGRIS_001692-T1	870	10.78	19.35	1.23013	0.298815
HGRIS_001693-T1	HGRIS_001693-T1	1827	27.08	48.58	1.30556	0.384672
HGRIS_001694-T1	HGRIS_001694-T1	3525	7.47	13.39	1.12238	0.166562
HGRIS_001695-T1	HGRIS_001695-T1	225	38.8	69.62	1.1211	0.164909
HGRIS_001696-T1	HGRIS_001696-T1	1254	22.65	40.64	0.740795	-0.432854
HGRIS_001697-T1	HGRIS_001697-T1	1749	23.13	41.5	1.18301	0.242463
HGRIS_001698-T1	HGRIS_001698-T1	333	0.74	1.33	-	-
HGRIS_001699-T1	HGRIS_001699-T1	1065	12.79	22.95	0.972046	-0.0409039
HGRIS_001700-T1	HGRIS_001700-T1	396	9.58	17.19	1.41365	0.499426
HGRIS_001701-T1	HGRIS_001701-T1	1302	29.95	53.74	1.70117	0.766528
HGRIS_001701-T2	HGRIS_001701-T2	1494	11.96	21.46	1.53176	0.615193
HGRIS_001702-T1	HGRIS_001702-T1	1305	7.67	13.75	1.26495	0.33908
HGRIS_001703-T1	HGRIS_001703-T1	204	10.77	19.33	1.0721	0.100442
HGRIS_001704-T1	HGRIS_001704-T1	573	132.57	237.86	0.720548	-0.472834
HGRIS_001705-T1	HGRIS_001705-T1	291	43.33	77.74	0.887139	-0.172768
HGRIS_001706-T1	HGRIS_001706-T1	2169	6.68	11.99	0.60525	-0.724397
HGRIS_001707-T1	HGRIS_001707-T1	1380	1.49	2.67	1.57988	0.659816
HGRIS_001709-T1	HGRIS_001709-T1	1032	2.02	3.63	1.69626	0.762359
HGRIS_001709-T2	HGRIS_001709-T2	1095	0.85	1.53	0.455357	-1.13493
HGRIS_001710-T1	HGRIS_001710-T1	297	10.31	18.49	1.63484	0.709146
HGRIS_001711-T1	HGRIS_001711-T1	684	9.36	16.79	1.38076	0.465459
HGRIS_001712-T1	HGRIS_001712-T1	1596	3.59	6.44	1.13982	0.18881
HGRIS_001713-T1	HGRIS_001713-T1	1908	13.65	24.5	1.21227	0.277712
HGRIS_001714-T1	HGRIS_001714-T1	1128	9.77	17.53	2.23883	1.16274
HGRIS_001715-T1	HGRIS_001715-T1	948	13.42	24.08	1.63365	0.708099
HGRIS_001716-T1	HGRIS_001716-T1	180	1.21	2.18	0.670769	-0.576112
HGRIS_001717-T1	HGRIS_001717-T1	360	2.78	4.98	3.01818	1.59368
HGRIS_001718-T1	HGRIS_001718-T1	1380	5.16	9.26	1.47687	0.562547
HGRIS_001719-T1	HGRIS_001719-T1	1881	4.64	8.32	2.03423	1.02448
HGRIS_001719-T2	HGRIS_001719-T2	1740	2.14	3.83	1.68722	0.754652
HGRIS_001720-T1	HGRIS_001720-T1	1236	34.05	61.09	0.526956	-0.924246
HGRIS_001721-T1	HGRIS_001721-T1	822	2.79	5.01	3.19108	1.67405
HGRIS_001722-T1	HGRIS_001722-T1	894	27.76	49.81	1.03814	0.0540023
HGRIS_001723-T1	HGRIS_001723-T1	432	136.03	244.07	0.801465	-0.319289
HGRIS_001724-T1	HGRIS_001724-T1	1170	9.33	16.74	1.0042	0.00604542
HGRIS_001725-T1	HGRIS_001725-T1	2496	3.35	6	1.35747	0.440916
HGRIS_001726-T1	HGRIS_001726-T1	1092	7.44	13.34	1.45952	0.545493
HGRIS_001727-T1	HGRIS_001727-T1	348	0	0	-	-
HGRIS_001728-T1	HGRIS_001728-T1	1752	48.5	87.01	1.80294	0.850353
HGRIS_001729-T1	HGRIS_001729-T1	423	2.74	4.91	1.5489	0.63124
HGRIS_001730-T1	HGRIS_001730-T1	1206	16.82	30.18	1.53666	0.619798
HGRIS_001731-T1	HGRIS_001731-T1	1776	5.79	10.38	0.617122	-0.696371
HGRIS_001732-T1	HGRIS_001732-T1	681	8.73	15.66	0.721327	-0.471276
HGRIS_001733-T1	HGRIS_001733-T1	1443	3.43	6.16	0.904552	-0.144724
HGRIS_001734-T1	HGRIS_001734-T1	1476	31.81	57.07	1.57391	0.654354
HGRIS_001735-T1	HGRIS_001735-T1	1422	22.39	40.18	1.21426	0.280082
HGRIS_001735-T2	HGRIS_001735-T2	1134	0.48	0.87	1.19178	0.253119
HGRIS_001736-T1	HGRIS_001736-T1	531	9.73	17.45	0.676881	-0.563025
HGRIS_001737-T1	HGRIS_001737-T1	696	18.73	33.6	0.996146	-0.00557109
HGRIS_001738-T1	HGRIS_001738-T1	315	12.85	23.05	0.988422	-0.016801
HGRIS_001739-T1	HGRIS_001739-T1	1479	6.47	11.61	1.11314	0.154629
HGRIS_001740-T1	HGRIS_001740-T1	834	3.11	5.59	1.29099	0.368481
HGRIS_001740-T2	HGRIS_001740-T2	840	7.33	13.15	0.89213	-0.164674
HGRIS_001741-T1	HGRIS_001741-T1	9267	4.13	7.41	0.81161	-0.301141
HGRIS_001742-T1	HGRIS_001742-T1	942	30.29	54.35	0.748829	-0.417292
HGRIS_001743-T1	HGRIS_001743-T1	1224	127.73	229.18	0.629494	-0.667735
HGRIS_001744-T1	HGRIS_001744-T1	1440	6.12	10.99	0.590226	-0.760662
HGRIS_001745-T1	HGRIS_001745-T1	654	12.05	21.61	0.682134	-0.551873
HGRIS_001747-T1	HGRIS_001747-T1	720	0.76	1.37	1.07031	0.0980321
HGRIS_001748-T1	HGRIS_001748-T1	699	47.13	84.56	3.1054	1.63478
HGRIS_001749-T1	HGRIS_001749-T1	705	21.01	37.7	1.14104	0.190351
HGRIS_001750-T1	HGRIS_001750-T1	1026	8.75	15.7	0.535288	-0.901613
HGRIS_001751-T1	HGRIS_001751-T1	1350	1.45	2.6	1.10169	0.139725
HGRIS_001751-T2	HGRIS_001751-T2	1620	7.05	12.65	1.404	0.489538
HGRIS_001752-T1	HGRIS_001752-T1	1326	20.1	36.07	1.25417	0.326736
HGRIS_001753-T1	HGRIS_001753-T1	972	21.83	39.17	0.733383	-0.447361
HGRIS_001754-T1	HGRIS_001754-T1	1308	2.52	4.53	1.41562	0.501439
HGRIS_001755-T1	HGRIS_001755-T1	318	2.23	3.99	2.14516	1.10109
HGRIS_001756-T1	HGRIS_001756-T1	1122	4.13	7.4	0.832396	-0.264658
HGRIS_001757-T1	HGRIS_001757-T1	378	24.15	43.32	0.982313	-0.0257454
HGRIS_001758-T1	HGRIS_001758-T1	945	53.7	96.35	1.20588	0.270089
HGRIS_001759-T1	HGRIS_001759-T1	945	113.94	204.44	1.4217	0.507614
HGRIS_001760-T1	HGRIS_001760-T1	300	1.48	2.65	3.01136	1.59042
HGRIS_001761-T1	HGRIS_001761-T1	1311	3.1	5.56	2.02182	1.01565
HGRIS_001762-T1	HGRIS_001762-T1	315	1.57	2.82	3.71053	1.89162
HGRIS_001763-T1	HGRIS_001763-T1	1500	24.96	44.79	1.22344	0.290939
HGRIS_001764-T1	HGRIS_001764-T1	585	56.84	101.99	0.959725	-0.0593067
HGRIS_001765-T1	HGRIS_001765-T1	2235	11.98	21.5	0.656288	-0.607599
HGRIS_001766-T1	HGRIS_001766-T1	1062	1.17	2.1	0.454545	-1.1375
HGRIS_001767-T1	HGRIS_001767-T1	765	15.13	27.14	0.233101	-2.10097
HGRIS_001768-T1	HGRIS_001768-T1	6273	8.41	15.09	1.08718	0.120585
HGRIS_001769-T1	HGRIS_001769-T1	2523	13.11	23.52	0.941553	-0.0868854
HGRIS_001770-T1	HGRIS_001770-T1	1686	84.28	151.22	1.18809	0.248643
HGRIS_001771-T1	HGRIS_001771-T1	210	4.15	7.45	0.937107	-0.0937144
HGRIS_001772-T1	HGRIS_001772-T1	4362	7.51	13.47	0.907682	-0.139741
HGRIS_001773-T1	HGRIS_001773-T1	594	1.13	2.03	1.5037	0.58852
HGRIS_001774-T1	HGRIS_001774-T1	957	4.85	8.7	1.31619	0.396365
HGRIS_001774-T2	HGRIS_001774-T2	891	0	0	-	-
HGRIS_001774-T3	HGRIS_001774-T3	804	0	0	-	-
HGRIS_001775-T1	HGRIS_001775-T1	2262	10.74	19.27	1.09426	0.129962
HGRIS_001776-T1	HGRIS_001776-T1	1158	6.11	10.97	1.11371	0.155368
HGRIS_001777-T1	HGRIS_001777-T1	1047	1.11	2	1.31579	0.395929
HGRIS_001778-T1	HGRIS_001778-T1	369	1.46	2.62	1.11489	0.156906
HGRIS_001779-T1	HGRIS_001779-T1	1440	68.24	122.44	1.33116	0.412683
HGRIS_001781-T1	HGRIS_001781-T1	348	26.01	46.66	0.739461	-0.435454
HGRIS_001782-T1	HGRIS_001782-T1	1335	8.28	14.86	0.599435	-0.738324
HGRIS_001783-T1	HGRIS_001783-T1	570	1.29	2.32	1.21466	0.280552
HGRIS_001784-T1	HGRIS_001784-T1	1938	18.43	33.06	0.494466	-1.01606
HGRIS_001785-T1	HGRIS_001785-T1	1161	45.72	82.03	1.32993	0.411349
HGRIS_001786-T1	HGRIS_001786-T1	330	29.45	52.85	1.3229	0.403708
HGRIS_001787-T1	HGRIS_001787-T1	1053	43.09	77.31	1.22326	0.29073
HGRIS_001788-T1	HGRIS_001788-T1	1371	14.96	26.85	1.10539	0.14456
HGRIS_001791-T1	HGRIS_001791-T1	1449	15.57	27.93	1.58065	0.660514
HGRIS_001792-T1	HGRIS_001792-T1	870	8.32	14.92	0.755061	-0.405335
HGRIS_001793-T1	HGRIS_001793-T1	8184	13.35	23.96	0.854494	-0.226858
HGRIS_001794-T1	HGRIS_001794-T1	990	28.97	51.99	0.537587	-0.895431
HGRIS_001795-T1	HGRIS_001795-T1	7671	2.89	5.19	1.1457	0.196223
HGRIS_001796-T1	HGRIS_001796-T1	858	16.64	29.85	1.22537	0.293217
HGRIS_001797-T1	HGRIS_001797-T1	315	2.14	3.84	2.5098	1.32757
HGRIS_001798-T1	HGRIS_001798-T1	2040	2.09	3.74	2.04372	1.03119
HGRIS_001801-T1	HGRIS_001801-T1	1080	5.45	9.78	1.12933	0.175467
HGRIS_001802-T1	HGRIS_001802-T1	711	7.18	12.88	1.30496	0.384011
HGRIS_001803-T1	HGRIS_001803-T1	909	43.03	77.21	1.63963	0.713367
HGRIS_001804-T1	HGRIS_001804-T1	909	34.4	61.73	0.568993	-0.813518
HGRIS_001805-T1	HGRIS_001805-T1	693	366.83	658.18	0.709827	-0.494461
HGRIS_001806-T1	HGRIS_001806-T1	2529	6.97	12.5	1.06474	0.0904957
HGRIS_001807-T1	HGRIS_001807-T1	1188	3.1	5.56	1.72136	0.783551
HGRIS_001808-T1	HGRIS_001808-T1	915	0.54	0.97	1.94	0.956057
HGRIS_001808-T2	HGRIS_001808-T2	867	0.78	1.41	-	-
HGRIS_001809-T1	HGRIS_001809-T1	2991	10.11	18.14	1.75775	0.813731
HGRIS_001810-T1	HGRIS_001810-T1	1725	16.16	28.99	0.967947	-0.0470007
HGRIS_001810-T2	HGRIS_001810-T2	1350	0	0	-	-
HGRIS_001810-T3	HGRIS_001810-T3	1524	0	0	-	-
HGRIS_001811-T1	HGRIS_001811-T1	624	1.05	1.89	1.38971	0.47478
HGRIS_001812-T1	HGRIS_001812-T1	1038	3.17	5.69	1.21064	0.275768
HGRIS_001812-T2	HGRIS_001812-T2	783	2.84	5.1	1.21718	0.283547
HGRIS_001813-T1	HGRIS_001813-T1	735	187.58	336.55	1.43103	0.517055
HGRIS_001814-T1	HGRIS_001814-T1	1647	14.31	25.67	1.57195	0.652559
HGRIS_001815-T1	HGRIS_001815-T1	1497	4.48	8.03	0.883388	-0.17888
HGRIS_001816-T1	HGRIS_001816-T1	651	192.85	346.01	1.80722	0.853771
HGRIS_001817-T1	HGRIS_001817-T1	1113	60.86	109.2	1.34948	0.432405
HGRIS_001818-T1	HGRIS_001818-T1	822	69.47	124.64	0.578806	-0.788849
HGRIS_001819-T1	HGRIS_001819-T1	1812	13.01	23.34	1.05611	0.0787582
HGRIS_001820-T1	HGRIS_001820-T1	684	34.11	61.2	1.60504	0.682605
HGRIS_001821-T1	HGRIS_001821-T1	666	15.35	27.55	1.31253	0.39235
HGRIS_001822-T1	HGRIS_001822-T1	1956	0.95	1.7	0.854271	-0.227234
HGRIS_001822-T2	HGRIS_001822-T2	1866	10.52	18.87	0.866391	-0.20691
HGRIS_001823-T1	HGRIS_001823-T1	2667	14.88	26.69	1.22263	0.289987
HGRIS_001824-T1	HGRIS_001824-T1	663	22.94	41.17	1.0551	0.0773797
HGRIS_001825-T1	HGRIS_001825-T1	1326	11.64	20.88	0.881385	-0.182156
HGRIS_001826-T1	HGRIS_001826-T1	690	10.89	19.55	0.401602	-1.31616
HGRIS_001827-T1	HGRIS_001827-T1	690	43.98	78.91	1.33181	0.413393
HGRIS_001828-T1	HGRIS_001828-T1	495	308.43	553.39	1.82764	0.869979
HGRIS_001829-T1	HGRIS_001829-T1	960	6.92	12.42	0.795134	-0.330729
HGRIS_001830-T1	HGRIS_001830-T1	720	7.98	14.31	1.13571	0.1836
HGRIS_001831-T1	HGRIS_001831-T1	348	6.67	11.96	1.08629	0.119403
HGRIS_001832-T1	HGRIS_001832-T1	822	30.98	55.59	0.885614	-0.17525
HGRIS_001833-T1	HGRIS_001833-T1	1656	1.26	2.26	1.94828	0.962198
HGRIS_001834-T1	HGRIS_001834-T1	501	1.92	3.44	0.977273	-0.0331669
HGRIS_001835-T1	HGRIS_001835-T1	1374	0.44	0.78	0.690265	-0.534777
HGRIS_001835-T2	HGRIS_001835-T2	1821	0.39	0.7	0.429448	-1.21945
HGRIS_001835-T3	HGRIS_001835-T3	1992	1.44	2.58	3.225	1.6893
HGRIS_001836-T1	HGRIS_001836-T1	786	180.67	324.15	0.692377	-0.530371
HGRIS_001837-T1	HGRIS_001837-T1	342	1.62	2.91	0.521505	-0.939246
HGRIS_001838-T1	HGRIS_001838-T1	759	63.11	113.23	0.606904	-0.720461
HGRIS_001839-T1	HGRIS_001839-T1	924	91.37	163.93	0.90116	-0.150145
HGRIS_001840-T1	HGRIS_001840-T1	1044	8.18	14.68	0.876941	-0.189448
HGRIS_001840-T2	HGRIS_001840-T2	810	0.77	1.39	0.658768	-0.602158
HGRIS_001843-T1	HGRIS_001843-T1	471	3.96	7.1	3.11404	1.63879
HGRIS_001844-T1	HGRIS_001844-T1	1956	22.16	39.76	1.08723	0.120657
HGRIS_001845-T1	HGRIS_001845-T1	2961	35.51	63.71	1.166	0.221562
HGRIS_001846-T1	HGRIS_001846-T1	2196	3.15	5.65	0.932343	-0.101067
HGRIS_001847-T1	HGRIS_001847-T1	996	5.05	9.06	0.79404	-0.332716
HGRIS_001848-T1	HGRIS_001848-T1	1548	8.96	16.08	1.63581	0.710004
HGRIS_001849-T1	HGRIS_001849-T1	1416	13.21	23.71	1.20969	0.274642
HGRIS_001850-T1	HGRIS_001850-T1	1110	5.44	9.75	0.967262	-0.0480215
HGRIS_001851-T1	HGRIS_001851-T1	1542	2.15	3.86	0.656463	-0.607215
HGRIS_001851-T2	HGRIS_001851-T2	1422	7.92	14.2	1.01212	0.0173759
HGRIS_001852-T1	HGRIS_001852-T1	2976	2.13	3.82	1.32639	0.407504
HGRIS_001852-T2	HGRIS_001852-T2	2574	0	0	-	-
HGRIS_001853-T1	HGRIS_001853-T1	1527	11.37	20.4	0.972818	-0.0397577
HGRIS_001854-T1	HGRIS_001854-T1	4095	5.06	9.08	1.1701	0.226636
HGRIS_001855-T1	HGRIS_001855-T1	2115	23.45	42.07	0.592285	-0.755637
HGRIS_001856-T1	HGRIS_001856-T1	984	17.95	32.21	0.875748	-0.191413
HGRIS_001857-T1	HGRIS_001857-T1	3339	7.21	12.94	1.19263	0.254143
HGRIS_001858-T1	HGRIS_001858-T1	975	262.7	471.34	0.805365	-0.312285
HGRIS_001859-T1	HGRIS_001859-T1	1593	14.79	26.54	1.50028	0.585234
HGRIS_001860-T1	HGRIS_001860-T1	1458	21.36	38.33	0.845577	-0.241992
HGRIS_001861-T1	HGRIS_001861-T1	1512	299.22	536.86	0.702954	-0.508498
HGRIS_001862-T1	HGRIS_001862-T1	2103	15.24	27.34	1.41585	0.501665
HGRIS_001863-T1	HGRIS_001863-T1	336	170.84	306.52	1.18723	0.247604
HGRIS_001864-T1	HGRIS_001864-T1	909	79.39	142.45	0.900386	-0.151385
HGRIS_001865-T1	HGRIS_001865-T1	1149	26.74	47.98	1.08307	0.115126
HGRIS_001866-T1	HGRIS_001866-T1	903	26.75	47.99	1.11397	0.155716
HGRIS_001867-T1	HGRIS_001867-T1	1884	113.49	203.63	1.28174	0.358103
HGRIS_001868-T1	HGRIS_001868-T1	5898	18.2	32.66	1.43877	0.524832
HGRIS_001869-T1	HGRIS_001869-T1	345	26.65	47.82	0.889509	-0.168919
HGRIS_001870-T1	HGRIS_001870-T1	567	113.99	204.51	1.13516	0.182893
HGRIS_001871-T1	HGRIS_001871-T1	189	142.34	255.39	0.354005	-1.49816
HGRIS_001872-T1	HGRIS_001872-T1	3228	9.51	17.07	0.929739	-0.105103
HGRIS_001873-T1	HGRIS_001873-T1	1521	3.4	6.1	0.776081	-0.36572
HGRIS_001873-T2	HGRIS_001873-T2	1275	0.09	0.16	-	-
HGRIS_001873-T3	HGRIS_001873-T3	1476	1.22	2.19	0.823308	-0.280495
HGRIS_001873-T4	HGRIS_001873-T4	1233	0	0	-	-
HGRIS_001874-T1	HGRIS_001874-T1	879	16.68	29.93	0.819551	-0.287094
HGRIS_001875-T1	HGRIS_001875-T1	5064	9.18	16.47	1.22636	0.294381
HGRIS_001876-T1	HGRIS_001876-T1	1251	44.41	79.68	0.781406	-0.355855
HGRIS_001877-T1	HGRIS_001877-T1	1023	5.57	9.99	0.511259	-0.967874
HGRIS_001878-T1	HGRIS_001878-T1	390	0.43	0.78	0.419355	-1.25376
HGRIS_001879-T1	HGRIS_001879-T1	2016	0.03	0.05	-	-
HGRIS_001879-T2	HGRIS_001879-T2	1521	0.12	0.22	2	1
HGRIS_001879-T3	HGRIS_001879-T3	2076	10.79	19.35	1.10068	0.138398
HGRIS_001879-T4	HGRIS_001879-T4	2001	3.28	5.89	1.08073	0.112011
HGRIS_001880-T1	HGRIS_001880-T1	3975	10.28	18.44	1.30595	0.385099
[truncated: 14,511 more rows]

## Sheet: MAN7
gene_id	transcript_id(s)	length	TPM	FPKM
HGRIS_000001-T1	HGRIS_000001-T1	495	0	0
HGRIS_000002-T1	HGRIS_000002-T1	1269	0.32	0.49
HGRIS_000003-T1	HGRIS_000003-T1	309	0.24	0.37
HGRIS_000004-T1	HGRIS_000004-T1	636	0	0
HGRIS_000005-T1	HGRIS_000005-T1	927	0.04	0.06
HGRIS_000006-T1	HGRIS_000006-T1	876	0	0
HGRIS_000007-T1	HGRIS_000007-T1	843	7.73	11.9
HGRIS_000008-T1	HGRIS_000008-T1	342	2.21	3.4
HGRIS_000009-T1	HGRIS_000009-T1	264	52.16	80.34
HGRIS_000010-T1	HGRIS_000010-T1	294	27.71	42.68
HGRIS_000011-T1	HGRIS_000011-T1	573	20.63	31.78
HGRIS_000012-T1	HGRIS_000012-T1	180	59.8	92.11
HGRIS_000013-T1	HGRIS_000013-T1	336	25.18	38.79
HGRIS_000014-T1	HGRIS_000014-T1	186	29.53	45.49
HGRIS_000015-T1	HGRIS_000015-T1	1524	27.99	43.12
HGRIS_000016-T1	HGRIS_000016-T1	210	172.73	266.06
HGRIS_000017-T1	HGRIS_000017-T1	2523	31.12	47.93
HGRIS_000018-T1	HGRIS_000018-T1	1086	2.79	4.29
HGRIS_000018-T2	HGRIS_000018-T2	1227	3.72	5.72
HGRIS_000019-T1	HGRIS_000019-T1	2922	8.19	12.62
HGRIS_000019-T2	HGRIS_000019-T2	2520	0.45	0.7
HGRIS_000020-T1	HGRIS_000020-T1	771	1.61	2.48
HGRIS_000021-T1	HGRIS_000021-T1	381	0.43	0.67
HGRIS_000022-T1	HGRIS_000022-T1	1767	4.03	6.21
HGRIS_000023-T1	HGRIS_000023-T1	1839	24.86	38.29
HGRIS_000024-T1	HGRIS_000024-T1	1722	0.64	0.99
HGRIS_000025-T1	HGRIS_000025-T1	741	13.31	20.51
HGRIS_000026-T1	HGRIS_000026-T1	414	918.29	1414.46
HGRIS_000027-T1	HGRIS_000027-T1	912	110.44	170.11
HGRIS_000028-T1	HGRIS_000028-T1	1176	10	15.4
HGRIS_000029-T1	HGRIS_000029-T1	2967	6.26	9.64
HGRIS_000030-T1	HGRIS_000030-T1	1407	0.12	0.18
HGRIS_000031-T1	HGRIS_000031-T1	732	1.83	2.82
HGRIS_000032-T1	HGRIS_000032-T1	837	66.91	103.06
HGRIS_000033-T1	HGRIS_000033-T1	1440	1.8	2.77
HGRIS_000033-T2	HGRIS_000033-T2	1635	2.56	3.94
HGRIS_000034-T1	HGRIS_000034-T1	2085	25.25	38.89
HGRIS_000035-T1	HGRIS_000035-T1	213	20.44	31.48
HGRIS_000036-T1	HGRIS_000036-T1	315	7.49	11.54
HGRIS_000037-T1	HGRIS_000037-T1	1692	42.74	65.83
HGRIS_000038-T1	HGRIS_000038-T1	327	19.75	30.42
HGRIS_000039-T1	HGRIS_000039-T1	561	11.93	18.38
HGRIS_000040-T1	HGRIS_000040-T1	789	3.3	5.09
HGRIS_000041-T1	HGRIS_000041-T1	1032	18.15	27.95
HGRIS_000042-T1	HGRIS_000042-T1	399	22.95	35.36
HGRIS_000043-T1	HGRIS_000043-T1	450	5.25	8.08
HGRIS_000044-T1	HGRIS_000044-T1	417	0.12	0.19
HGRIS_000045-T1	HGRIS_000045-T1	636	5.48	8.45
HGRIS_000046-T1	HGRIS_000046-T1	867	0.1	0.15
HGRIS_000047-T1	HGRIS_000047-T1	582	1.68	2.59
HGRIS_000048-T1	HGRIS_000048-T1	1047	0	0
HGRIS_000049-T1	HGRIS_000049-T1	282	0	0
HGRIS_000050-T1	HGRIS_000050-T1	411	0	0
HGRIS_000051-T1	HGRIS_000051-T1	321	1.3	1.99
HGRIS_000052-T1	HGRIS_000052-T1	1581	1.41	2.17
HGRIS_000053-T1	HGRIS_000053-T1	1830	0	0
HGRIS_000053-T2	HGRIS_000053-T2	1866	13.19	20.32
HGRIS_000054-T1	HGRIS_000054-T1	6072	15.24	23.47
HGRIS_000056-T1	HGRIS_000056-T1	588	1.76	2.71
HGRIS_000057-T1	HGRIS_000057-T1	471	12.97	19.98
HGRIS_000058-T1	HGRIS_000058-T1	339	21.63	33.32
HGRIS_000059-T1	HGRIS_000059-T1	264	3.53	5.44
HGRIS_000060-T1	HGRIS_000060-T1	276	7.44	11.46
HGRIS_000061-T1	HGRIS_000061-T1	339	4.89	7.53
HGRIS_000062-T1	HGRIS_000062-T1	267	27.93	43.02
HGRIS_000063-T1	HGRIS_000063-T1	276	38.88	59.89
HGRIS_000064-T1	HGRIS_000064-T1	438	6.17	9.5
HGRIS_000065-T1	HGRIS_000065-T1	711	18.11	27.89
HGRIS_000065-T2	HGRIS_000065-T2	660	16.62	25.6
HGRIS_000066-T1	HGRIS_000066-T1	801	12.42	19.14
HGRIS_000067-T1	HGRIS_000067-T1	678	20.62	31.76
HGRIS_000068-T1	HGRIS_000068-T1	1398	3.2	4.92
HGRIS_000068-T2	HGRIS_000068-T2	1293	9	13.87
HGRIS_000068-T3	HGRIS_000068-T3	1422	6.9	10.64
HGRIS_000069-T1	HGRIS_000069-T1	444	8.49	13.07
HGRIS_000070-T1	HGRIS_000070-T1	1143	18.45	28.41
HGRIS_000071-T1	HGRIS_000071-T1	474	7.57	11.65
HGRIS_000072-T1	HGRIS_000072-T1	414	12.86	19.81
HGRIS_000073-T1	HGRIS_000073-T1	1152	7.82	12.05
HGRIS_000074-T1	HGRIS_000074-T1	318	1.11	1.7
HGRIS_000075-T1	HGRIS_000075-T1	618	1.38	2.13
HGRIS_000076-T1	HGRIS_000076-T1	345	1.98	3.06
HGRIS_000077-T1	HGRIS_000077-T1	1677	4.7	7.25
HGRIS_000078-T1	HGRIS_000078-T1	2355	2.19	3.37
HGRIS_000079-T1	HGRIS_000079-T1	630	2.93	4.52
HGRIS_000080-T1	HGRIS_000080-T1	342	33.52	51.63
HGRIS_000081-T1	HGRIS_000081-T1	2208	2.33	3.59
HGRIS_000082-T1	HGRIS_000082-T1	1437	159.82	246.17
HGRIS_000083-T1	HGRIS_000083-T1	780	4.49	6.91
HGRIS_000084-T1	HGRIS_000084-T1	645	6.44	9.91
HGRIS_000085-T1	HGRIS_000085-T1	696	57.49	88.56
HGRIS_000086-T1	HGRIS_000086-T1	921	153.49	236.42
HGRIS_000087-T1	HGRIS_000087-T1	726	12.34	19.01
HGRIS_000088-T1	HGRIS_000088-T1	1485	39.89	61.45
HGRIS_000089-T1	HGRIS_000089-T1	789	172.83	266.21
HGRIS_000090-T1	HGRIS_000090-T1	345	5.23	8.06
HGRIS_000091-T1	HGRIS_000091-T1	618	4.65	7.16
HGRIS_000092-T1	HGRIS_000092-T1	1056	12.38	19.08
HGRIS_000093-T1	HGRIS_000093-T1	4395	29.59	45.57
HGRIS_000094-T1	HGRIS_000094-T1	4008	11.65	17.94
HGRIS_000095-T1	HGRIS_000095-T1	1212	294.36	453.41
HGRIS_000096-T1	HGRIS_000096-T1	2523	1.85	2.85
HGRIS_000097-T1	HGRIS_000097-T1	1452	32.35	49.82
HGRIS_000098-T1	HGRIS_000098-T1	1836	25.18	38.78
HGRIS_000099-T1	HGRIS_000099-T1	1914	4.55	7
HGRIS_000100-T1	HGRIS_000100-T1	1155	0	0
HGRIS_000101-T1	HGRIS_000101-T1	546	0	0
HGRIS_000102-T1	HGRIS_000102-T1	324	0	0
HGRIS_000103-T1	HGRIS_000103-T1	2028	3.34	5.15
HGRIS_000104-T1	HGRIS_000104-T1	687	11.66	17.95
HGRIS_000105-T1	HGRIS_000105-T1	1068	3.42	5.27
HGRIS_000106-T1	HGRIS_000106-T1	1245	299.4	461.17
HGRIS_000107-T1	HGRIS_000107-T1	1695	6.23	9.6
HGRIS_000108-T1	HGRIS_000108-T1	1308	31.18	48.03
HGRIS_000109-T1	HGRIS_000109-T1	447	86.44	133.14
HGRIS_000110-T1	HGRIS_000110-T1	5025	8.64	13.31
HGRIS_000111-T1	HGRIS_000111-T1	5028	16.56	25.5
HGRIS_000112-T1	HGRIS_000112-T1	1458	53.9	83.03
HGRIS_000113-T1	HGRIS_000113-T1	696	2.81	4.33
HGRIS_000114-T1	HGRIS_000114-T1	633	2.06	3.18
HGRIS_000115-T1	HGRIS_000115-T1	1179	0.91	1.41
HGRIS_000116-T1	HGRIS_000116-T1	306	2.22	3.41
HGRIS_000117-T1	HGRIS_000117-T1	1890	1.82	2.81
HGRIS_000118-T1	HGRIS_000118-T1	588	3.79	5.84
HGRIS_000119-T1	HGRIS_000119-T1	1257	11.65	17.94
HGRIS_000120-T1	HGRIS_000120-T1	2619	45.94	70.77
HGRIS_000121-T1	HGRIS_000121-T1	2130	6.6	10.17
HGRIS_000122-T1	HGRIS_000122-T1	5697	15.16	23.34
HGRIS_000123-T1	HGRIS_000123-T1	1554	7.37	11.35
HGRIS_000124-T1	HGRIS_000124-T1	354	21.07	32.45
HGRIS_000125-T1	HGRIS_000125-T1	594	876.98	1350.84
HGRIS_000126-T1	HGRIS_000126-T1	1353	37.59	57.89
HGRIS_000127-T1	HGRIS_000127-T1	1191	55.8	85.95
HGRIS_000128-T1	HGRIS_000128-T1	1491	4.95	7.63
HGRIS_000129-T1	HGRIS_000129-T1	2133	2.79	4.3
HGRIS_000130-T1	HGRIS_000130-T1	462	3.1	4.78
HGRIS_000131-T1	HGRIS_000131-T1	2469	126.88	195.44
HGRIS_000132-T1	HGRIS_000132-T1	2148	5.81	8.95
HGRIS_000133-T1	HGRIS_000133-T1	1341	20.48	31.54
HGRIS_000134-T1	HGRIS_000134-T1	687	197.03	303.48
HGRIS_000135-T1	HGRIS_000135-T1	1017	114.58	176.49
HGRIS_000136-T1	HGRIS_000136-T1	1542	141.88	218.54
HGRIS_000136-T2	HGRIS_000136-T2	1416	12.61	19.42
HGRIS_000137-T1	HGRIS_000137-T1	969	4.31	6.64
HGRIS_000138-T1	HGRIS_000138-T1	906	26.82	41.31
HGRIS_000139-T1	HGRIS_000139-T1	930	125.83	193.81
HGRIS_000141-T1	HGRIS_000141-T1	657	69.23	106.64
HGRIS_000142-T1	HGRIS_000142-T1	1155	9.75	15.02
HGRIS_000143-T1	HGRIS_000143-T1	1851	6.73	10.37
HGRIS_000143-T2	HGRIS_000143-T2	1812	0.3	0.46
HGRIS_000143-T3	HGRIS_000143-T3	1059	0.27	0.42
HGRIS_000143-T4	HGRIS_000143-T4	1422	2.75	4.24
HGRIS_000143-T5	HGRIS_000143-T5	1383	1.85	2.84
HGRIS_000144-T1	HGRIS_000144-T1	936	3.61	5.56
HGRIS_000145-T1	HGRIS_000145-T1	1977	19.52	30.07
HGRIS_000146-T1	HGRIS_000146-T1	408	14.36	22.13
HGRIS_000147-T1	HGRIS_000147-T1	636	25.37	39.08
HGRIS_000148-T1	HGRIS_000148-T1	771	23.48	36.17
HGRIS_000149-T1	HGRIS_000149-T1	1014	50.47	77.74
HGRIS_000150-T1	HGRIS_000150-T1	798	12.4	19.1
HGRIS_000151-T1	HGRIS_000151-T1	384	176.23	271.45
HGRIS_000152-T1	HGRIS_000152-T1	2244	24.18	37.25
HGRIS_000153-T1	HGRIS_000153-T1	414	2.33	3.58
HGRIS_000154-T1	HGRIS_000154-T1	1353	7.85	12.09
HGRIS_000155-T1	HGRIS_000155-T1	2025	22.95	35.34
HGRIS_000156-T1	HGRIS_000156-T1	1122	7.1	10.94
HGRIS_000157-T1	HGRIS_000157-T1	1395	20.26	31.2
HGRIS_000158-T1	HGRIS_000158-T1	798	5.58	8.6
HGRIS_000159-T1	HGRIS_000159-T1	2772	5.91	9.1
HGRIS_000160-T1	HGRIS_000160-T1	732	2.22	3.42
HGRIS_000161-T1	HGRIS_000161-T1	1032	129.4	199.31
HGRIS_000162-T1	HGRIS_000162-T1	1272	42.6	65.61
HGRIS_000162-T2	HGRIS_000162-T2	918	5.51	8.49
HGRIS_000163-T1	HGRIS_000163-T1	690	53.47	82.37
HGRIS_000164-T1	HGRIS_000164-T1	999	0	0
HGRIS_000164-T2	HGRIS_000164-T2	1047	1.93	2.97
HGRIS_000165-T1	HGRIS_000165-T1	960	3.11	4.8
HGRIS_000166-T1	HGRIS_000166-T1	945	2.26	3.48
HGRIS_000167-T1	HGRIS_000167-T1	795	42.15	64.93
HGRIS_000168-T1	HGRIS_000168-T1	1995	10.47	16.13
HGRIS_000169-T1	HGRIS_000169-T1	1674	14.46	22.28
HGRIS_000170-T1	HGRIS_000170-T1	1506	1.77	2.73
HGRIS_000171-T1	HGRIS_000171-T1	639	29.51	45.45
HGRIS_000173-T1	HGRIS_000173-T1	1539	62.24	95.87
HGRIS_000174-T1	HGRIS_000174-T1	1854	33.16	51.07
HGRIS_000174-T2	HGRIS_000174-T2	1608	0.4	0.61
HGRIS_000175-T1	HGRIS_000175-T1	1269	225.37	347.15
HGRIS_000176-T1	HGRIS_000176-T1	2235	45.63	70.29
HGRIS_000177-T1	HGRIS_000177-T1	822	36.48	56.19
HGRIS_000178-T1	HGRIS_000178-T1	2181	29.28	45.11
HGRIS_000179-T1	HGRIS_000179-T1	660	10.17	15.66
HGRIS_000180-T1	HGRIS_000180-T1	2820	1.32	2.03
HGRIS_000180-T2	HGRIS_000180-T2	2478	0.32	0.5
HGRIS_000181-T1	HGRIS_000181-T1	1206	76.65	118.07
HGRIS_000182-T1	HGRIS_000182-T1	771	22.56	34.75
HGRIS_000183-T1	HGRIS_000183-T1	432	5.65	8.7
HGRIS_000184-T1	HGRIS_000184-T1	2262	4.72	7.28
HGRIS_000185-T1	HGRIS_000185-T1	1245	4.48	6.9
HGRIS_000186-T1	HGRIS_000186-T1	1176	21.94	33.8
HGRIS_000186-T2	HGRIS_000186-T2	1326	15.93	24.54
HGRIS_000187-T1	HGRIS_000187-T1	567	1.43	2.2
HGRIS_000188-T1	HGRIS_000188-T1	1944	24	36.96
HGRIS_000190-T1	HGRIS_000190-T1	504	1.63	2.51
HGRIS_000192-T1	HGRIS_000192-T1	1053	20.35	31.35
HGRIS_000193-T1	HGRIS_000193-T1	1509	12.42	19.14
HGRIS_000194-T1	HGRIS_000194-T1	3249	13.7	21.11
HGRIS_000195-T1	HGRIS_000195-T1	1530	18.74	28.86
HGRIS_000196-T1	HGRIS_000196-T1	1515	15.93	24.54
HGRIS_000197-T1	HGRIS_000197-T1	1086	8.49	13.08
HGRIS_000198-T1	HGRIS_000198-T1	4893	49.75	76.63
HGRIS_000200-T1	HGRIS_000200-T1	3468	35.3	54.37
HGRIS_000201-T1	HGRIS_000201-T1	816	4.27	6.57
HGRIS_000202-T1	HGRIS_000202-T1	1416	12.44	19.17
HGRIS_000203-T1	HGRIS_000203-T1	1140	10.6	16.33
HGRIS_000203-T2	HGRIS_000203-T2	900	0.53	0.81
HGRIS_000205-T1	HGRIS_000205-T1	441	7.84	12.07
HGRIS_000206-T1	HGRIS_000206-T1	1569	58.96	90.81
HGRIS_000207-T1	HGRIS_000207-T1	579	3.05	4.7
HGRIS_000208-T1	HGRIS_000208-T1	1020	2.46	3.79
HGRIS_000208-T2	HGRIS_000208-T2	1488	6.95	10.71
HGRIS_000209-T1	HGRIS_000209-T1	1650	102.96	158.59
HGRIS_000211-T1	HGRIS_000211-T1	2577	43.59	67.14
HGRIS_000212-T1	HGRIS_000212-T1	1593	21.74	33.49
HGRIS_000213-T1	HGRIS_000213-T1	768	26.71	41.13
HGRIS_000214-T1	HGRIS_000214-T1	1962	54.58	84.07
HGRIS_000215-T1	HGRIS_000215-T1	948	27.99	43.11
HGRIS_000216-T1	HGRIS_000216-T1	1077	25.23	38.85
HGRIS_000217-T1	HGRIS_000217-T1	654	0.17	0.27
HGRIS_000218-T1	HGRIS_000218-T1	1533	7.52	11.59
HGRIS_000219-T1	HGRIS_000219-T1	1503	28.13	43.33
HGRIS_000220-T1	HGRIS_000220-T1	480	1.78	2.74
HGRIS_000221-T1	HGRIS_000221-T1	4086	21.24	32.72
HGRIS_000223-T1	HGRIS_000223-T1	339	7.15	11.01
HGRIS_000224-T1	HGRIS_000224-T1	855	3.09	4.76
HGRIS_000225-T1	HGRIS_000225-T1	1644	6.83	10.53
HGRIS_000226-T1	HGRIS_000226-T1	1326	76.99	118.6
HGRIS_000227-T1	HGRIS_000227-T1	813	6.43	9.91
HGRIS_000228-T1	HGRIS_000228-T1	834	11.74	18.08
HGRIS_000229-T1	HGRIS_000229-T1	1395	46.57	71.73
HGRIS_000230-T1	HGRIS_000230-T1	2196	3.82	5.89
HGRIS_000231-T1	HGRIS_000231-T1	1131	24.75	38.13
HGRIS_000232-T1	HGRIS_000232-T1	1248	8.06	12.41
HGRIS_000233-T1	HGRIS_000233-T1	4599	7.71	11.88
HGRIS_000235-T1	HGRIS_000235-T1	2133	16.39	25.25
HGRIS_000236-T1	HGRIS_000236-T1	1890	30.48	46.95
HGRIS_000237-T1	HGRIS_000237-T1	924	46.46	71.56
HGRIS_000238-T1	HGRIS_000238-T1	498	55.93	86.15
HGRIS_000239-T1	HGRIS_000239-T1	1320	9.73	14.98
HGRIS_000240-T1	HGRIS_000240-T1	405	19.43	29.93
HGRIS_000242-T1	HGRIS_000242-T1	309	30.64	47.2
HGRIS_000243-T1	HGRIS_000243-T1	396	30.35	46.74
HGRIS_000244-T1	HGRIS_000244-T1	513	653	1005.84
HGRIS_000245-T1	HGRIS_000245-T1	2094	3.53	5.44
HGRIS_000245-T2	HGRIS_000245-T2	1740	1.37	2.1
HGRIS_000246-T1	HGRIS_000246-T1	819	22.6	34.81
HGRIS_000247-T1	HGRIS_000247-T1	810	3.15	4.85
HGRIS_000248-T1	HGRIS_000248-T1	2679	2.78	4.29
HGRIS_000249-T1	HGRIS_000249-T1	2004	14.11	21.73
HGRIS_000250-T1	HGRIS_000250-T1	528	16.81	25.89
HGRIS_000251-T1	HGRIS_000251-T1	2316	15.9	24.49
HGRIS_000252-T1	HGRIS_000252-T1	834	19.78	30.47
HGRIS_000253-T1	HGRIS_000253-T1	1701	69.87	107.62
HGRIS_000254-T1	HGRIS_000254-T1	1359	10.71	16.5
HGRIS_000255-T1	HGRIS_000255-T1	990	23.16	35.68
HGRIS_000255-T2	HGRIS_000255-T2	1896	30.67	47.24
HGRIS_000255-T3	HGRIS_000255-T3	1128	4.99	7.69
HGRIS_000256-T1	HGRIS_000256-T1	1140	136.04	209.55
HGRIS_000257-T1	HGRIS_000257-T1	327	2.26	3.49
HGRIS_000258-T1	HGRIS_000258-T1	2280	12.87	19.82
HGRIS_000259-T1	HGRIS_000259-T1	1671	15.4	23.73
HGRIS_000260-T1	HGRIS_000260-T1	1113	9.66	14.88
HGRIS_000260-T2	HGRIS_000260-T2	1284	168.58	259.67
HGRIS_000261-T1	HGRIS_000261-T1	489	2.63	4.06
HGRIS_000261-T2	HGRIS_000261-T2	456	0	0
HGRIS_000262-T1	HGRIS_000262-T1	606	0.32	0.5
HGRIS_000263-T1	HGRIS_000263-T1	1092	0.38	0.59
HGRIS_000264-T1	HGRIS_000264-T1	543	121.65	187.37
HGRIS_000265-T1	HGRIS_000265-T1	2955	14.54	22.4
HGRIS_000266-T1	HGRIS_000266-T1	288	2.36	3.64
HGRIS_000267-T1	HGRIS_000267-T1	366	0	0
HGRIS_000268-T1	HGRIS_000268-T1	243	0.68	1.04
HGRIS_000268-T2	HGRIS_000268-T2	174	13.11	20.2
HGRIS_000269-T1	HGRIS_000269-T1	2808	21.02	32.37
HGRIS_000270-T1	HGRIS_000270-T1	1374	5.13	7.91
HGRIS_000271-T1	HGRIS_000271-T1	1176	5.42	8.35
HGRIS_000271-T2	HGRIS_000271-T2	1170	0	0
HGRIS_000272-T1	HGRIS_000272-T1	1560	3.56	5.48
HGRIS_000274-T1	HGRIS_000274-T1	642	4.02	6.2
HGRIS_000275-T1	HGRIS_000275-T1	3516	110.53	170.25
HGRIS_000276-T1	HGRIS_000276-T1	1149	21.66	33.36
HGRIS_000276-T2	HGRIS_000276-T2	936	0	0
HGRIS_000276-T3	HGRIS_000276-T3	1017	8.71	13.42
HGRIS_000277-T1	HGRIS_000277-T1	366	3.94	6.07
HGRIS_000278-T1	HGRIS_000278-T1	468	2.35	3.62
HGRIS_000279-T1	HGRIS_000279-T1	2673	26.11	40.22
HGRIS_000280-T1	HGRIS_000280-T1	1182	4.8	7.39
HGRIS_000281-T1	HGRIS_000281-T1	612	10.46	16.11
HGRIS_000282-T1	HGRIS_000282-T1	1284	99.81	153.73
HGRIS_000283-T1	HGRIS_000283-T1	1707	1.18	1.82
HGRIS_000283-T2	HGRIS_000283-T2	1569	0.08	0.13
HGRIS_000284-T1	HGRIS_000284-T1	462	104.94	161.64
HGRIS_000285-T1	HGRIS_000285-T1	279	158.33	243.89
HGRIS_000286-T1	HGRIS_000286-T1	2256	3.35	5.17
HGRIS_000287-T1	HGRIS_000287-T1	387	1156.35	1781.16
HGRIS_000288-T1	HGRIS_000288-T1	585	0.48	0.74
HGRIS_000289-T1	HGRIS_000289-T1	576	0.28	0.43
HGRIS_000290-T1	HGRIS_000290-T1	1716	12.24	18.85
HGRIS_000291-T1	HGRIS_000291-T1	1554	14.4	22.18
HGRIS_000292-T1	HGRIS_000292-T1	666	1.35	2.08
HGRIS_000293-T1	HGRIS_000293-T1	984	0	0
HGRIS_000294-T1	HGRIS_000294-T1	717	0.56	0.86
HGRIS_000295-T1	HGRIS_000295-T1	2880	14.87	22.91
HGRIS_000296-T1	HGRIS_000296-T1	1188	90.99	140.15
HGRIS_000297-T1	HGRIS_000297-T1	840	54.11	83.34
HGRIS_000298-T1	HGRIS_000298-T1	2322	13.86	21.34
HGRIS_000299-T1	HGRIS_000299-T1	3021	18.13	27.93
HGRIS_000300-T1	HGRIS_000300-T1	456	7.48	11.52
HGRIS_000301-T1	HGRIS_000301-T1	1689	92.58	142.6
HGRIS_000302-T1	HGRIS_000302-T1	1560	0.83	1.28
HGRIS_000303-T1	HGRIS_000303-T1	1158	22.49	34.64
HGRIS_000304-T1	HGRIS_000304-T1	195	23.62	36.38
HGRIS_000305-T1	HGRIS_000305-T1	666	6.88	10.6
HGRIS_000306-T1	HGRIS_000306-T1	3525	12.72	19.6
HGRIS_000307-T1	HGRIS_000307-T1	3372	4.92	7.58
HGRIS_000307-T2	HGRIS_000307-T2	3342	0	0
HGRIS_000308-T1	HGRIS_000308-T1	4473	55.44	85.4
HGRIS_000309-T1	HGRIS_000309-T1	1005	5.23	8.05
HGRIS_000310-T1	HGRIS_000310-T1	831	3.79	5.84
HGRIS_000311-T1	HGRIS_000311-T1	4332	16.94	26.1
HGRIS_000312-T1	HGRIS_000312-T1	927	2.93	4.51
HGRIS_000313-T1	HGRIS_000313-T1	1941	194.56	299.69
HGRIS_000314-T1	HGRIS_000314-T1	321	1230.83	1895.88
HGRIS_000315-T1	HGRIS_000315-T1	1059	9.46	14.57
HGRIS_000316-T1	HGRIS_000316-T1	1104	41.12	63.33
HGRIS_000317-T1	HGRIS_000317-T1	1539	8.1	12.47
HGRIS_000318-T1	HGRIS_000318-T1	1500	7.85	12.09
HGRIS_000318-T2	HGRIS_000318-T2	1284	3.18	4.9
HGRIS_000319-T1	HGRIS_000319-T1	1104	116.02	178.71
HGRIS_000320-T1	HGRIS_000320-T1	1110	33.33	51.34
HGRIS_000321-T1	HGRIS_000321-T1	2880	27.28	42.02
HGRIS_000322-T1	HGRIS_000322-T1	165	79.52	122.49
HGRIS_000323-T1	HGRIS_000323-T1	1164	19.59	30.18
HGRIS_000324-T1	HGRIS_000324-T1	933	12.74	19.62
HGRIS_000325-T1	HGRIS_000325-T1	327	1.44	2.22
HGRIS_000326-T1	HGRIS_000326-T1	1755	10.81	16.66
HGRIS_000327-T1	HGRIS_000327-T1	1752	2.66	4.1
HGRIS_000327-T2	HGRIS_000327-T2	1194	1.14	1.76
HGRIS_000327-T3	HGRIS_000327-T3	1329	1.37	2.11
HGRIS_000327-T4	HGRIS_000327-T4	1266	0	0
HGRIS_000329-T1	HGRIS_000329-T1	405	0.89	1.38
HGRIS_000330-T1	HGRIS_000330-T1	927	107.11	164.99
HGRIS_000331-T1	HGRIS_000331-T1	1035	167.33	257.75
HGRIS_000331-T2	HGRIS_000331-T2	915	0	0
HGRIS_000332-T1	HGRIS_000332-T1	1527	15.15	23.34
HGRIS_000333-T1	HGRIS_000333-T1	1275	15.98	24.62
HGRIS_000334-T1	HGRIS_000334-T1	354	58.62	90.29
HGRIS_000335-T1	HGRIS_000335-T1	3936	22.73	35.01
HGRIS_000336-T1	HGRIS_000336-T1	774	19.74	30.41
HGRIS_000337-T1	HGRIS_000337-T1	3087	8.78	13.53
HGRIS_000338-T1	HGRIS_000338-T1	1764	3.47	5.34
HGRIS_000339-T1	HGRIS_000339-T1	1845	21.02	32.38
HGRIS_000340-T1	HGRIS_000340-T1	396	38.9	59.92
HGRIS_000341-T1	HGRIS_000341-T1	669	1.68	2.59
HGRIS_000343-T1	HGRIS_000343-T1	3954	9.72	14.97
HGRIS_000344-T1	HGRIS_000344-T1	3312	20.88	32.17
HGRIS_000344-T2	HGRIS_000344-T2	2325	12.08	18.61
HGRIS_000345-T1	HGRIS_000345-T1	1242	26.97	41.54
HGRIS_000346-T1	HGRIS_000346-T1	894	49.75	76.63
HGRIS_000347-T1	HGRIS_000347-T1	2169	24.1	37.13
HGRIS_000348-T1	HGRIS_000348-T1	663	27.53	42.4
HGRIS_000349-T1	HGRIS_000349-T1	1356	20.44	31.48
HGRIS_000350-T1	HGRIS_000350-T1	1734	8.36	12.87
HGRIS_000351-T1	HGRIS_000351-T1	2781	2.25	3.47
HGRIS_000352-T1	HGRIS_000352-T1	1059	14.7	22.64
HGRIS_000353-T1	HGRIS_000353-T1	489	1	1.54
HGRIS_000354-T1	HGRIS_000354-T1	2589	6.45	9.93
HGRIS_000355-T1	HGRIS_000355-T1	2268	15.53	23.92
HGRIS_000356-T1	HGRIS_000356-T1	225	43.97	67.73
HGRIS_000357-T1	HGRIS_000357-T1	852	10.36	15.96
HGRIS_000358-T1	HGRIS_000358-T1	705	8.74	13.47
HGRIS_000359-T1	HGRIS_000359-T1	1212	2.76	4.24
HGRIS_000360-T1	HGRIS_000360-T1	393	5.29	8.15
HGRIS_000361-T1	HGRIS_000361-T1	411	13.04	20.09
HGRIS_000362-T1	HGRIS_000362-T1	489	0.3	0.46
HGRIS_000363-T1	HGRIS_000363-T1	4662	27.37	42.15
HGRIS_000364-T1	HGRIS_000364-T1	471	0	0
HGRIS_000364-T2	HGRIS_000364-T2	633	32.04	49.35
HGRIS_000365-T1	HGRIS_000365-T1	5538	25.22	38.85
HGRIS_000366-T1	HGRIS_000366-T1	453	2.18	3.35
HGRIS_000367-T1	HGRIS_000367-T1	4941	13.42	20.67
HGRIS_000368-T1	HGRIS_000368-T1	528	22.09	34.03
HGRIS_000369-T1	HGRIS_000369-T1	1953	119.06	183.39
HGRIS_000370-T1	HGRIS_000370-T1	939	38.75	59.69
HGRIS_000370-T2	HGRIS_000370-T2	714	3.48	5.36
HGRIS_000371-T1	HGRIS_000371-T1	471	1.65	2.54
HGRIS_000372-T1	HGRIS_000372-T1	1368	52.91	81.5
HGRIS_000372-T2	HGRIS_000372-T2	1683	63.74	98.19
HGRIS_000372-T3	HGRIS_000372-T3	1113	8.34	12.84
HGRIS_000373-T1	HGRIS_000373-T1	834	2.41	3.71
HGRIS_000374-T1	HGRIS_000374-T1	1677	28.88	44.49
HGRIS_000375-T1	HGRIS_000375-T1	960	91.95	141.63
HGRIS_000376-T1	HGRIS_000376-T1	795	1.28	1.97
HGRIS_000378-T1	HGRIS_000378-T1	309	5.99	9.22
HGRIS_000379-T1	HGRIS_000379-T1	759	6.49	10
HGRIS_000380-T1	HGRIS_000380-T1	1620	4.1	6.31
HGRIS_000380-T2	HGRIS_000380-T2	1416	0	0
HGRIS_000381-T1	HGRIS_000381-T1	1257	201	309.6
HGRIS_000382-T1	HGRIS_000382-T1	2307	27.9	42.98
HGRIS_000382-T2	HGRIS_000382-T2	1836	0.09	0.14
HGRIS_000383-T1	HGRIS_000383-T1	414	1.84	2.83
HGRIS_000384-T1	HGRIS_000384-T1	1365	0.81	1.25
HGRIS_000385-T1	HGRIS_000385-T1	981	8.52	13.12
HGRIS_000386-T1	HGRIS_000386-T1	381	17.89	27.55
HGRIS_000387-T1	HGRIS_000387-T1	1827	23.81	36.68
HGRIS_000388-T1	HGRIS_000388-T1	762	37.61	57.93
HGRIS_000389-T1	HGRIS_000389-T1	1800	10.97	16.9
HGRIS_000389-T2	HGRIS_000389-T2	1143	2.18	3.35
HGRIS_000390-T1	HGRIS_000390-T1	1734	5.47	8.43
HGRIS_000390-T2	HGRIS_000390-T2	2574	7.54	11.61
HGRIS_000391-T1	HGRIS_000391-T1	2163	5.5	8.48
HGRIS_000392-T1	HGRIS_000392-T1	1068	38.67	59.57
HGRIS_000393-T1	HGRIS_000393-T1	1956	19.68	30.31
HGRIS_000394-T1	HGRIS_000394-T1	882	1.7	2.61
HGRIS_000395-T1	HGRIS_000395-T1	675	3.21	4.94
HGRIS_000396-T1	HGRIS_000396-T1	1290	2.85	4.39
HGRIS_000397-T1	HGRIS_000397-T1	1038	30.07	46.32
HGRIS_000397-T2	HGRIS_000397-T2	951	1.19	1.83
HGRIS_000398-T1	HGRIS_000398-T1	2448	10.84	16.7
HGRIS_000399-T1	HGRIS_000399-T1	282	1.26	1.94
HGRIS_000400-T1	HGRIS_000400-T1	261	2.45	3.77
HGRIS_000401-T1	HGRIS_000401-T1	1605	2.19	3.38
HGRIS_000401-T2	HGRIS_000401-T2	1524	0	0
HGRIS_000402-T1	HGRIS_000402-T1	957	11.47	17.66
HGRIS_000402-T2	HGRIS_000402-T2	891	0	0
HGRIS_000403-T1	HGRIS_000403-T1	1590	4.28	6.59
HGRIS_000404-T1	HGRIS_000404-T1	1623	182.88	281.7
HGRIS_000405-T1	HGRIS_000405-T1	1137	24.48	37.71
HGRIS_000406-T1	HGRIS_000406-T1	1077	36.32	55.95
HGRIS_000407-T1	HGRIS_000407-T1	348	74.23	114.34
HGRIS_000408-T1	HGRIS_000408-T1	204	20.34	31.33
HGRIS_000409-T1	HGRIS_000409-T1	1122	4.02	6.2
HGRIS_000410-T1	HGRIS_000410-T1	330	3.82	5.88
HGRIS_000411-T1	HGRIS_000411-T1	648	119.06	183.4
HGRIS_000412-T1	HGRIS_000412-T1	1692	23.79	36.65
HGRIS_000413-T1	HGRIS_000413-T1	1473	62.05	95.58
HGRIS_000414-T1	HGRIS_000414-T1	570	176.46	271.81
HGRIS_000415-T1	HGRIS_000415-T1	222	341.39	525.85
HGRIS_000416-T1	HGRIS_000416-T1	768	32.77	50.47
HGRIS_000417-T1	HGRIS_000417-T1	1209	1.75	2.69
HGRIS_000418-T1	HGRIS_000418-T1	1500	2	3.08
HGRIS_000418-T2	HGRIS_000418-T2	1587	1.26	1.94
HGRIS_000419-T1	HGRIS_000419-T1	1041	551.12	848.91
HGRIS_000420-T1	HGRIS_000420-T1	645	2.01	3.09
HGRIS_000421-T1	HGRIS_000421-T1	2400	56.59	87.17
HGRIS_000422-T1	HGRIS_000422-T1	855	15.13	23.31
HGRIS_000423-T1	HGRIS_000423-T1	2370	45.26	69.71
HGRIS_000424-T1	HGRIS_000424-T1	2313	2.94	4.53
HGRIS_000425-T1	HGRIS_000425-T1	1374	4.5	6.93
HGRIS_000425-T2	HGRIS_000425-T2	1341	0.84	1.29
HGRIS_000427-T1	HGRIS_000427-T1	807	3.25	5
HGRIS_000428-T1	HGRIS_000428-T1	960	27.86	42.91
HGRIS_000429-T1	HGRIS_000429-T1	1776	11.28	17.37
HGRIS_000429-T2	HGRIS_000429-T2	1566	1.93	2.97
HGRIS_000429-T3	HGRIS_000429-T3	1821	1.6	2.47
HGRIS_000430-T1	HGRIS_000430-T1	972	5.69	8.76
HGRIS_000431-T1	HGRIS_000431-T1	1122	8.79	13.54
HGRIS_000432-T1	HGRIS_000432-T1	687	2.1	3.24
HGRIS_000433-T1	HGRIS_000433-T1	762	10.34	15.92
HGRIS_000434-T1	HGRIS_000434-T1	780	3.05	4.7
HGRIS_000434-T2	HGRIS_000434-T2	1098	1.31	2.03
HGRIS_000434-T3	HGRIS_000434-T3	1251	2.18	3.35
HGRIS_000434-T4	HGRIS_000434-T4	1068	0.48	0.74
HGRIS_000435-T1	HGRIS_000435-T1	813	4.25	6.54
HGRIS_000436-T1	HGRIS_000436-T1	342	3.5	5.39
HGRIS_000437-T1	HGRIS_000437-T1	1689	4.44	6.83
HGRIS_000438-T1	HGRIS_000438-T1	933	3.91	6.02
HGRIS_000439-T1	HGRIS_000439-T1	1761	79.71	122.78
HGRIS_000440-T1	HGRIS_000440-T1	1470	35.37	54.48
HGRIS_000442-T1	HGRIS_000442-T1	723	10	15.41
HGRIS_000443-T1	HGRIS_000443-T1	1002	111.24	171.35
HGRIS_000444-T1	HGRIS_000444-T1	384	6.12	9.43
HGRIS_000445-T1	HGRIS_000445-T1	966	32.89	50.67
HGRIS_000446-T1	HGRIS_000446-T1	519	12.26	18.89
HGRIS_000447-T1	HGRIS_000447-T1	579	0.14	0.21
HGRIS_000448-T1	HGRIS_000448-T1	465	69.8	107.51
HGRIS_000449-T1	HGRIS_000449-T1	2316	11.06	17.04
HGRIS_000449-T2	HGRIS_000449-T2	2529	5.85	9.01
HGRIS_000450-T1	HGRIS_000450-T1	1029	0.63	0.98
HGRIS_000451-T1	HGRIS_000451-T1	1254	3.75	5.78
HGRIS_000451-T2	HGRIS_000451-T2	792	0	0
HGRIS_000451-T3	HGRIS_000451-T3	981	4	6.16
HGRIS_000452-T1	HGRIS_000452-T1	1983	2.3	3.55
HGRIS_000453-T1	HGRIS_000453-T1	612	51.46	79.26
HGRIS_000454-T1	HGRIS_000454-T1	1893	14.1	21.72
HGRIS_000455-T1	HGRIS_000455-T1	396	30.48	46.95
HGRIS_000456-T1	HGRIS_000456-T1	864	2.93	4.51
HGRIS_000457-T1	HGRIS_000457-T1	1485	4.91	7.57
HGRIS_000458-T1	HGRIS_000458-T1	1398	4.09	6.29
HGRIS_000459-T1	HGRIS_000459-T1	465	129.99	200.23
HGRIS_000460-T1	HGRIS_000460-T1	873	4.26	6.56
HGRIS_000461-T1	HGRIS_000461-T1	873	4.14	6.38
HGRIS_000462-T1	HGRIS_000462-T1	321	1.51	2.33
HGRIS_000463-T1	HGRIS_000463-T1	276	0.68	1.04
HGRIS_000464-T1	HGRIS_000464-T1	3966	13.51	20.8
HGRIS_000465-T1	HGRIS_000465-T1	582	7.22	11.12
HGRIS_000466-T1	HGRIS_000466-T1	2787	20.97	32.3
HGRIS_000467-T1	HGRIS_000467-T1	2883	2.96	4.56
HGRIS_000468-T1	HGRIS_000468-T1	2109	24.82	38.23
HGRIS_000469-T1	HGRIS_000469-T1	819	132.74	204.46
HGRIS_000470-T1	HGRIS_000470-T1	1461	34.45	53.07
HGRIS_000471-T1	HGRIS_000471-T1	195	1.31	2.02
HGRIS_000472-T1	HGRIS_000472-T1	366	0	0
HGRIS_000473-T1	HGRIS_000473-T1	1914	0	0
HGRIS_000474-T1	HGRIS_000474-T1	687	0	0
HGRIS_000475-T1	HGRIS_000475-T1	1488	0	0
HGRIS_000476-T1	HGRIS_000476-T1	573	0	0
HGRIS_000477-T1	HGRIS_000477-T1	1476	0	0
HGRIS_000478-T1	HGRIS_000478-T1	678	0	0
HGRIS_000479-T1	HGRIS_000479-T1	3957	0.2	0.3
HGRIS_000480-T1	HGRIS_000480-T1	927	0	0
HGRIS_000481-T1	HGRIS_000481-T1	1449	0	0
HGRIS_000482-T1	HGRIS_000482-T1	405	0	0
HGRIS_000483-T1	HGRIS_000483-T1	753	0	0
HGRIS_000484-T1	HGRIS_000484-T1	1401	0	0
HGRIS_000485-T1	HGRIS_000485-T1	381	0	0
HGRIS_000486-T1	HGRIS_000486-T1	249	242.85	374.07
HGRIS_000487-T1	HGRIS_000487-T1	1428	3.19	4.92
HGRIS_000488-T1	HGRIS_000488-T1	1293	836.96	1289.19
HGRIS_000489-T1	HGRIS_000489-T1	300	12.52	19.28
HGRIS_000490-T1	HGRIS_000490-T1	1275	9.23	14.21
HGRIS_000491-T1	HGRIS_000491-T1	783	46.09	70.99
HGRIS_000492-T1	HGRIS_000492-T1	1461	1.9	2.92
HGRIS_000493-T1	HGRIS_000493-T1	3492	18	27.73
HGRIS_000494-T1	HGRIS_000494-T1	2043	49.24	75.85
HGRIS_000495-T1	HGRIS_000495-T1	2307	1.9	2.92
HGRIS_000495-T2	HGRIS_000495-T2	2283	0	0
HGRIS_000495-T3	HGRIS_000495-T3	2190	5.25	8.09
HGRIS_000495-T4	HGRIS_000495-T4	2340	10.7	16.49
HGRIS_000496-T1	HGRIS_000496-T1	537	8.18	12.6
HGRIS_000497-T1	HGRIS_000497-T1	1533	4.15	6.39
HGRIS_000498-T1	HGRIS_000498-T1	1584	51.78	79.75
HGRIS_000499-T1	HGRIS_000499-T1	345	525.61	809.62
HGRIS_000500-T1	HGRIS_000500-T1	2922	4.81	7.4
HGRIS_000501-T1	HGRIS_000501-T1	1449	26.33	40.56
HGRIS_000502-T1	HGRIS_000502-T1	327	3.5	5.39
HGRIS_000503-T1	HGRIS_000503-T1	1353	62.19	95.79
HGRIS_000504-T1	HGRIS_000504-T1	870	469	722.42
HGRIS_000505-T1	HGRIS_000505-T1	1788	3.87	5.95
HGRIS_000505-T2	HGRIS_000505-T2	1581	1.86	2.87
HGRIS_000506-T1	HGRIS_000506-T1	4575	9.88	15.22
HGRIS_000507-T1	HGRIS_000507-T1	1671	1.61	2.48
HGRIS_000508-T1	HGRIS_000508-T1	546	12.29	18.94
HGRIS_000509-T1	HGRIS_000509-T1	336	353.12	543.92
HGRIS_000510-T1	HGRIS_000510-T1	816	50.41	77.65
HGRIS_000511-T1	HGRIS_000511-T1	729	18.18	28.01
HGRIS_000512-T1	HGRIS_000512-T1	201	35.7	55
HGRIS_000513-T1	HGRIS_000513-T1	1521	2.58	3.98
HGRIS_000514-T1	HGRIS_000514-T1	840	24.48	37.7
HGRIS_000515-T1	HGRIS_000515-T1	2892	56.76	87.42
HGRIS_000517-T1	HGRIS_000517-T1	483	8.65	13.32
HGRIS_000518-T1	HGRIS_000518-T1	1857	8.13	12.53
HGRIS_000519-T1	HGRIS_000519-T1	1551	142.25	219.11
HGRIS_000520-T1	HGRIS_000520-T1	672	6.79	10.46
HGRIS_000521-T1	HGRIS_000521-T1	699	2	3.08
HGRIS_000522-T1	HGRIS_000522-T1	1707	5.4	8.31
HGRIS_000523-T1	HGRIS_000523-T1	1008	5.01	7.72
HGRIS_000524-T1	HGRIS_000524-T1	1425	60.36	92.97
HGRIS_000525-T1	HGRIS_000525-T1	477	65.55	100.97
HGRIS_000526-T1	HGRIS_000526-T1	1386	4.59	7.07
HGRIS_000527-T1	HGRIS_000527-T1	3321	3.09	4.76
HGRIS_000528-T1	HGRIS_000528-T1	1623	1.7	2.62
HGRIS_000529-T1	HGRIS_000529-T1	1824	11.65	17.95
HGRIS_000530-T1	HGRIS_000530-T1	2151	4.26	6.57
HGRIS_000531-T1	HGRIS_000531-T1	7320	11.81	18.19
HGRIS_000532-T1	HGRIS_000532-T1	1467	1.49	2.29
HGRIS_000532-T2	HGRIS_000532-T2	1671	3.73	5.75
HGRIS_000533-T1	HGRIS_000533-T1	3204	8.05	12.39
HGRIS_000534-T1	HGRIS_000534-T1	1308	2.56	3.95
HGRIS_000535-T1	HGRIS_000535-T1	528	1.68	2.59
HGRIS_000536-T1	HGRIS_000536-T1	939	10	15.4
HGRIS_000537-T1	HGRIS_000537-T1	3909	10.97	16.9
HGRIS_000538-T1	HGRIS_000538-T1	261	0	0
HGRIS_000539-T1	HGRIS_000539-T1	426	0	0
HGRIS_000540-T1	HGRIS_000540-T1	576	0	0
HGRIS_000541-T1	HGRIS_000541-T1	264	0	0
HGRIS_000542-T1	HGRIS_000542-T1	1317	0	0
HGRIS_000543-T1	HGRIS_000543-T1	291	0	0
HGRIS_000544-T1	HGRIS_000544-T1	1470	0	0
HGRIS_000545-T1	HGRIS_000545-T1	1383	0	0
HGRIS_000546-T1	HGRIS_000546-T1	3174	0	0
HGRIS_000547-T1	HGRIS_000547-T1	939	0	0
HGRIS_000548-T1	HGRIS_000548-T1	654	0	0
HGRIS_000549-T1	HGRIS_000549-T1	588	0	0
HGRIS_000550-T1	HGRIS_000550-T1	1044	0	0
HGRIS_000551-T1	HGRIS_000551-T1	1056	0	0
HGRIS_000552-T1	HGRIS_000552-T1	648	0	0
HGRIS_000553-T1	HGRIS_000553-T1	1443	0.63	0.97
HGRIS_000554-T1	HGRIS_000554-T1	2175	3.43	5.28
HGRIS_000555-T1	HGRIS_000555-T1	1095	4.72	7.26
HGRIS_000556-T1	HGRIS_000556-T1	675	0	0
HGRIS_000557-T1	HGRIS_000557-T1	369	0	0
HGRIS_000558-T1	HGRIS_000558-T1	783	16.14	24.87
HGRIS_000559-T1	HGRIS_000559-T1	1557	1.71	2.63
HGRIS_000559-T2	HGRIS_000559-T2	1233	2.09	3.22
HGRIS_000560-T1	HGRIS_000560-T1	2445	39.94	61.51
HGRIS_000561-T1	HGRIS_000561-T1	1863	30.05	46.29
HGRIS_000564-T1	HGRIS_000564-T1	1332	89.25	137.48
HGRIS_000565-T1	HGRIS_000565-T1	1383	17.13	26.38
HGRIS_000566-T1	HGRIS_000566-T1	294	8.87	13.66
HGRIS_000567-T1	HGRIS_000567-T1	381	7.67	11.81
HGRIS_000568-T1	HGRIS_000568-T1	912	5.98	9.22
HGRIS_000570-T1	HGRIS_000570-T1	1422	4.75	7.32
HGRIS_000570-T2	HGRIS_000570-T2	1038	1.07	1.66
HGRIS_000571-T1	HGRIS_000571-T1	1467	20.64	31.8
HGRIS_000572-T1	HGRIS_000572-T1	1350	633.87	976.36
HGRIS_000573-T1	HGRIS_000573-T1	1164	7.59	11.69
HGRIS_000574-T1	HGRIS_000574-T1	1290	34.3	52.83
HGRIS_000575-T1	HGRIS_000575-T1	1173	37.18	57.26
HGRIS_000576-T1	HGRIS_000576-T1	696	6.52	10.04
HGRIS_000578-T1	HGRIS_000578-T1	753	1.9	2.93
HGRIS_000579-T1	HGRIS_000579-T1	252	2.77	4.27
HGRIS_000580-T1	HGRIS_000580-T1	327	0.62	0.95
HGRIS_000581-T1	HGRIS_000581-T1	3453	83.53	128.66
HGRIS_000582-T1	HGRIS_000582-T1	243	2.63	4.06
HGRIS_000583-T1	HGRIS_000583-T1	768	83.68	128.89
HGRIS_000584-T1	HGRIS_000584-T1	477	21.22	32.68
HGRIS_000585-T1	HGRIS_000585-T1	1074	28.53	43.95
HGRIS_000586-T1	HGRIS_000586-T1	1164	19.73	30.39
HGRIS_000587-T1	HGRIS_000587-T1	1131	74.62	114.95
HGRIS_000588-T1	HGRIS_000588-T1	579	7	10.78
HGRIS_000589-T1	HGRIS_000589-T1	702	0	0
HGRIS_000590-T1	HGRIS_000590-T1	354	22.43	34.54
HGRIS_000591-T1	HGRIS_000591-T1	2028	114.78	176.81
HGRIS_000592-T1	HGRIS_000592-T1	1161	8.79	13.54
HGRIS_000592-T2	HGRIS_000592-T2	999	0	0
HGRIS_000593-T1	HGRIS_000593-T1	1371	8.79	13.53
HGRIS_000594-T1	HGRIS_000594-T1	339	85.59	131.83
HGRIS_000595-T1	HGRIS_000595-T1	603	0.85	1.31
HGRIS_000596-T1	HGRIS_000596-T1	1728	11.16	17.19
HGRIS_000597-T1	HGRIS_000597-T1	840	252.21	388.49
HGRIS_000598-T1	HGRIS_000598-T1	249	414.39	638.3
HGRIS_000599-T1	HGRIS_000599-T1	171	60.39	93.02
HGRIS_000600-T1	HGRIS_000600-T1	453	27.79	42.8
HGRIS_000601-T1	HGRIS_000601-T1	2220	18.03	27.78
HGRIS_000602-T1	HGRIS_000602-T1	1122	5.78	8.9
HGRIS_000602-T2	HGRIS_000602-T2	855	3.23	4.98
HGRIS_000603-T1	HGRIS_000603-T1	846	0.16	0.25
HGRIS_000604-T1	HGRIS_000604-T1	1629	6.21	9.57
HGRIS_000604-T2	HGRIS_000604-T2	1296	2.07	3.18
HGRIS_000604-T3	HGRIS_000604-T3	1323	3.1	4.78
HGRIS_000606-T1	HGRIS_000606-T1	1866	30.61	47.15
HGRIS_000606-T2	HGRIS_000606-T2	1839	1.22	1.89
HGRIS_000607-T1	HGRIS_000607-T1	204	5.35	8.25
HGRIS_000608-T1	HGRIS_000608-T1	249	0.48	0.74
HGRIS_000609-T1	HGRIS_000609-T1	1710	31.46	48.46
HGRIS_000610-T1	HGRIS_000610-T1	765	3.95	6.09
HGRIS_000611-T1	HGRIS_000611-T1	1350	28.81	44.37
HGRIS_000612-T1	HGRIS_000612-T1	699	52.2	80.4
HGRIS_000613-T1	HGRIS_000613-T1	273	79.2	121.99
HGRIS_000614-T1	HGRIS_000614-T1	777	0.59	0.91
HGRIS_000615-T1	HGRIS_000615-T1	2154	68.86	106.07
HGRIS_000616-T1	HGRIS_000616-T1	393	3.26	5.02
HGRIS_000617-T1	HGRIS_000617-T1	876	11.75	18.1
HGRIS_000618-T1	HGRIS_000618-T1	1002	21.45	33.04
HGRIS_000619-T1	HGRIS_000619-T1	780	1	1.54
HGRIS_000620-T1	HGRIS_000620-T1	1020	19.09	29.4
HGRIS_000621-T1	HGRIS_000621-T1	1488	26.05	40.12
HGRIS_000622-T1	HGRIS_000622-T1	489	836.07	1287.82
HGRIS_000623-T1	HGRIS_000623-T1	489	8204.39	12637.4
HGRIS_000625-T1	HGRIS_000625-T1	1695	13.91	21.42
HGRIS_000626-T1	HGRIS_000626-T1	912	224.75	346.19
HGRIS_000627-T1	HGRIS_000627-T1	1740	1.57	2.42
HGRIS_000628-T1	HGRIS_000628-T1	1422	59.8	92.11
HGRIS_000629-T1	HGRIS_000629-T1	4413	7.81	12.03
HGRIS_000629-T2	HGRIS_000629-T2	3450	0.44	0.68
HGRIS_000630-T1	HGRIS_000630-T1	1416	18.03	27.76
HGRIS_000631-T1	HGRIS_000631-T1	513	657.87	1013.33
HGRIS_000632-T1	HGRIS_000632-T1	855	168.29	259.21
HGRIS_000633-T1	HGRIS_000633-T1	555	1206.22	1857.98
HGRIS_000634-T1	HGRIS_000634-T1	2295	25.88	39.87
HGRIS_000639-T1	HGRIS_000639-T1	573	449.31	692.09
HGRIS_000640-T1	HGRIS_000640-T1	3768	3.13	4.82
HGRIS_000641-T1	HGRIS_000641-T1	573	1.97	3.04
HGRIS_000642-T1	HGRIS_000642-T1	663	278.09	428.35
HGRIS_000642-T2	HGRIS_000642-T2	735	44.18	68.06
HGRIS_000643-T1	HGRIS_000643-T1	1101	0.82	1.26
HGRIS_000644-T1	HGRIS_000644-T1	1164	8.32	12.82
HGRIS_000645-T1	HGRIS_000645-T1	903	99.39	153.1
HGRIS_000646-T1	HGRIS_000646-T1	1047	6.99	10.76
HGRIS_000647-T1	HGRIS_000647-T1	552	1.49	2.3
HGRIS_000648-T1	HGRIS_000648-T1	1455	81.77	125.96
HGRIS_000649-T1	HGRIS_000649-T1	537	6	9.24
HGRIS_000650-T1	HGRIS_000650-T1	1152	5.86	9.02
HGRIS_000651-T1	HGRIS_000651-T1	927	9.88	15.21
HGRIS_000652-T1	HGRIS_000652-T1	1191	35.31	54.39
HGRIS_000653-T1	HGRIS_000653-T1	789	6.55	10.09
HGRIS_000654-T1	HGRIS_000654-T1	3324	12.71	19.57
HGRIS_000655-T1	HGRIS_000655-T1	939	1.6	2.47
HGRIS_000656-T1	HGRIS_000656-T1	1233	20.6	31.74
HGRIS_000657-T1	HGRIS_000657-T1	1341	3.99	6.15
HGRIS_000658-T1	HGRIS_000658-T1	756	98.67	151.99
HGRIS_000659-T1	HGRIS_000659-T1	2580	2.53	3.9
HGRIS_000660-T1	HGRIS_000660-T1	1083	75.85	116.83
HGRIS_000661-T1	HGRIS_000661-T1	519	1.15	1.77
HGRIS_000662-T1	HGRIS_000662-T1	984	0.84	1.29
HGRIS_000663-T1	HGRIS_000663-T1	1377	48.49	74.69
HGRIS_000664-T1	HGRIS_000664-T1	1719	8.35	12.86
HGRIS_000665-T1	HGRIS_000665-T1	516	6.31	9.73
HGRIS_000666-T1	HGRIS_000666-T1	330	4.22	6.5
HGRIS_000667-T1	HGRIS_000667-T1	1371	16.06	24.74
HGRIS_000668-T1	HGRIS_000668-T1	918	5.05	7.79
HGRIS_000669-T1	HGRIS_000669-T1	780	6.07	9.36
HGRIS_000670-T1	HGRIS_000670-T1	294	14.13	21.77
HGRIS_000671-T1	HGRIS_000671-T1	1137	5.53	8.52
HGRIS_000672-T1	HGRIS_000672-T1	954	12.32	18.97
HGRIS_000673-T1	HGRIS_000673-T1	2400	21.2	32.66
HGRIS_000673-T2	HGRIS_000673-T2	2646	15.73	24.23
HGRIS_000674-T1	HGRIS_000674-T1	1002	11.84	18.24
HGRIS_000675-T1	HGRIS_000675-T1	813	576.06	887.32
HGRIS_000676-T1	HGRIS_000676-T1	1704	2.2	3.4
HGRIS_000677-T1	HGRIS_000677-T1	1122	34.84	53.66
HGRIS_000678-T1	HGRIS_000678-T1	927	10.38	15.99
HGRIS_000679-T1	HGRIS_000679-T1	1620	3.91	6.02
HGRIS_000680-T1	HGRIS_000680-T1	1272	29.4	45.29
HGRIS_000682-T1	HGRIS_000682-T1	1962	4.38	6.74
HGRIS_000683-T1	HGRIS_000683-T1	996	16.98	26.16
HGRIS_000684-T1	HGRIS_000684-T1	549	3.69	5.68
HGRIS_000685-T1	HGRIS_000685-T1	1530	5.17	7.96
HGRIS_000685-T2	HGRIS_000685-T2	1218	1.21	1.87
HGRIS_000686-T1	HGRIS_000686-T1	3447	5.41	8.33
HGRIS_000687-T1	HGRIS_000687-T1	408	3.65	5.63
HGRIS_000688-T1	HGRIS_000688-T1	438	96.96	149.36
HGRIS_000689-T1	HGRIS_000689-T1	1545	4.23	6.51
HGRIS_000689-T2	HGRIS_000689-T2	1239	1.11	1.71
HGRIS_000691-T1	HGRIS_000691-T1	453	0.73	1.12
HGRIS_000692-T1	HGRIS_000692-T1	732	2.47	3.81
HGRIS_000693-T1	HGRIS_000693-T1	390	3.17	4.88
HGRIS_000694-T1	HGRIS_000694-T1	1545	45.1	69.47
HGRIS_000695-T1	HGRIS_000695-T1	588	0	0
HGRIS_000696-T1	HGRIS_000696-T1	588	0	0
HGRIS_000697-T1	HGRIS_000697-T1	666	0	0
HGRIS_000698-T1	HGRIS_000698-T1	3717	0	0
HGRIS_000699-T1	HGRIS_000699-T1	693	0	0
HGRIS_000700-T1	HGRIS_000700-T1	912	0	0
HGRIS_000701-T1	HGRIS_000701-T1	762	0	0
HGRIS_000702-T1	HGRIS_000702-T1	288	0	0
HGRIS_000703-T1	HGRIS_000703-T1	399	0	0
HGRIS_000704-T1	HGRIS_000704-T1	561	118.22	182.09
HGRIS_000705-T1	HGRIS_000705-T1	372	24.96	38.45
HGRIS_000706-T1	HGRIS_000706-T1	504	0.52	0.8
HGRIS_000707-T1	HGRIS_000707-T1	600	309.52	476.76
HGRIS_000708-T1	HGRIS_000708-T1	1683	50.75	78.18
HGRIS_000709-T1	HGRIS_000709-T1	771	1.52	2.34
HGRIS_000710-T1	HGRIS_000710-T1	2355	245.97	378.87
HGRIS_000711-T1	HGRIS_000711-T1	615	964.7	1485.96
HGRIS_000711-T2	HGRIS_000711-T2	615	964.7	1485.96
HGRIS_000712-T1	HGRIS_000712-T1	807	532.41	820.09
HGRIS_000713-T1	HGRIS_000713-T1	741	9.41	14.5
HGRIS_000713-T2	HGRIS_000713-T2	753	2.68	4.12
HGRIS_000714-T1	HGRIS_000714-T1	1404	36.5	56.22
HGRIS_000715-T1	HGRIS_000715-T1	477	147.3	226.9
HGRIS_000716-T1	HGRIS_000716-T1	1152	42.61	65.63
HGRIS_000717-T1	HGRIS_000717-T1	2523	12.09	18.63
HGRIS_000718-T1	HGRIS_000718-T1	546	20.11	30.98
HGRIS_000719-T1	HGRIS_000719-T1	1608	0.64	0.98
HGRIS_000720-T1	HGRIS_000720-T1	612	409.88	631.35
HGRIS_000721-T1	HGRIS_000721-T1	1707	55.24	85.08
HGRIS_000722-T1	HGRIS_000722-T1	1053	1.85	2.85
HGRIS_000723-T1	HGRIS_000723-T1	615	0.13	0.2
HGRIS_000725-T1	HGRIS_000725-T1	849	2.55	3.93
HGRIS_000726-T1	HGRIS_000726-T1	402	4.02	6.19
HGRIS_000727-T1	HGRIS_000727-T1	1515	6.54	10.08
HGRIS_000728-T1	HGRIS_000728-T1	678	14.84	22.86
HGRIS_000729-T1	HGRIS_000729-T1	735	141.84	218.49
HGRIS_000730-T1	HGRIS_000730-T1	3018	34.85	53.67
HGRIS_000731-T1	HGRIS_000731-T1	1104	13.07	20.13
HGRIS_000732-T1	HGRIS_000732-T1	498	30.39	46.8
HGRIS_000733-T1	HGRIS_000733-T1	714	7.87	12.13
HGRIS_000734-T1	HGRIS_000734-T1	969	33.45	51.52
HGRIS_000736-T1	HGRIS_000736-T1	420	37.77	58.18
HGRIS_000737-T1	HGRIS_000737-T1	504	82.8	127.54
HGRIS_000738-T1	HGRIS_000738-T1	435	72.42	111.55
HGRIS_000739-T1	HGRIS_000739-T1	1449	9.29	14.31
HGRIS_000740-T1	HGRIS_000740-T1	1332	1.7	2.61
HGRIS_000741-T1	HGRIS_000741-T1	2235	3.3	5.08
HGRIS_000742-T1	HGRIS_000742-T1	390	9.38	14.44
HGRIS_000743-T1	HGRIS_000743-T1	1806	51.69	79.61
HGRIS_000744-T1	HGRIS_000744-T1	303	7.6	11.7
HGRIS_000745-T1	HGRIS_000745-T1	678	0.6	0.93
HGRIS_000746-T1	HGRIS_000746-T1	1338	2.8	4.31
HGRIS_000747-T1	HGRIS_000747-T1	399	10.01	15.41
HGRIS_000748-T1	HGRIS_000748-T1	3309	34.73	53.5
HGRIS_000749-T1	HGRIS_000749-T1	324	612.44	943.36
HGRIS_000750-T1	HGRIS_000750-T1	957	7.24	11.15
HGRIS_000751-T1	HGRIS_000751-T1	969	52.98	81.6
HGRIS_000752-T1	HGRIS_000752-T1	2391	88.16	135.79
HGRIS_000753-T1	HGRIS_000753-T1	2163	9.58	14.76
HGRIS_000753-T2	HGRIS_000753-T2	1878	2.15	3.32
HGRIS_000753-T3	HGRIS_000753-T3	1905	0.7	1.08
HGRIS_000754-T1	HGRIS_000754-T1	957	2.52	3.89
HGRIS_000755-T1	HGRIS_000755-T1	264	19.22	29.6
HGRIS_000756-T1	HGRIS_000756-T1	492	12.94	19.94
HGRIS_000757-T1	HGRIS_000757-T1	765	15.17	23.36
HGRIS_000758-T1	HGRIS_000758-T1	675	3.21	4.94
HGRIS_000759-T1	HGRIS_000759-T1	789	179.3	276.18
HGRIS_000760-T1	HGRIS_000760-T1	996	94.24	145.16
HGRIS_000761-T1	HGRIS_000761-T1	492	4.49	6.92
HGRIS_000762-T1	HGRIS_000762-T1	2235	1.56	2.4
HGRIS_000763-T1	HGRIS_000763-T1	4071	3.49	5.37
HGRIS_000764-T1	HGRIS_000764-T1	1410	4.68	7.2
HGRIS_000765-T1	HGRIS_000765-T1	294	12.47	19.21
HGRIS_000766-T1	HGRIS_000766-T1	816	176.02	271.13
HGRIS_000767-T1	HGRIS_000767-T1	4146	12.37	19.05
HGRIS_000768-T1	HGRIS_000768-T1	558	150.31	231.52
HGRIS_000769-T1	HGRIS_000769-T1	585	3.27	5.04
HGRIS_000771-T1	HGRIS_000771-T1	1905	0	0
HGRIS_000772-T1	HGRIS_000772-T1	396	7.22	11.12
HGRIS_000773-T1	HGRIS_000773-T1	891	6.36	9.79
HGRIS_000774-T1	HGRIS_000774-T1	915	3.34	5.14
HGRIS_000775-T1	HGRIS_000775-T1	1680	17.64	27.17
HGRIS_000776-T1	HGRIS_000776-T1	453	15.03	23.16
HGRIS_000777-T1	HGRIS_000777-T1	570	19.09	29.41
HGRIS_000778-T1	HGRIS_000778-T1	1446	166.22	256.04
HGRIS_000779-T1	HGRIS_000779-T1	2373	6.34	9.76
HGRIS_000780-T1	HGRIS_000780-T1	1536	105.28	162.17
HGRIS_000781-T1	HGRIS_000781-T1	1410	19.4	29.88
HGRIS_000782-T1	HGRIS_000782-T1	900	3.46	5.32
HGRIS_000783-T1	HGRIS_000783-T1	363	3.21	4.95
HGRIS_000784-T1	HGRIS_000784-T1	897	2.5	3.85
HGRIS_000785-T1	HGRIS_000785-T1	393	1.76	2.72
HGRIS_000786-T1	HGRIS_000786-T1	2640	0.19	0.29
HGRIS_000786-T2	HGRIS_000786-T2	3687	11.25	17.33
HGRIS_000786-T3	HGRIS_000786-T3	3540	1.49	2.29
HGRIS_000787-T1	HGRIS_000787-T1	504	1.47	2.26
HGRIS_000788-T1	HGRIS_000788-T1	441	12.84	19.78
HGRIS_000789-T1	HGRIS_000789-T1	1356	10.7	16.48
HGRIS_000790-T1	HGRIS_000790-T1	363	0.96	1.48
HGRIS_000791-T1	HGRIS_000791-T1	3075	5	7.7
HGRIS_000791-T2	HGRIS_000791-T2	3045	2.98	4.59
HGRIS_000792-T1	HGRIS_000792-T1	2427	26.19	40.35
HGRIS_000793-T1	HGRIS_000793-T1	627	57.1	87.95
HGRIS_000794-T1	HGRIS_000794-T1	1464	52.5	80.87
HGRIS_000794-T2	HGRIS_000794-T2	1125	7.44	11.47
HGRIS_000794-T3	HGRIS_000794-T3	1185	1.18	1.82
HGRIS_000795-T1	HGRIS_000795-T1	516	12.21	18.81
HGRIS_000796-T1	HGRIS_000796-T1	1026	10.06	15.5
HGRIS_000797-T1	HGRIS_000797-T1	1320	28.07	43.24
HGRIS_000798-T1	HGRIS_000798-T1	1479	15.82	24.37
HGRIS_000799-T1	HGRIS_000799-T1	807	12.65	19.48
HGRIS_000800-T1	HGRIS_000800-T1	945	15.46	23.82
HGRIS_000801-T1	HGRIS_000801-T1	1593	10.96	16.88
HGRIS_000802-T1	HGRIS_000802-T1	1431	5.6	8.63
HGRIS_000803-T1	HGRIS_000803-T1	1359	14.23	21.93
HGRIS_000804-T1	HGRIS_000804-T1	1407	12.06	18.57
HGRIS_000805-T1	HGRIS_000805-T1	1422	12.58	19.37
HGRIS_000806-T1	HGRIS_000806-T1	582	13.06	20.12
HGRIS_000807-T1	HGRIS_000807-T1	1410	3.7	5.69
HGRIS_000808-T1	HGRIS_000808-T1	1557	5.62	8.66
HGRIS_000809-T1	HGRIS_000809-T1	1617	4.25	6.55
HGRIS_000810-T1	HGRIS_000810-T1	1356	0.98	1.52
HGRIS_000810-T2	HGRIS_000810-T2	1485	2.93	4.51
HGRIS_000810-T3	HGRIS_000810-T3	1671	8.85	13.63
HGRIS_000811-T1	HGRIS_000811-T1	4959	70.25	108.22
HGRIS_000811-T2	HGRIS_000811-T2	4737	13.13	20.22
HGRIS_000812-T1	HGRIS_000812-T1	471	10.46	16.11
HGRIS_000813-T1	HGRIS_000813-T1	906	13.56	20.88
HGRIS_000814-T1	HGRIS_000814-T1	1266	0.84	1.29
HGRIS_000815-T1	HGRIS_000815-T1	330	32.57	50.16
HGRIS_000816-T1	HGRIS_000816-T1	243	61.12	94.15
HGRIS_000817-T1	HGRIS_000817-T1	426	44.32	68.26
HGRIS_000818-T1	HGRIS_000818-T1	486	1.84	2.83
HGRIS_000819-T1	HGRIS_000819-T1	1575	39.41	60.7
HGRIS_000820-T1	HGRIS_000820-T1	747	32.82	50.56
HGRIS_000821-T1	HGRIS_000821-T1	828	2.69	4.14
HGRIS_000821-T2	HGRIS_000821-T2	951	2.83	4.36
HGRIS_000822-T1	HGRIS_000822-T1	690	22.31	34.37
HGRIS_000823-T1	HGRIS_000823-T1	2646	23.06	35.52
HGRIS_000824-T1	HGRIS_000824-T1	1587	22.22	34.22
HGRIS_000825-T1	HGRIS_000825-T1	1770	71.18	109.63
HGRIS_000826-T1	HGRIS_000826-T1	429	0.92	1.41
HGRIS_000827-T1	HGRIS_000827-T1	1173	9.09	13.99
HGRIS_000827-T2	HGRIS_000827-T2	894	1.86	2.86
HGRIS_000828-T1	HGRIS_000828-T1	1965	6.22	9.58
HGRIS_000828-T2	HGRIS_000828-T2	1533	1.93	2.97
HGRIS_000828-T3	HGRIS_000828-T3	1881	0	0
HGRIS_000828-T4	HGRIS_000828-T4	1635	0.06	0.1
HGRIS_000829-T1	HGRIS_000829-T1	618	115.46	177.84
HGRIS_000830-T1	HGRIS_000830-T1	720	82.49	127.06
HGRIS_000831-T1	HGRIS_000831-T1	393	1.9	2.93
HGRIS_000832-T1	HGRIS_000832-T1	1617	12.78	19.68
HGRIS_000833-T1	HGRIS_000833-T1	339	1.88	2.9
HGRIS_000834-T1	HGRIS_000834-T1	1656	12.35	19.02
HGRIS_000835-T1	HGRIS_000835-T1	1029	39	60.07
HGRIS_000836-T1	HGRIS_000836-T1	2733	39.69	61.13
HGRIS_000837-T1	HGRIS_000837-T1	903	0.94	1.44
HGRIS_000838-T1	HGRIS_000838-T1	1104	5.7	8.79
HGRIS_000839-T1	HGRIS_000839-T1	312	2.33	3.59
HGRIS_000840-T1	HGRIS_000840-T1	1509	22.7	34.96
HGRIS_000841-T1	HGRIS_000841-T1	564	235.35	362.52
HGRIS_000842-T1	HGRIS_000842-T1	621	31.83	49.02
HGRIS_000843-T1	HGRIS_000843-T1	1293	0.02	0.04
HGRIS_000844-T1	HGRIS_000844-T1	1842	0	0
HGRIS_000845-T1	HGRIS_000845-T1	1878	12.95	19.95
HGRIS_000846-T1	HGRIS_000846-T1	420	4.17	6.42
HGRIS_000847-T1	HGRIS_000847-T1	1611	1.96	3.02
HGRIS_000848-T1	HGRIS_000848-T1	930	4.54	6.99
HGRIS_000849-T1	HGRIS_000849-T1	1167	41.87	64.49
HGRIS_000850-T1	HGRIS_000850-T1	2907	3.84	5.92
HGRIS_000851-T1	HGRIS_000851-T1	807	2.86	4.4
HGRIS_000852-T1	HGRIS_000852-T1	957	14.04	21.62
HGRIS_000853-T1	HGRIS_000853-T1	291	127.23	195.98
HGRIS_000854-T1	HGRIS_000854-T1	3675	15.67	24.13
HGRIS_000855-T1	HGRIS_000855-T1	843	8.01	12.35
HGRIS_000856-T1	HGRIS_000856-T1	1128	0	0
HGRIS_000857-T1	HGRIS_000857-T1	465	0	0
HGRIS_000858-T1	HGRIS_000858-T1	762	0	0
HGRIS_000859-T1	HGRIS_000859-T1	669	0	0
HGRIS_000860-T1	HGRIS_000860-T1	402	0	0
HGRIS_000861-T1	HGRIS_000861-T1	528	0	0
HGRIS_000862-T1	HGRIS_000862-T1	261	0	0
HGRIS_000863-T1	HGRIS_000863-T1	480	0	0
HGRIS_000864-T1	HGRIS_000864-T1	309	0	0
HGRIS_000865-T1	HGRIS_000865-T1	969	0	0
HGRIS_000866-T1	HGRIS_000866-T1	2190	0	0
HGRIS_000867-T1	HGRIS_000867-T1	1491	1.14	1.76
HGRIS_000868-T1	HGRIS_000868-T1	2340	0.76	1.17
HGRIS_000869-T1	HGRIS_000869-T1	654	0	0
HGRIS_000871-T1	HGRIS_000871-T1	4167	12.82	19.75
HGRIS_000872-T1	HGRIS_000872-T1	858	1.56	2.4
HGRIS_000873-T1	HGRIS_000873-T1	984	31.77	48.94
HGRIS_000874-T1	HGRIS_000874-T1	357	0.67	1.03
HGRIS_000875-T1	HGRIS_000875-T1	2601	8.08	12.44
HGRIS_000875-T2	HGRIS_000875-T2	1995	2.47	3.8
HGRIS_000876-T1	HGRIS_000876-T1	1020	8.27	12.74
HGRIS_000876-T2	HGRIS_000876-T2	1641	9.25	14.25
HGRIS_000876-T3	HGRIS_000876-T3	1602	3.51	5.41
HGRIS_000876-T4	HGRIS_000876-T4	1332	0.98	1.52
HGRIS_000877-T1	HGRIS_000877-T1	837	5.7	8.77
HGRIS_000878-T1	HGRIS_000878-T1	480	0.09	0.14
HGRIS_000879-T1	HGRIS_000879-T1	2520	15.34	23.63
HGRIS_000880-T1	HGRIS_000880-T1	1266	1.78	2.74
HGRIS_000881-T1	HGRIS_000881-T1	609	21.52	33.14
HGRIS_000881-T2	HGRIS_000881-T2	597	0	0
HGRIS_000882-T1	HGRIS_000882-T1	2085	6.95	10.71
HGRIS_000883-T1	HGRIS_000883-T1	1125	52.95	81.57
HGRIS_000884-T1	HGRIS_000884-T1	1431	70.11	108
HGRIS_000885-T1	HGRIS_000885-T1	1290	5.7	8.77
HGRIS_000886-T1	HGRIS_000886-T1	1632	4.91	7.56
HGRIS_000887-T1	HGRIS_000887-T1	1701	1.74	2.67
HGRIS_000888-T1	HGRIS_000888-T1	1824	4.26	6.57
HGRIS_000889-T1	HGRIS_000889-T1	1515	17.81	27.43
HGRIS_000890-T1	HGRIS_000890-T1	1299	9.19	14.16
HGRIS_000891-T1	HGRIS_000891-T1	771	9.12	14.04
HGRIS_000892-T1	HGRIS_000892-T1	411	4.47	6.89
HGRIS_000893-T1	HGRIS_000893-T1	1581	1.41	2.17
HGRIS_000894-T1	HGRIS_000894-T1	1512	0	0
HGRIS_000894-T2	HGRIS_000894-T2	1533	4.42	6.81
HGRIS_000895-T1	HGRIS_000895-T1	1293	9.89	15.23
HGRIS_000895-T2	HGRIS_000895-T2	1179	11.99	18.47
HGRIS_000896-T1	HGRIS_000896-T1	462	1.3	2.01
HGRIS_000897-T1	HGRIS_000897-T1	1515	33.9	52.22
HGRIS_000898-T1	HGRIS_000898-T1	960	1.97	3.04
HGRIS_000899-T1	HGRIS_000899-T1	372	6.55	10.08
HGRIS_000900-T1	HGRIS_000900-T1	774	31.83	49.03
HGRIS_000901-T1	HGRIS_000901-T1	375	2.09	3.23
HGRIS_000902-T1	HGRIS_000902-T1	378	1.18	1.81
HGRIS_000903-T1	HGRIS_000903-T1	1437	28.02	43.15
HGRIS_000904-T1	HGRIS_000904-T1	369	16.58	25.53
HGRIS_000905-T1	HGRIS_000905-T1	411	46.21	71.18
HGRIS_000906-T1	HGRIS_000906-T1	264	1.96	3.02
HGRIS_000907-T1	HGRIS_000907-T1	348	2.12	3.27
HGRIS_000908-T1	HGRIS_000908-T1	246	5.04	7.76
HGRIS_000909-T1	HGRIS_000909-T1	504	1.74	2.67
HGRIS_000910-T1	HGRIS_000910-T1	1305	7.02	10.82
HGRIS_000911-T1	HGRIS_000911-T1	459	73.64	113.42
HGRIS_000912-T1	HGRIS_000912-T1	1047	62.05	95.57
HGRIS_000913-T1	HGRIS_000913-T1	1434	36.19	55.74
HGRIS_000914-T1	HGRIS_000914-T1	2100	133.11	205.04
HGRIS_000915-T1	HGRIS_000915-T1	1935	5.29	8.15
HGRIS_000916-T1	HGRIS_000916-T1	1089	0.36	0.55
HGRIS_000917-T1	HGRIS_000917-T1	1485	8.95	13.78
HGRIS_000918-T1	HGRIS_000918-T1	471	9.78	15.06
HGRIS_000919-T1	HGRIS_000919-T1	1062	12.63	19.46
HGRIS_000920-T1	HGRIS_000920-T1	1077	4.47	6.88
HGRIS_000920-T2	HGRIS_000920-T2	798	0.31	0.48
HGRIS_000921-T1	HGRIS_000921-T1	444	6.99	10.76
HGRIS_000922-T1	HGRIS_000922-T1	654	3.82	5.88
HGRIS_000923-T1	HGRIS_000923-T1	378	5.59	8.61
HGRIS_000924-T1	HGRIS_000924-T1	663	19.98	30.77
HGRIS_000925-T1	HGRIS_000925-T1	1128	13.52	20.83
HGRIS_000926-T1	HGRIS_000926-T1	516	4.65	7.17
HGRIS_000927-T1	HGRIS_000927-T1	1392	16.03	24.69
HGRIS_000928-T1	HGRIS_000928-T1	2124	3.95	6.09
HGRIS_000928-T2	HGRIS_000928-T2	1974	2.54	3.91
HGRIS_000929-T1	HGRIS_000929-T1	582	1202.26	1851.87
HGRIS_000930-T1	HGRIS_000930-T1	1851	3.97	6.11
HGRIS_000931-T1	HGRIS_000931-T1	1026	2.36	3.63
HGRIS_000932-T1	HGRIS_000932-T1	378	13.39	20.62
HGRIS_000933-T1	HGRIS_000933-T1	336	12.69	19.54
HGRIS_000934-T1	HGRIS_000934-T1	1293	14.85	22.88
HGRIS_000938-T1	HGRIS_000938-T1	1176	80.01	123.24
HGRIS_000938-T2	HGRIS_000938-T2	846	25.1	38.67
HGRIS_000939-T1	HGRIS_000939-T1	1272	2.28	3.51
HGRIS_000939-T2	HGRIS_000939-T2	1671	6.53	10.06
HGRIS_000940-T1	HGRIS_000940-T1	957	6.51	10.02
HGRIS_000940-T2	HGRIS_000940-T2	1143	2.67	4.11
HGRIS_000941-T1	HGRIS_000941-T1	1011	23.16	35.67
HGRIS_000942-T1	HGRIS_000942-T1	702	41.15	63.39
HGRIS_000943-T1	HGRIS_000943-T1	1221	10.31	15.88
HGRIS_000944-T1	HGRIS_000944-T1	1548	22.25	34.28
HGRIS_000945-T1	HGRIS_000945-T1	1806	16.5	25.42
HGRIS_000946-T1	HGRIS_000946-T1	843	27.77	42.77
HGRIS_000947-T1	HGRIS_000947-T1	369	64.13	98.79
HGRIS_000948-T1	HGRIS_000948-T1	345	1.08	1.67
HGRIS_000949-T1	HGRIS_000949-T1	969	1.74	2.69
HGRIS_000950-T1	HGRIS_000950-T1	930	1.48	2.28
HGRIS_000951-T1	HGRIS_000951-T1	1224	5.91	9.1
HGRIS_000951-T2	HGRIS_000951-T2	930	0.15	0.23
HGRIS_000952-T1	HGRIS_000952-T1	1014	59.68	91.93
HGRIS_000953-T1	HGRIS_000953-T1	966	1.13	1.75
HGRIS_000954-T1	HGRIS_000954-T1	960	15.02	23.13
HGRIS_000955-T1	HGRIS_000955-T1	1008	3.45	5.31
HGRIS_000956-T1	HGRIS_000956-T1	588	6.7	10.32
HGRIS_000957-T1	HGRIS_000957-T1	759	720.02	1109.07
HGRIS_000958-T1	HGRIS_000958-T1	5838	0	0
HGRIS_000958-T2	HGRIS_000958-T2	5865	4.06	6.25
HGRIS_000958-T3	HGRIS_000958-T3	5184	6.49	10
HGRIS_000959-T1	HGRIS_000959-T1	597	4.37	6.73
HGRIS_000960-T1	HGRIS_000960-T1	2034	17.71	27.28
HGRIS_000960-T2	HGRIS_000960-T2	1755	2.82	4.35
HGRIS_000961-T1	HGRIS_000961-T1	1746	20.7	31.88
HGRIS_000962-T1	HGRIS_000962-T1	1758	9.34	14.39
HGRIS_000963-T1	HGRIS_000963-T1	1641	59.66	91.9
HGRIS_000964-T1	HGRIS_000964-T1	1038	7.6	11.7
HGRIS_000965-T1	HGRIS_000965-T1	1584	28.46	43.84
HGRIS_000967-T1	HGRIS_000967-T1	909	87.61	134.96
HGRIS_000967-T2	HGRIS_000967-T2	669	7.22	11.12
HGRIS_000968-T1	HGRIS_000968-T1	921	29.87	46.01
HGRIS_000969-T1	HGRIS_000969-T1	225	4.26	6.55
HGRIS_000970-T1	HGRIS_000970-T1	1386	2.8	4.31
HGRIS_000971-T1	HGRIS_000971-T1	1380	0.87	1.34
HGRIS_000972-T1	HGRIS_000972-T1	1518	3.41	5.26
HGRIS_000973-T1	HGRIS_000973-T1	1521	9.54	14.7
HGRIS_000974-T1	HGRIS_000974-T1	1902	7.99	12.31
HGRIS_000975-T1	HGRIS_000975-T1	1659	8.24	12.7
HGRIS_000976-T1	HGRIS_000976-T1	666	0.56	0.87
HGRIS_000977-T1	HGRIS_000977-T1	1191	4.69	7.23
HGRIS_000977-T2	HGRIS_000977-T2	1578	7.13	10.98
HGRIS_000978-T1	HGRIS_000978-T1	897	9.88	15.23
HGRIS_000979-T1	HGRIS_000979-T1	633	130.04	200.3
HGRIS_000980-T1	HGRIS_000980-T1	1284	0	0
HGRIS_000980-T2	HGRIS_000980-T2	1410	7.96	12.26
HGRIS_000981-T1	HGRIS_000981-T1	558	9.54	14.69
HGRIS_000982-T1	HGRIS_000982-T1	1572	3.66	5.64
HGRIS_000983-T1	HGRIS_000983-T1	2181	5.39	8.31
HGRIS_000984-T1	HGRIS_000984-T1	234	99.09	152.63
HGRIS_000985-T1	HGRIS_000985-T1	984	6.17	9.51
HGRIS_000986-T1	HGRIS_000986-T1	2907	18.37	28.3
HGRIS_000987-T1	HGRIS_000987-T1	1197	1.72	2.64
HGRIS_000988-T1	HGRIS_000988-T1	1362	65.6	101.04
HGRIS_000989-T1	HGRIS_000989-T1	447	23.36	35.98
HGRIS_000990-T1	HGRIS_000990-T1	1158	34.13	52.58
HGRIS_000991-T1	HGRIS_000991-T1	1089	317.62	489.23
HGRIS_000992-T1	HGRIS_000992-T1	1326	4.14	6.37
HGRIS_000993-T1	HGRIS_000993-T1	375	7.03	10.83
HGRIS_000994-T1	HGRIS_000994-T1	1359	3.66	5.63
HGRIS_000995-T1	HGRIS_000995-T1	393	1.49	2.3
HGRIS_000996-T1	HGRIS_000996-T1	933	1.26	1.93
HGRIS_000997-T1	HGRIS_000997-T1	810	2.03	3.12
HGRIS_000998-T1	HGRIS_000998-T1	456	37.91	58.4
HGRIS_000999-T1	HGRIS_000999-T1	1761	17.7	27.27
HGRIS_000999-T2	HGRIS_000999-T2	1731	1.39	2.14
HGRIS_000999-T3	HGRIS_000999-T3	1623	4.31	6.64
HGRIS_001000-T1	HGRIS_001000-T1	333	664.86	1024.09
HGRIS_001001-T1	HGRIS_001001-T1	1455	28.49	43.89
HGRIS_001002-T1	HGRIS_001002-T1	408	45.99	70.84
HGRIS_001003-T1	HGRIS_001003-T1	1149	12.06	18.57
HGRIS_001004-T1	HGRIS_001004-T1	663	4.65	7.17
HGRIS_001005-T1	HGRIS_001005-T1	3126	4.49	6.92
HGRIS_001006-T1	HGRIS_001006-T1	1335	22.12	34.07
HGRIS_001007-T1	HGRIS_001007-T1	1440	4.33	6.67
HGRIS_001008-T1	HGRIS_001008-T1	1380	181.07	278.9
HGRIS_001009-T1	HGRIS_001009-T1	1542	10.9	16.79
HGRIS_001010-T1	HGRIS_001010-T1	840	107.23	165.17
HGRIS_001011-T1	HGRIS_001011-T1	1170	21.49	33.1
HGRIS_001012-T1	HGRIS_001012-T1	231	0	0
HGRIS_001013-T1	HGRIS_001013-T1	231	0	0
HGRIS_001014-T1	HGRIS_001014-T1	1185	0	0
HGRIS_001015-T1	HGRIS_001015-T1	2781	0	0
HGRIS_001016-T1	HGRIS_001016-T1	669	0	0
HGRIS_001017-T1	HGRIS_001017-T1	366	18.66	28.74
HGRIS_001018-T1	HGRIS_001018-T1	1386	5.79	8.92
HGRIS_001019-T1	HGRIS_001019-T1	237	30.68	47.26
HGRIS_001020-T1	HGRIS_001020-T1	315	24.63	37.94
HGRIS_001021-T1	HGRIS_001021-T1	180	55.94	86.17
HGRIS_001022-T1	HGRIS_001022-T1	873	14.65	22.56
HGRIS_001023-T1	HGRIS_001023-T1	171	81.78	125.96
HGRIS_001024-T1	HGRIS_001024-T1	2481	17.84	27.48
HGRIS_001025-T1	HGRIS_001025-T1	222	35.98	55.42
HGRIS_001026-T1	HGRIS_001026-T1	315	3.86	5.94
HGRIS_001027-T1	HGRIS_001027-T1	564	30.34	46.73
HGRIS_001028-T1	HGRIS_001028-T1	732	22.03	33.93
HGRIS_001029-T1	HGRIS_001029-T1	486	5.39	8.31
HGRIS_001030-T1	HGRIS_001030-T1	792	46.64	71.84
HGRIS_001031-T1	HGRIS_001031-T1	408	40.2	61.91
HGRIS_001032-T1	HGRIS_001032-T1	219	95.77	147.51
HGRIS_001033-T1	HGRIS_001033-T1	1257	46.46	71.57
HGRIS_001033-T2	HGRIS_001033-T2	894	17.06	26.28
HGRIS_001034-T1	HGRIS_001034-T1	2397	9.13	14.07
HGRIS_001035-T1	HGRIS_001035-T1	756	21.28	32.77
HGRIS_001036-T1	HGRIS_001036-T1	327	18.72	28.84
HGRIS_001037-T1	HGRIS_001037-T1	261	5.71	8.8
HGRIS_001038-T1	HGRIS_001038-T1	327	20.37	31.37
HGRIS_001039-T1	HGRIS_001039-T1	1284	38.91	59.93
HGRIS_001040-T1	HGRIS_001040-T1	462	3.2	4.94
HGRIS_001041-T1	HGRIS_001041-T1	255	14.16	21.81
HGRIS_001042-T1	HGRIS_001042-T1	1914	6.51	10.03
HGRIS_001043-T1	HGRIS_001043-T1	543	7.35	11.32
HGRIS_001044-T1	HGRIS_001044-T1	426	16.1	24.79
HGRIS_001045-T1	HGRIS_001045-T1	291	19.8	30.5
HGRIS_001046-T1	HGRIS_001046-T1	405	20.59	31.72
HGRIS_001047-T1	HGRIS_001047-T1	585	4.05	6.24
HGRIS_001048-T1	HGRIS_001048-T1	636	3.8	5.86
HGRIS_001049-T1	HGRIS_001049-T1	729	3.48	5.36
HGRIS_001050-T1	HGRIS_001050-T1	507	18.04	27.79
HGRIS_001051-T1	HGRIS_001051-T1	519	2.06	3.17
HGRIS_001052-T1	HGRIS_001052-T1	2823	5.74	8.84
HGRIS_001053-T1	HGRIS_001053-T1	1650	11.52	17.75
HGRIS_001055-T1	HGRIS_001055-T1	792	57.87	89.13
HGRIS_001056-T1	HGRIS_001056-T1	1632	2.36	3.63
HGRIS_001056-T2	HGRIS_001056-T2	1968	6.13	9.44
HGRIS_001057-T1	HGRIS_001057-T1	216	42.74	65.83
HGRIS_001058-T1	HGRIS_001058-T1	204	26.76	41.23
HGRIS_001059-T1	HGRIS_001059-T1	303	54.19	83.47
HGRIS_001060-T1	HGRIS_001060-T1	501	29.3	45.13
HGRIS_001061-T1	HGRIS_001061-T1	186	55.78	85.92
HGRIS_001062-T1	HGRIS_001062-T1	1554	10.28	15.84
HGRIS_001063-T1	HGRIS_001063-T1	165	33.65	51.82
HGRIS_001064-T1	HGRIS_001064-T1	402	8.04	12.39
HGRIS_001065-T1	HGRIS_001065-T1	456	43.65	67.24
HGRIS_001066-T1	HGRIS_001066-T1	486	1.84	2.83
HGRIS_001067-T1	HGRIS_001067-T1	495	24.44	37.64
HGRIS_001068-T1	HGRIS_001068-T1	279	61.4	94.57
HGRIS_001069-T1	HGRIS_001069-T1	243	51.12	78.74
HGRIS_001070-T1	HGRIS_001070-T1	609	16.45	25.33
HGRIS_001071-T1	HGRIS_001071-T1	687	55.25	85.1
HGRIS_001072-T1	HGRIS_001072-T1	249	47.68	73.44
HGRIS_001073-T1	HGRIS_001073-T1	624	9.36	14.41
HGRIS_001074-T1	HGRIS_001074-T1	199	84.91	130.79
HGRIS_001075-T1	HGRIS_001075-T1	630	17.17	26.45
HGRIS_001076-T1	HGRIS_001076-T1	777	26.56	40.92
HGRIS_001077-T1	HGRIS_001077-T1	318	6.64	10.23
HGRIS_001078-T1	HGRIS_001078-T1	189	4.56	7.02
HGRIS_001079-T1	HGRIS_001079-T1	351	19.58	30.16
HGRIS_001080-T1	HGRIS_001080-T1	198	13.46	20.73
HGRIS_001081-T1	HGRIS_001081-T1	519	8.39	12.93
HGRIS_001082-T1	HGRIS_001082-T1	795	7.29	11.23
HGRIS_001083-T1	HGRIS_001083-T1	1056	18.47	28.45
HGRIS_001084-T1	HGRIS_001084-T1	615	13.99	21.55
HGRIS_001085-T1	HGRIS_001085-T1	1314	11.02	16.97
HGRIS_001086-T1	HGRIS_001086-T1	651	1.83	2.82
HGRIS_001087-T1	HGRIS_001087-T1	585	11.85	18.25
HGRIS_001088-T1	HGRIS_001088-T1	672	2.95	4.55
HGRIS_001089-T1	HGRIS_001089-T1	624	4.34	6.68
HGRIS_001090-T1	HGRIS_001090-T1	435	1.45	2.23
HGRIS_001091-T1	HGRIS_001091-T1	858	18.74	28.87
HGRIS_001092-T1	HGRIS_001092-T1	1365	18.09	27.87
HGRIS_001093-T1	HGRIS_001093-T1	345	13.46	20.74
HGRIS_001094-T1	HGRIS_001094-T1	1101	16.32	25.14
HGRIS_001095-T1	HGRIS_001095-T1	651	1.83	2.82
HGRIS_001096-T1	HGRIS_001096-T1	642	81.1	124.93
HGRIS_001097-T1	HGRIS_001097-T1	372	56.37	86.82
HGRIS_001098-T1	HGRIS_001098-T1	330	49.25	75.86
HGRIS_001099-T1	HGRIS_001099-T1	222	16.34	25.17
HGRIS_001100-T1	HGRIS_001100-T1	801	36.22	55.8
HGRIS_001101-T1	HGRIS_001101-T1	354	944.65	1455.08
HGRIS_001102-T1	HGRIS_001102-T1	315	19.07	29.37
HGRIS_001103-T1	HGRIS_001103-T1	405	34.35	52.9
HGRIS_001104-T1	HGRIS_001104-T1	753	11.69	18.01
HGRIS_001105-T1	HGRIS_001105-T1	489	1.54	2.37
HGRIS_001105-T2	HGRIS_001105-T2	543	2.26	3.47
HGRIS_001105-T3	HGRIS_001105-T3	507	0.39	0.61
HGRIS_001106-T1	HGRIS_001106-T1	807	4.2	6.47
HGRIS_001107-T1	HGRIS_001107-T1	390	1.62	2.49
HGRIS_001108-T1	HGRIS_001108-T1	378	1.03	1.59
HGRIS_001109-T1	HGRIS_001109-T1	504	0.43	0.66
HGRIS_001110-T1	HGRIS_001110-T1	435	6.58	10.14
HGRIS_001111-T1	HGRIS_001111-T1	2223	31.56	48.61
HGRIS_001112-T1	HGRIS_001112-T1	153	28.67	44.15
HGRIS_001113-T1	HGRIS_001113-T1	585	0.93	1.43
HGRIS_001114-T1	HGRIS_001114-T1	1998	1.31	2.03
HGRIS_001114-T2	HGRIS_001114-T2	2034	7.37	11.36
HGRIS_001115-T1	HGRIS_001115-T1	402	6.36	9.79
HGRIS_001116-T1	HGRIS_001116-T1	222	51.66	79.57
HGRIS_001117-T1	HGRIS_001117-T1	153	9.56	14.72
HGRIS_001118-T1	HGRIS_001118-T1	462	11.52	17.74
HGRIS_001119-T1	HGRIS_001119-T1	405	9.84	15.16
HGRIS_001120-T1	HGRIS_001120-T1	465	28.12	43.31
HGRIS_001121-T1	HGRIS_001121-T1	1740	0.48	0.74
HGRIS_001122-T1	HGRIS_001122-T1	807	16.76	25.82
HGRIS_001123-T1	HGRIS_001123-T1	5676	10.63	16.37
HGRIS_001124-T1	HGRIS_001124-T1	2376	12.76	19.66
HGRIS_001125-T1	HGRIS_001125-T1	540	10.11	15.58
HGRIS_001126-T1	HGRIS_001126-T1	927	2.03	3.13
HGRIS_001126-T2	HGRIS_001126-T2	834	0.61	0.95
HGRIS_001127-T1	HGRIS_001127-T1	537	9.35	14.4
HGRIS_001128-T1	HGRIS_001128-T1	414	1.47	2.26
HGRIS_001129-T1	HGRIS_001129-T1	1602	21.45	33.05
HGRIS_001130-T1	HGRIS_001130-T1	2868	3.44	5.3
HGRIS_001131-T1	HGRIS_001131-T1	303	15.45	23.79
HGRIS_001132-T1	HGRIS_001132-T1	462	10.27	15.82
HGRIS_001133-T1	HGRIS_001133-T1	276	6.09	9.37
HGRIS_001134-T1	HGRIS_001134-T1	507	4.36	6.72
HGRIS_001135-T1	HGRIS_001135-T1	828	3.77	5.8
HGRIS_001136-T1	HGRIS_001136-T1	726	3	4.62
HGRIS_001137-T1	HGRIS_001137-T1	381	1.3	2.01
HGRIS_001138-T1	HGRIS_001138-T1	468	114.25	175.98
HGRIS_001139-T1	HGRIS_001139-T1	1095	17.66	27.21
HGRIS_001140-T1	HGRIS_001140-T1	216	43.57	67.12
HGRIS_001141-T1	HGRIS_001141-T1	687	6.94	10.7
HGRIS_001142-T1	HGRIS_001142-T1	927	30.67	47.24
HGRIS_001143-T1	HGRIS_001143-T1	1920	17.72	27.29
HGRIS_001144-T1	HGRIS_001144-T1	195	3.74	5.77
HGRIS_001145-T1	HGRIS_001145-T1	1122	2.14	3.3
HGRIS_001146-T1	HGRIS_001146-T1	411	24.05	37.04
HGRIS_001147-T1	HGRIS_001147-T1	1068	3.42	5.27
HGRIS_001148-T1	HGRIS_001148-T1	726	2.29	3.53
HGRIS_001149-T1	HGRIS_001149-T1	189	39.5	60.84
HGRIS_001150-T1	HGRIS_001150-T1	1116	2.01	3.1
HGRIS_001150-T2	HGRIS_001150-T2	828	0.88	1.35
HGRIS_001150-T3	HGRIS_001150-T3	1029	0.32	0.49
HGRIS_001150-T4	HGRIS_001150-T4	927	0	0
HGRIS_001151-T1	HGRIS_001151-T1	408	2.02	3.11
HGRIS_001152-T1	HGRIS_001152-T1	186	3.28	5.05
HGRIS_001153-T1	HGRIS_001153-T1	453	2.91	4.48
HGRIS_001154-T1	HGRIS_001154-T1	324	5.69	8.76
HGRIS_001155-T1	HGRIS_001155-T1	252	18.92	29.14
HGRIS_001156-T1	HGRIS_001156-T1	1341	4.98	7.67
HGRIS_001157-T1	HGRIS_001157-T1	498	5.2	8
HGRIS_001158-T1	HGRIS_001158-T1	945	10.45	16.1
HGRIS_001159-T1	HGRIS_001159-T1	267	0	0
HGRIS_001160-T1	HGRIS_001160-T1	342	0	0
HGRIS_001161-T1	HGRIS_001161-T1	300	0.78	1.2
HGRIS_001162-T1	HGRIS_001162-T1	408	8.44	13
HGRIS_001163-T1	HGRIS_001163-T1	300	21.12	32.53
HGRIS_001164-T1	HGRIS_001164-T1	702	0.58	0.89
HGRIS_001165-T1	HGRIS_001165-T1	306	3.45	5.31
HGRIS_001166-T1	HGRIS_001166-T1	1191	0.48	0.74
HGRIS_001166-T2	HGRIS_001166-T2	876	0	0
HGRIS_001167-T1	HGRIS_001167-T1	174	0	0
HGRIS_001168-T1	HGRIS_001168-T1	1224	1.46	2.26
HGRIS_001168-T2	HGRIS_001168-T2	987	0	0
HGRIS_001169-T1	HGRIS_001169-T1	1071	2.63	4.05
HGRIS_001170-T1	HGRIS_001170-T1	369	29.28	45.1
HGRIS_001171-T1	HGRIS_001171-T1	717	10.68	16.44
HGRIS_001172-T1	HGRIS_001172-T1	1047	1.74	2.68
HGRIS_001173-T1	HGRIS_001173-T1	2508	26.01	40.06
HGRIS_001174-T1	HGRIS_001174-T1	345	8.9	13.7
HGRIS_001175-T1	HGRIS_001175-T1	423	60.9	93.81
HGRIS_001176-T1	HGRIS_001176-T1	1131	2.35	3.61
HGRIS_001177-T1	HGRIS_001177-T1	369	13.48	20.76
HGRIS_001178-T1	HGRIS_001178-T1	957	45.17	69.58
HGRIS_001179-T1	HGRIS_001179-T1	258	6.79	10.46
HGRIS_001180-T1	HGRIS_001180-T1	444	9.35	14.4
HGRIS_001181-T1	HGRIS_001181-T1	507	14.88	22.92
HGRIS_001182-T1	HGRIS_001182-T1	687	18.08	27.85
HGRIS_001183-T1	HGRIS_001183-T1	687	13.33	20.53
HGRIS_001184-T1	HGRIS_001184-T1	2931	3.16	4.87
HGRIS_001185-T1	HGRIS_001185-T1	636	4.04	6.22
HGRIS_001185-T2	HGRIS_001185-T2	585	0	0
HGRIS_001186-T1	HGRIS_001186-T1	342	0.37	0.57
HGRIS_001187-T1	HGRIS_001187-T1	1275	0.42	0.64
HGRIS_001188-T1	HGRIS_001188-T1	333	54.44	83.85
HGRIS_001189-T1	HGRIS_001189-T1	462	47.26	72.8
HGRIS_001190-T1	HGRIS_001190-T1	489	2.54	3.92
HGRIS_001191-T1	HGRIS_001191-T1	405	6.39	9.85
HGRIS_001192-T1	HGRIS_001192-T1	387	4.76	7.34
HGRIS_001193-T1	HGRIS_001193-T1	648	7.1	10.93
HGRIS_001194-T1	HGRIS_001194-T1	231	0	0
HGRIS_001195-T1	HGRIS_001195-T1	669	0.11	0.17
HGRIS_001196-T1	HGRIS_001196-T1	369	0.46	0.72
HGRIS_001197-T1	HGRIS_001197-T1	840	10.11	15.57
HGRIS_001198-T1	HGRIS_001198-T1	312	14.68	22.62
HGRIS_001199-T1	HGRIS_001199-T1	666	12.63	19.46
HGRIS_001200-T1	HGRIS_001200-T1	513	1119.31	1724.11
HGRIS_001201-T1	HGRIS_001201-T1	420	7.75	11.93
HGRIS_001202-T1	HGRIS_001202-T1	294	12.19	18.78
HGRIS_001203-T1	HGRIS_001203-T1	444	12.25	18.87
HGRIS_001204-T1	HGRIS_001204-T1	321	10.58	16.29
HGRIS_001205-T1	HGRIS_001205-T1	552	23.95	36.89
HGRIS_001206-T1	HGRIS_001206-T1	828	41.83	64.43
HGRIS_001207-T1	HGRIS_001207-T1	747	10.09	15.54
HGRIS_001208-T1	HGRIS_001208-T1	702	8.32	12.82
HGRIS_001209-T1	HGRIS_001209-T1	282	2.21	3.4
HGRIS_001210-T1	HGRIS_001210-T1	351	4.33	6.67
HGRIS_001211-T1	HGRIS_001211-T1	1146	24.56	37.83
HGRIS_001212-T1	HGRIS_001212-T1	564	1.37	2.11
HGRIS_001213-T1	HGRIS_001213-T1	330	3.47	5.34
HGRIS_001213-T2	HGRIS_001213-T2	342	8.06	12.41
HGRIS_001214-T1	HGRIS_001214-T1	408	1.39	2.13
HGRIS_001215-T1	HGRIS_001215-T1	714	0.1	0.16
HGRIS_001216-T1	HGRIS_001216-T1	1050	0.15	0.24
HGRIS_001217-T1	HGRIS_001217-T1	1554	2.24	3.44
HGRIS_001218-T1	HGRIS_001218-T1	585	9.69	14.93
HGRIS_001219-T1	HGRIS_001219-T1	1791	1.55	2.4
HGRIS_001220-T1	HGRIS_001220-T1	552	0.67	1.03
HGRIS_001221-T1	HGRIS_001221-T1	282	0.95	1.46
HGRIS_001222-T1	HGRIS_001222-T1	843	7.61	11.72
HGRIS_001223-T1	HGRIS_001223-T1	996	2.1	3.24
HGRIS_001224-T1	HGRIS_001224-T1	510	3.32	5.11
HGRIS_001225-T1	HGRIS_001225-T1	309	16.87	25.98
HGRIS_001226-T1	HGRIS_001226-T1	240	51.97	80.05
HGRIS_001227-T1	HGRIS_001227-T1	960	40.28	62.05
HGRIS_001228-T1	HGRIS_001228-T1	1086	12.29	18.93
HGRIS_001229-T1	HGRIS_001229-T1	237	13.32	20.51
HGRIS_001230-T1	HGRIS_001230-T1	534	11.24	17.32
HGRIS_001231-T1	HGRIS_001231-T1	462	1	1.54
HGRIS_001232-T1	HGRIS_001232-T1	420	12.99	20.01
HGRIS_001233-T1	HGRIS_001233-T1	636	0.84	1.3
HGRIS_001234-T1	HGRIS_001234-T1	300	0	0
HGRIS_001235-T1	HGRIS_001235-T1	1029	0.57	0.88
HGRIS_001236-T1	HGRIS_001236-T1	249	0.8	1.24
HGRIS_001237-T1	HGRIS_001237-T1	1362	1.09	1.68
HGRIS_001238-T1	HGRIS_001238-T1	777	1.13	1.74
HGRIS_001239-T1	HGRIS_001239-T1	609	5.91	9.1
HGRIS_001240-T1	HGRIS_001240-T1	279	3.54	5.46
HGRIS_001241-T1	HGRIS_001241-T1	2466	0.17	0.27
HGRIS_001242-T1	HGRIS_001242-T1	363	3.21	4.95
HGRIS_001243-T1	HGRIS_001243-T1	621	4.18	6.44
HGRIS_001244-T1	HGRIS_001244-T1	324	2.42	3.73
HGRIS_001245-T1	HGRIS_001245-T1	249	0.8	1.24
HGRIS_001246-T1	HGRIS_001246-T1	321	80.3	123.69
HGRIS_001247-T1	HGRIS_001247-T1	1545	18.43	28.39
HGRIS_001248-T1	HGRIS_001248-T1	456	1.18	1.82
HGRIS_001249-T1	HGRIS_001249-T1	465	1.22	1.88
HGRIS_001250-T1	HGRIS_001250-T1	507	1.17	1.8
HGRIS_001251-T1	HGRIS_001251-T1	498	1.47	2.27
HGRIS_001252-T1	HGRIS_001252-T1	930	3.8	5.85
HGRIS_001253-T1	HGRIS_001253-T1	489	1.68	2.59
HGRIS_001254-T1	HGRIS_001254-T1	756	0.3	0.46
HGRIS_001255-T1	HGRIS_001255-T1	732	36.66	56.46
HGRIS_001256-T1	HGRIS_001256-T1	1362	5.4	8.32
HGRIS_001257-T1	HGRIS_001257-T1	2181	17.03	26.22
HGRIS_001257-T2	HGRIS_001257-T2	1845	0.64	0.98
HGRIS_001258-T1	HGRIS_001258-T1	294	225.54	347.41
HGRIS_001259-T1	HGRIS_001259-T1	1086	8.05	12.4
HGRIS_001260-T1	HGRIS_001260-T1	744	1.4	2.16
HGRIS_001261-T1	HGRIS_001261-T1	324	2.42	3.73
HGRIS_001262-T1	HGRIS_001262-T1	363	37.87	58.33
HGRIS_001262-T2	HGRIS_001262-T2	228	47.72	73.51
HGRIS_001262-T3	HGRIS_001262-T3	255	140.36	216.2
HGRIS_001263-T1	HGRIS_001263-T1	249	0.8	1.24
HGRIS_001264-T1	HGRIS_001264-T1	666	1.56	2.41
HGRIS_001265-T1	HGRIS_001265-T1	387	6.25	9.63
HGRIS_001266-T1	HGRIS_001266-T1	354	4.22	6.5
HGRIS_001267-T1	HGRIS_001267-T1	738	2.64	4.07
HGRIS_001268-T1	HGRIS_001268-T1	333	0.65	1
HGRIS_001269-T1	HGRIS_001269-T1	864	3.2	4.92
HGRIS_001270-T1	HGRIS_001270-T1	417	0.97	1.49
HGRIS_001271-T1	HGRIS_001271-T1	381	2.03	3.12
HGRIS_001272-T1	HGRIS_001272-T1	348	1.93	2.97
HGRIS_001273-T1	HGRIS_001273-T1	456	1.18	1.82
HGRIS_001274-T1	HGRIS_001274-T1	1362	3.19	4.91
HGRIS_001275-T1	HGRIS_001275-T1	1044	4.96	7.64
HGRIS_001276-T1	HGRIS_001276-T1	279	2.66	4.1
HGRIS_001277-T1	HGRIS_001277-T1	630	0.37	0.58
HGRIS_001278-T1	HGRIS_001278-T1	636	6.75	10.4
HGRIS_001279-T1	HGRIS_001279-T1	1065	9.52	14.66
HGRIS_001280-T1	HGRIS_001280-T1	300	13.56	20.88
HGRIS_001281-T1	HGRIS_001281-T1	450	10.81	16.65
HGRIS_001282-T1	HGRIS_001282-T1	2790	3.9	6.01
HGRIS_001283-T1	HGRIS_001283-T1	408	9.7	14.94
HGRIS_001284-T1	HGRIS_001284-T1	345	21.67	33.39
HGRIS_001285-T1	HGRIS_001285-T1	369	20.64	31.79
HGRIS_001286-T1	HGRIS_001286-T1	264	5.1	7.85
HGRIS_001287-T1	HGRIS_001287-T1	744	27.64	42.58
HGRIS_001288-T1	HGRIS_001288-T1	300	57.62	88.76
HGRIS_001289-T1	HGRIS_001289-T1	1656	6.53	10.06
HGRIS_001290-T1	HGRIS_001290-T1	552	1.79	2.76
HGRIS_001291-T1	HGRIS_001291-T1	432	1.47	2.26
HGRIS_001292-T1	HGRIS_001292-T1	420	6.9	10.62
HGRIS_001293-T1	HGRIS_001293-T1	570	19.34	29.79
HGRIS_001294-T1	HGRIS_001294-T1	273	23.3	35.9
HGRIS_001295-T1	HGRIS_001295-T1	279	45.85	70.62
HGRIS_001296-T1	HGRIS_001296-T1	1116	2.27	3.5
HGRIS_001297-T1	HGRIS_001297-T1	1383	1.65	2.55
HGRIS_001298-T1	HGRIS_001298-T1	762	23.72	36.54
HGRIS_001299-T1	HGRIS_001299-T1	552	1.79	2.76
HGRIS_001300-T1	HGRIS_001300-T1	549	2.56	3.94
HGRIS_001301-T1	HGRIS_001301-T1	552	1.42	2.18
HGRIS_001302-T1	HGRIS_001302-T1	303	219.03	337.38
HGRIS_001303-T1	HGRIS_001303-T1	309	3.23	4.98
HGRIS_001304-T1	HGRIS_001304-T1	1743	20.29	31.25
HGRIS_001305-T1	HGRIS_001305-T1	240	202.58	312.04
HGRIS_001306-T1	HGRIS_001306-T1	711	0.35	0.54
HGRIS_001307-T1	HGRIS_001307-T1	1773	31.64	48.74
HGRIS_001308-T1	HGRIS_001308-T1	555	12.83	19.76
HGRIS_001309-T1	HGRIS_001309-T1	414	0.61	0.94
HGRIS_001310-T1	HGRIS_001310-T1	276	5.75	8.85
HGRIS_001311-T1	HGRIS_001311-T1	399	25.81	39.75
HGRIS_001312-T1	HGRIS_001312-T1	600	25.35	39.05
HGRIS_001313-T1	HGRIS_001313-T1	207	14.06	21.66
HGRIS_001314-T1	HGRIS_001314-T1	327	6.34	9.77
HGRIS_001314-T2	HGRIS_001314-T2	312	1.44	2.21
HGRIS_001315-T1	HGRIS_001315-T1	426	3.36	5.18
HGRIS_001316-T1	HGRIS_001316-T1	381	12.95	19.94
HGRIS_001316-T2	HGRIS_001316-T2	375	22.67	34.92
HGRIS_001317-T1	HGRIS_001317-T1	504	1.21	1.86
HGRIS_001318-T1	HGRIS_001318-T1	273	81.3	125.23
HGRIS_001319-T1	HGRIS_001319-T1	1527	37.89	58.36
HGRIS_001320-T1	HGRIS_001320-T1	459	14.08	21.69
HGRIS_001321-T1	HGRIS_001321-T1	165	21.41	32.98
HGRIS_001322-T1	HGRIS_001322-T1	318	29.88	46.02
HGRIS_001323-T1	HGRIS_001323-T1	210	124.66	192.01
HGRIS_001324-T1	HGRIS_001324-T1	3144	4.73	7.29
HGRIS_001325-T1	HGRIS_001325-T1	375	4.19	6.45
HGRIS_001326-T1	HGRIS_001326-T1	168	5.54	8.53
HGRIS_001327-T1	HGRIS_001327-T1	453	2.38	3.67
HGRIS_001328-T1	HGRIS_001328-T1	408	46.87	72.2
HGRIS_001329-T1	HGRIS_001329-T1	330	0.4	0.62
HGRIS_001330-T1	HGRIS_001330-T1	1359	0.64	0.98
HGRIS_001330-T2	HGRIS_001330-T2	1560	0	0
HGRIS_001330-T3	HGRIS_001330-T3	1629	1.71	2.63
HGRIS_001331-T1	HGRIS_001331-T1	435	25.89	39.88
HGRIS_001332-T1	HGRIS_001332-T1	513	6.54	10.08
HGRIS_001333-T1	HGRIS_001333-T1	501	0.61	0.94
HGRIS_001334-T1	HGRIS_001334-T1	651	0.47	0.72
HGRIS_001335-T1	HGRIS_001335-T1	423	47.5	73.16
HGRIS_001336-T1	HGRIS_001336-T1	324	12.23	18.84
HGRIS_001337-T1	HGRIS_001337-T1	2295	5.85	9
HGRIS_001338-T1	HGRIS_001338-T1	429	23.12	35.62
HGRIS_001339-T1	HGRIS_001339-T1	630	0.43	0.66
HGRIS_001340-T1	HGRIS_001340-T1	1182	14.15	21.79
HGRIS_001341-T1	HGRIS_001341-T1	288	1.18	1.82
HGRIS_001342-T1	HGRIS_001342-T1	396	1.2	1.85
HGRIS_001343-T1	HGRIS_001343-T1	456	2.15	3.31
HGRIS_001344-T1	HGRIS_001344-T1	177	21.01	32.36
HGRIS_001345-T1	HGRIS_001345-T1	594	6.53	10.06
HGRIS_001346-T1	HGRIS_001346-T1	231	10.86	16.74
HGRIS_001347-T1	HGRIS_001347-T1	411	0.37	0.57
HGRIS_001348-T1	HGRIS_001348-T1	1128	2.68	4.13
HGRIS_001348-T2	HGRIS_001348-T2	1107	0.72	1.11
HGRIS_001348-T3	HGRIS_001348-T3	1464	0.47	0.73
HGRIS_001349-T1	HGRIS_001349-T1	270	2.91	4.48
HGRIS_001350-T1	HGRIS_001350-T1	606	4.08	6.28
HGRIS_001351-T1	HGRIS_001351-T1	441	7.29	11.23
HGRIS_001352-T1	HGRIS_001352-T1	1137	9.46	14.57
HGRIS_001353-T1	HGRIS_001353-T1	243	15.81	24.35
HGRIS_001354-T1	HGRIS_001354-T1	357	2	3.08
HGRIS_001355-T1	HGRIS_001355-T1	264	2.75	4.23
HGRIS_001356-T1	HGRIS_001356-T1	783	15.74	24.24
HGRIS_001357-T1	HGRIS_001357-T1	852	30.96	47.68
HGRIS_001357-T2	HGRIS_001357-T2	1032	65.71	101.21
HGRIS_001358-T1	HGRIS_001358-T1	318	1.55	2.39
HGRIS_001359-T1	HGRIS_001359-T1	492	71.01	109.37
HGRIS_001360-T1	HGRIS_001360-T1	177	254.19	391.54
HGRIS_001361-T1	HGRIS_001361-T1	297	90.01	138.65
HGRIS_001362-T1	HGRIS_001362-T1	1578	6.55	10.08
HGRIS_001363-T1	HGRIS_001363-T1	240	2.21	3.4
HGRIS_001364-T1	HGRIS_001364-T1	2826	16.37	25.21
HGRIS_001365-T1	HGRIS_001365-T1	228	93.87	144.59
HGRIS_001366-T1	HGRIS_001366-T1	744	29.2	44.98
HGRIS_001367-T1	HGRIS_001367-T1	852	56.9	87.65
HGRIS_001368-T1	HGRIS_001368-T1	444	65.28	100.55
HGRIS_001369-T1	HGRIS_001369-T1	384	186.05	286.58
HGRIS_001370-T1	HGRIS_001370-T1	423	61.02	93.99
HGRIS_001371-T1	HGRIS_001371-T1	1518	60.36	92.97
HGRIS_001372-T1	HGRIS_001372-T1	393	4.89	7.53
HGRIS_001373-T1	HGRIS_001373-T1	1125	7.51	11.57
HGRIS_001374-T1	HGRIS_001374-T1	222	8.98	13.84
HGRIS_001375-T1	HGRIS_001375-T1	321	62.38	96.09
HGRIS_001376-T1	HGRIS_001376-T1	348	2.47	3.81
HGRIS_001377-T1	HGRIS_001377-T1	711	6.74	10.38
HGRIS_001378-T1	HGRIS_001378-T1	324	0.63	0.97
HGRIS_001379-T1	HGRIS_001379-T1	447	25.59	39.42
HGRIS_001380-T1	HGRIS_001380-T1	396	2.27	3.5
HGRIS_001381-T1	HGRIS_001381-T1	318	1.11	1.7
HGRIS_001382-T1	HGRIS_001382-T1	447	1.38	2.13
HGRIS_001383-T1	HGRIS_001383-T1	450	3.15	4.85
HGRIS_001384-T1	HGRIS_001384-T1	963	1.72	2.65
HGRIS_001385-T1	HGRIS_001385-T1	480	736.72	1134.78
HGRIS_001386-T1	HGRIS_001386-T1	1137	19.04	29.32
HGRIS_001387-T1	HGRIS_001387-T1	432	29.73	45.79
HGRIS_001388-T1	HGRIS_001388-T1	240	58.92	90.76
HGRIS_001389-T1	HGRIS_001389-T1	417	13.95	21.49
HGRIS_001390-T1	HGRIS_001390-T1	333	29.37	45.25
HGRIS_001391-T1	HGRIS_001391-T1	261	18.97	29.21
HGRIS_001392-T1	HGRIS_001392-T1	687	13.38	20.61
HGRIS_001393-T1	HGRIS_001393-T1	639	27.93	43.02
HGRIS_001393-T2	HGRIS_001393-T2	525	9.81	15.1
HGRIS_001394-T1	HGRIS_001394-T1	1233	17.01	26.19
HGRIS_001395-T1	HGRIS_001395-T1	1083	18.08	27.85
HGRIS_001396-T1	HGRIS_001396-T1	1497	24.53	37.79
HGRIS_001397-T1	HGRIS_001397-T1	303	12.52	19.28
HGRIS_001397-T2	HGRIS_001397-T2	372	15	23.11
HGRIS_001398-T1	HGRIS_001398-T1	843	58.46	90.04
HGRIS_001399-T1	HGRIS_001399-T1	903	46.77	72.04
HGRIS_001400-T1	HGRIS_001400-T1	891	31.68	48.79
HGRIS_001401-T1	HGRIS_001401-T1	1554	64.34	99.11
HGRIS_001402-T1	HGRIS_001402-T1	435	0.78	1.2
HGRIS_001403-T1	HGRIS_001403-T1	606	3.2	4.93
HGRIS_001404-T1	HGRIS_001404-T1	321	3.13	4.82
HGRIS_001405-T1	HGRIS_001405-T1	531	11.03	16.98
HGRIS_001406-T1	HGRIS_001406-T1	492	0.74	1.14
HGRIS_001407-T1	HGRIS_001407-T1	471	1.07	1.65
HGRIS_001408-T1	HGRIS_001408-T1	360	5.4	8.31
HGRIS_001409-T1	HGRIS_001409-T1	528	3	4.62
HGRIS_001410-T1	HGRIS_001410-T1	153	102.38	157.7
HGRIS_001411-T1	HGRIS_001411-T1	405	0	0
HGRIS_001412-T1	HGRIS_001412-T1	642	4.48	6.89
HGRIS_001413-T1	HGRIS_001413-T1	474	207.61	319.79
HGRIS_001414-T1	HGRIS_001414-T1	282	254.27	391.65
HGRIS_001415-T1	HGRIS_001415-T1	477	36.92	56.87
HGRIS_001416-T1	HGRIS_001416-T1	600	33.87	52.17
HGRIS_001417-T1	HGRIS_001417-T1	714	0.71	1.09
HGRIS_001418-T1	HGRIS_001418-T1	600	6.21	9.57
HGRIS_001419-T1	HGRIS_001419-T1	891	24.52	37.76
HGRIS_001420-T1	HGRIS_001420-T1	447	10.03	15.44
HGRIS_001421-T1	HGRIS_001421-T1	891	27.9	42.98
HGRIS_001422-T1	HGRIS_001422-T1	195	106.23	163.62
HGRIS_001423-T1	HGRIS_001423-T1	351	26	40.06
HGRIS_001424-T1	HGRIS_001424-T1	1479	11.6	17.87
HGRIS_001425-T1	HGRIS_001425-T1	1584	4.68	7.21
HGRIS_001426-T1	HGRIS_001426-T1	606	14.91	22.97
HGRIS_001427-T1	HGRIS_001427-T1	2268	3.18	4.9
HGRIS_001428-T1	HGRIS_001428-T1	537	42.7	65.77
HGRIS_001429-T1	HGRIS_001429-T1	660	49.39	76.08
HGRIS_001430-T1	HGRIS_001430-T1	402	31.58	48.65
HGRIS_001430-T2	HGRIS_001430-T2	549	25.86	39.83
HGRIS_001431-T1	HGRIS_001431-T1	1383	5.01	7.72
HGRIS_001432-T1	HGRIS_001432-T1	711	0.2	0.3
HGRIS_001433-T1	HGRIS_001433-T1	261	22.95	35.35
HGRIS_001434-T1	HGRIS_001434-T1	648	15.28	23.53
HGRIS_001435-T1	HGRIS_001435-T1	363	49.46	76.18
HGRIS_001436-T1	HGRIS_001436-T1	564	36.88	56.81
HGRIS_001437-T1	HGRIS_001437-T1	357	11.54	17.77
HGRIS_001438-T1	HGRIS_001438-T1	798	10.2	15.71
HGRIS_001439-T1	HGRIS_001439-T1	408	15.7	24.19
HGRIS_001440-T1	HGRIS_001440-T1	579	1.66	2.56
HGRIS_001441-T1	HGRIS_001441-T1	432	3.39	5.22
HGRIS_001442-T1	HGRIS_001442-T1	1041	2.91	4.48
HGRIS_001443-T1	HGRIS_001443-T1	480	0.84	1.3
HGRIS_001444-T1	HGRIS_001444-T1	1422	12.17	18.74
HGRIS_001445-T1	HGRIS_001445-T1	654	43.29	66.69
HGRIS_001446-T1	HGRIS_001446-T1	582	14.43	22.23
HGRIS_001447-T1	HGRIS_001447-T1	318	17.47	26.91
HGRIS_001448-T1	HGRIS_001448-T1	306	6.97	10.74
HGRIS_001449-T1	HGRIS_001449-T1	2298	65.75	101.27
HGRIS_001450-T1	HGRIS_001450-T1	285	6.37	9.81
HGRIS_001451-T1	HGRIS_001451-T1	2055	2.45	3.77
HGRIS_001452-T1	HGRIS_001452-T1	318	126.69	195.15
HGRIS_001453-T1	HGRIS_001453-T1	261	26.1	40.21
HGRIS_001454-T1	HGRIS_001454-T1	171	46.55	71.7
HGRIS_001455-T1	HGRIS_001455-T1	240	28.15	43.37
HGRIS_001456-T1	HGRIS_001456-T1	606	12.87	19.83
HGRIS_001457-T1	HGRIS_001457-T1	1455	79.71	122.78
HGRIS_001458-T1	HGRIS_001458-T1	549	41.51	63.94
HGRIS_001459-T1	HGRIS_001459-T1	333	0	0
HGRIS_001460-T1	HGRIS_001460-T1	630	10.91	16.81
HGRIS_001461-T1	HGRIS_001461-T1	792	13.81	21.27
HGRIS_001462-T1	HGRIS_001462-T1	342	110.02	169.47
HGRIS_001463-T1	HGRIS_001463-T1	324	0.2	0.31
HGRIS_001464-T1	HGRIS_001464-T1	504	8.16	12.57
HGRIS_001465-T1	HGRIS_001465-T1	543	4.94	7.61
HGRIS_001466-T1	HGRIS_001466-T1	399	0.95	1.47
HGRIS_001467-T1	HGRIS_001467-T1	687	33.19	51.12
HGRIS_001468-T1	HGRIS_001468-T1	1686	31.57	48.63
HGRIS_001469-T1	HGRIS_001469-T1	642	43.74	67.38
HGRIS_001470-T1	HGRIS_001470-T1	411	7.18	11.05
HGRIS_001471-T1	HGRIS_001471-T1	375	9.73	14.98
HGRIS_001472-T1	HGRIS_001472-T1	264	0	0
HGRIS_001473-T1	HGRIS_001473-T1	264	0	0
HGRIS_001474-T1	HGRIS_001474-T1	1473	0	0
HGRIS_001475-T1	HGRIS_001475-T1	927	0	0
HGRIS_001476-T1	HGRIS_001476-T1	219	0	0
HGRIS_001477-T1	HGRIS_001477-T1	696	0	0
HGRIS_001478-T1	HGRIS_001478-T1	312	0	0
HGRIS_001479-T1	HGRIS_001479-T1	534	0	0
HGRIS_001480-T1	HGRIS_001480-T1	651	1.55	2.39
HGRIS_001481-T1	HGRIS_001481-T1	741	2.44	3.75
HGRIS_001482-T1	HGRIS_001482-T1	609	0.06	0.1
HGRIS_001483-T1	HGRIS_001483-T1	1200	405.05	623.9
HGRIS_001484-T1	HGRIS_001484-T1	510	765.85	1179.66
HGRIS_001485-T1	HGRIS_001485-T1	210	57.58	88.69
HGRIS_001486-T1	HGRIS_001486-T1	309	35.72	55.02
HGRIS_001487-T1	HGRIS_001487-T1	207	23.41	36.07
HGRIS_001488-T1	HGRIS_001488-T1	246	16.16	24.9
HGRIS_001489-T1	HGRIS_001489-T1	3408	6.4	9.86
HGRIS_001490-T1	HGRIS_001490-T1	321	23.31	35.91
HGRIS_001491-T1	HGRIS_001491-T1	1290	35.88	55.27
HGRIS_001492-T1	HGRIS_001492-T1	324	33.71	51.92
HGRIS_001493-T1	HGRIS_001493-T1	2322	3.77	5.81
HGRIS_001494-T1	HGRIS_001494-T1	834	6.58	10.13
HGRIS_001495-T1	HGRIS_001495-T1	345	0	0
HGRIS_001496-T1	HGRIS_001496-T1	234	0	0
HGRIS_001497-T1	HGRIS_001497-T1	345	0	0
HGRIS_001498-T1	HGRIS_001498-T1	417	2.29	3.53
HGRIS_001499-T1	HGRIS_001499-T1	579	4.79	7.37
HGRIS_001500-T1	HGRIS_001500-T1	426	96.75	149.03
HGRIS_001501-T1	HGRIS_001501-T1	261	22.95	35.35
HGRIS_001502-T1	HGRIS_001502-T1	216	71.23	109.71
HGRIS_001503-T1	HGRIS_001503-T1	480	16.11	24.81
HGRIS_001504-T1	HGRIS_001504-T1	600	2.56	3.95
HGRIS_001505-T1	HGRIS_001505-T1	465	2.45	3.78
HGRIS_001506-T1	HGRIS_001506-T1	471	6.39	9.84
HGRIS_001507-T1	HGRIS_001507-T1	657	20.69	31.87
HGRIS_001508-T1	HGRIS_001508-T1	345	29.66	45.69
HGRIS_001509-T1	HGRIS_001509-T1	249	31.08	47.87
HGRIS_001510-T1	HGRIS_001510-T1	345	21.59	33.25
HGRIS_001511-T1	HGRIS_001511-T1	609	2.26	3.47
HGRIS_001512-T1	HGRIS_001512-T1	435	4.52	6.96
HGRIS_001513-T1	HGRIS_001513-T1	900	15.43	23.76
HGRIS_001514-T1	HGRIS_001514-T1	1230	10.8	16.64
HGRIS_001514-T2	HGRIS_001514-T2	912	0	0
HGRIS_001515-T1	HGRIS_001515-T1	351	185.38	285.55
HGRIS_001516-T1	HGRIS_001516-T1	1065	0.33	0.52
HGRIS_001517-T1	HGRIS_001517-T1	399	6.06	9.33
HGRIS_001518-T1	HGRIS_001518-T1	948	17.76	27.35
HGRIS_001519-T1	HGRIS_001519-T1	663	13.88	21.38
HGRIS_001520-T1	HGRIS_001520-T1	1092	17.53	27
HGRIS_001521-T1	HGRIS_001521-T1	507	11.25	17.33
HGRIS_001522-T1	HGRIS_001522-T1	219	87.06	134.1
HGRIS_001523-T1	HGRIS_001523-T1	1434	1.72	2.65
HGRIS_001524-T1	HGRIS_001524-T1	300	141.07	217.3
HGRIS_001525-T1	HGRIS_001525-T1	300	73.79	113.66
HGRIS_001526-T1	HGRIS_001526-T1	4182	14.83	22.84
HGRIS_001527-T1	HGRIS_001527-T1	888	15.58	23.99
HGRIS_001528-T1	HGRIS_001528-T1	681	10.14	15.62
HGRIS_001529-T1	HGRIS_001529-T1	1344	17.96	27.67
HGRIS_001530-T1	HGRIS_001530-T1	159	11.35	17.48
HGRIS_001531-T1	HGRIS_001531-T1	345	0	0
HGRIS_001532-T1	HGRIS_001532-T1	561	0	0
HGRIS_001533-T1	HGRIS_001533-T1	531	0	0
HGRIS_001534-T1	HGRIS_001534-T1	312	0	0
HGRIS_001535-T1	HGRIS_001535-T1	1620	0	0
HGRIS_001536-T1	HGRIS_001536-T1	282	5.97	9.2
HGRIS_001537-T1	HGRIS_001537-T1	729	18.46	28.43
HGRIS_001538-T1	HGRIS_001538-T1	870	13.1	20.18
HGRIS_001539-T1	HGRIS_001539-T1	678	14.79	22.78
HGRIS_001540-T1	HGRIS_001540-T1	555	1.3	2
HGRIS_001541-T1	HGRIS_001541-T1	549	2.74	4.22
HGRIS_001542-T1	HGRIS_001542-T1	618	0.59	0.91
HGRIS_001543-T1	HGRIS_001543-T1	504	0	0
HGRIS_001544-T1	HGRIS_001544-T1	909	0	0
HGRIS_001545-T1	HGRIS_001545-T1	282	0	0
HGRIS_001546-T1	HGRIS_001546-T1	1140	0.73	1.12
HGRIS_001547-T1	HGRIS_001547-T1	276	292.46	450.48
HGRIS_001548-T1	HGRIS_001548-T1	510	6.77	10.43
HGRIS_001549-T1	HGRIS_001549-T1	828	22.19	34.18
HGRIS_001550-T1	HGRIS_001550-T1	564	1.96	3.02
HGRIS_001551-T1	HGRIS_001551-T1	3912	10.49	16.16
HGRIS_001552-T1	HGRIS_001552-T1	1098	13.43	20.69
HGRIS_001553-T1	HGRIS_001553-T1	318	13.06	20.11
HGRIS_001554-T1	HGRIS_001554-T1	396	14.84	22.86
HGRIS_001555-T1	HGRIS_001555-T1	363	13.33	20.53
HGRIS_001556-T1	HGRIS_001556-T1	483	10.76	16.57
HGRIS_001557-T1	HGRIS_001557-T1	858	36.01	55.46
HGRIS_001558-T1	HGRIS_001558-T1	321	1.3	1.99
HGRIS_001559-T1	HGRIS_001559-T1	189	3.04	4.68
HGRIS_001560-T1	HGRIS_001560-T1	3189	0.75	1.15
HGRIS_001561-T1	HGRIS_001561-T1	813	6.77	10.43
HGRIS_001562-T1	HGRIS_001562-T1	354	944.65	1455.08
HGRIS_001563-T1	HGRIS_001563-T1	720	7.82	12.04
HGRIS_001564-T1	HGRIS_001564-T1	489	0	0
HGRIS_001565-T1	HGRIS_001565-T1	390	4.86	7.49
HGRIS_001566-T1	HGRIS_001566-T1	612	0	0
HGRIS_001567-T1	HGRIS_001567-T1	2289	0	0
HGRIS_001568-T1	HGRIS_001568-T1	582	0	0
HGRIS_001569-T1	HGRIS_001569-T1	888	0	0
HGRIS_001570-T1	HGRIS_001570-T1	2130	0	0
HGRIS_001571-T1	HGRIS_001571-T1	1977	0.68	1.05
HGRIS_001572-T1	HGRIS_001572-T1	384	0.71	1.09
HGRIS_001573-T1	HGRIS_001573-T1	189	0	0
HGRIS_001574-T1	HGRIS_001574-T1	411	7.07	10.9
HGRIS_001575-T1	HGRIS_001575-T1	597	0.61	0.94
HGRIS_001576-T1	HGRIS_001576-T1	996	0	0
HGRIS_001577-T1	HGRIS_001577-T1	1983	3	4.62
HGRIS_001578-T1	HGRIS_001578-T1	741	3.65	5.62
HGRIS_001579-T1	HGRIS_001579-T1	552	0	0
HGRIS_001580-T1	HGRIS_001580-T1	948	8.09	12.46
HGRIS_001581-T1	HGRIS_001581-T1	534	60.39	93.02
HGRIS_001582-T1	HGRIS_001582-T1	615	46.45	71.55
HGRIS_001583-T1	HGRIS_001583-T1	210	184.06	283.51
HGRIS_001584-T1	HGRIS_001584-T1	216	30.17	46.47
HGRIS_001585-T1	HGRIS_001585-T1	615	35.2	54.22
HGRIS_001586-T1	HGRIS_001586-T1	240	14.9	22.96
HGRIS_001587-T1	HGRIS_001587-T1	669	190.62	293.62
HGRIS_001588-T1	HGRIS_001588-T1	765	19.4	29.89
HGRIS_001589-T1	HGRIS_001589-T1	384	22.06	33.99
HGRIS_001590-T1	HGRIS_001590-T1	3729	3.27	5.03
HGRIS_001591-T1	HGRIS_001591-T1	258	68.36	105.3
HGRIS_001592-T1	HGRIS_001592-T1	330	43.62	67.19
HGRIS_001593-T1	HGRIS_001593-T1	516	510.58	786.46
HGRIS_001594-T1	HGRIS_001594-T1	306	1.48	2.27
HGRIS_001595-T1	HGRIS_001595-T1	564	17.6	27.11
HGRIS_001596-T1	HGRIS_001596-T1	303	40.52	62.41
HGRIS_001597-T1	HGRIS_001597-T1	2658	4.78	7.36
HGRIS_001598-T1	HGRIS_001598-T1	1527	10.49	16.16
HGRIS_001599-T1	HGRIS_001599-T1	462	21.93	33.78
HGRIS_001600-T1	HGRIS_001600-T1	732	0	0
HGRIS_001601-T1	HGRIS_001601-T1	390	24.4	37.59
HGRIS_001602-T1	HGRIS_001602-T1	741	0.2	0.3
HGRIS_001603-T1	HGRIS_001603-T1	1128	1.9	2.93
HGRIS_001604-T1	HGRIS_001604-T1	651	1.75	2.69
HGRIS_001605-T1	HGRIS_001605-T1	828	2.76	4.26
HGRIS_001606-T1	HGRIS_001606-T1	1548	1.77	2.73
HGRIS_001607-T1	HGRIS_001607-T1	951	4.17	6.42
HGRIS_001608-T1	HGRIS_001608-T1	675	11.62	17.9
HGRIS_001609-T1	HGRIS_001609-T1	1848	28.71	44.22
HGRIS_001610-T1	HGRIS_001610-T1	174	130.82	201.51
HGRIS_001611-T1	HGRIS_001611-T1	2442	20.49	31.57
HGRIS_001612-T1	HGRIS_001612-T1	234	198.23	305.34
HGRIS_001613-T1	HGRIS_001613-T1	411	32.66	50.31
HGRIS_001614-T1	HGRIS_001614-T1	1137	19.82	30.53
HGRIS_001615-T1	HGRIS_001615-T1	777	48.25	74.32
HGRIS_001616-T1	HGRIS_001616-T1	1533	17.19	26.49
HGRIS_001618-T1	HGRIS_001618-T1	1239	17.45	26.87
HGRIS_001619-T1	HGRIS_001619-T1	315	0.45	0.7
HGRIS_001620-T1	HGRIS_001620-T1	867	4.17	6.43
HGRIS_001620-T2	HGRIS_001620-T2	1014	39.55	60.92
HGRIS_001620-T3	HGRIS_001620-T3	657	2.43	3.74
HGRIS_001621-T1	HGRIS_001621-T1	813	13	20.02
HGRIS_001624-T1	HGRIS_001624-T1	408	66.78	102.87
HGRIS_001625-T1	HGRIS_001625-T1	1695	10.86	16.73
HGRIS_001625-T2	HGRIS_001625-T2	1194	4.31	6.64
HGRIS_001626-T1	HGRIS_001626-T1	1065	82.68	127.36
HGRIS_001627-T1	HGRIS_001627-T1	2901	30.75	47.36
HGRIS_001628-T1	HGRIS_001628-T1	1593	62.33	96.01
HGRIS_001629-T1	HGRIS_001629-T1	921	130.54	201.08
HGRIS_001630-T1	HGRIS_001630-T1	816	78.92	121.56
HGRIS_001631-T1	HGRIS_001631-T1	702	0	0
HGRIS_001632-T1	HGRIS_001632-T1	396	0	0
HGRIS_001633-T1	HGRIS_001633-T1	339	0	0
HGRIS_001634-T1	HGRIS_001634-T1	2769	8.41	12.96
HGRIS_001635-T1	HGRIS_001635-T1	1062	3.51	5.41
HGRIS_001636-T1	HGRIS_001636-T1	387	1.96	3.02
HGRIS_001637-T1	HGRIS_001637-T1	399	2.11	3.25
HGRIS_001638-T1	HGRIS_001638-T1	567	0	0
HGRIS_001639-T1	HGRIS_001639-T1	357	148.67	229.01
HGRIS_001640-T1	HGRIS_001640-T1	537	0	0
HGRIS_001641-T1	HGRIS_001641-T1	1179	0	0
HGRIS_001642-T1	HGRIS_001642-T1	600	192.91	297.14
HGRIS_001643-T1	HGRIS_001643-T1	363	0	0
HGRIS_001644-T1	HGRIS_001644-T1	654	0	0
HGRIS_001645-T1	HGRIS_001645-T1	3210	0	0
HGRIS_001646-T1	HGRIS_001646-T1	249	0	0
HGRIS_001647-T1	HGRIS_001647-T1	2658	0	0
HGRIS_001648-T1	HGRIS_001648-T1	489	0	0
HGRIS_001649-T1	HGRIS_001649-T1	1059	0	0
HGRIS_001650-T1	HGRIS_001650-T1	1545	0	0
HGRIS_001651-T1	HGRIS_001651-T1	315	0	0
HGRIS_001652-T1	HGRIS_001652-T1	171	0	0
HGRIS_001653-T1	HGRIS_001653-T1	405	0	0
HGRIS_001654-T1	HGRIS_001654-T1	651	0	0
HGRIS_001655-T1	HGRIS_001655-T1	624	0	0
HGRIS_001656-T1	HGRIS_001656-T1	762	0	0
HGRIS_001657-T1	HGRIS_001657-T1	759	33.62	51.79
HGRIS_001658-T1	HGRIS_001658-T1	633	8.01	12.34
HGRIS_001659-T1	HGRIS_001659-T1	582	0.83	1.27
HGRIS_001660-T1	HGRIS_001660-T1	1059	6.58	10.14
HGRIS_001661-T1	HGRIS_001661-T1	2595	0.95	1.46
HGRIS_001662-T1	HGRIS_001662-T1	1665	6.57	10.13
HGRIS_001663-T1	HGRIS_001663-T1	855	19.19	29.56
HGRIS_001664-T1	HGRIS_001664-T1	1575	3.62	5.57
HGRIS_001665-T1	HGRIS_001665-T1	1689	7.37	11.35
HGRIS_001666-T1	HGRIS_001666-T1	4932	3.54	5.46
HGRIS_001667-T1	HGRIS_001667-T1	1662	8.71	13.42
HGRIS_001668-T1	HGRIS_001668-T1	906	322.83	497.27
HGRIS_001669-T1	HGRIS_001669-T1	540	97	149.41
HGRIS_001670-T1	HGRIS_001670-T1	630	12.65	19.48
HGRIS_001671-T1	HGRIS_001671-T1	987	6.58	10.14
HGRIS_001672-T1	HGRIS_001672-T1	507	50.36	77.57
HGRIS_001673-T1	HGRIS_001673-T1	1626	14.17	21.83
HGRIS_001674-T1	HGRIS_001674-T1	537	576.4	887.85
HGRIS_001675-T1	HGRIS_001675-T1	549	636.78	980.84
HGRIS_001676-T1	HGRIS_001676-T1	219	7.91	12.19
HGRIS_001677-T1	HGRIS_001677-T1	534	1046.16	1611.43
HGRIS_001678-T1	HGRIS_001678-T1	1629	160.3	246.91
HGRIS_001678-T2	HGRIS_001678-T2	1311	10.84	16.69
HGRIS_001679-T1	HGRIS_001679-T1	807	84.64	130.38
HGRIS_001679-T2	HGRIS_001679-T2	588	47.98	73.91
HGRIS_001680-T1	HGRIS_001680-T1	1395	4.54	6.99
HGRIS_001681-T1	HGRIS_001681-T1	1719	6.12	9.42
HGRIS_001682-T1	HGRIS_001682-T1	1209	78.02	120.17
HGRIS_001682-T2	HGRIS_001682-T2	1137	58.17	89.6
HGRIS_001683-T1	HGRIS_001683-T1	1284	9.07	13.98
HGRIS_001683-T2	HGRIS_001683-T2	984	4.32	6.66
HGRIS_001683-T3	HGRIS_001683-T3	1302	2.75	4.24
HGRIS_001685-T1	HGRIS_001685-T1	1317	5.87	9.03
HGRIS_001686-T1	HGRIS_001686-T1	606	8.09	12.46
HGRIS_001687-T1	HGRIS_001687-T1	369	10.07	15.51
HGRIS_001688-T1	HGRIS_001688-T1	597	9.2	14.17
HGRIS_001689-T1	HGRIS_001689-T1	1254	5.32	8.19
HGRIS_001690-T1	HGRIS_001690-T1	954	4.33	6.66
HGRIS_001691-T1	HGRIS_001691-T1	543	94.85	146.1
HGRIS_001692-T1	HGRIS_001692-T1	870	7.69	11.85
HGRIS_001693-T1	HGRIS_001693-T1	1827	18.18	28.01
HGRIS_001694-T1	HGRIS_001694-T1	3525	10.21	15.72
HGRIS_001695-T1	HGRIS_001695-T1	225	21.99	33.87
HGRIS_001696-T1	HGRIS_001696-T1	1254	113.53	174.87
HGRIS_001697-T1	HGRIS_001697-T1	1749	17.36	26.75
HGRIS_001698-T1	HGRIS_001698-T1	333	3.73	5.75
HGRIS_001699-T1	HGRIS_001699-T1	1065	10.64	16.39
HGRIS_001700-T1	HGRIS_001700-T1	396	7.62	11.74
HGRIS_001701-T1	HGRIS_001701-T1	1302	17.42	26.83
HGRIS_001701-T2	HGRIS_001701-T2	1494	13.51	20.81
HGRIS_001702-T1	HGRIS_001702-T1	1305	11.07	17.05
HGRIS_001703-T1	HGRIS_001703-T1	204	36.4	56.07
HGRIS_001704-T1	HGRIS_001704-T1	573	77.1	118.76
HGRIS_001705-T1	HGRIS_001705-T1	291	129.8	199.94
HGRIS_001706-T1	HGRIS_001706-T1	2169	84.36	129.95
HGRIS_001707-T1	HGRIS_001707-T1	1380	1.52	2.34
HGRIS_001709-T1	HGRIS_001709-T1	1032	0	0
HGRIS_001709-T2	HGRIS_001709-T2	1095	7.67	11.82
HGRIS_001710-T1	HGRIS_001710-T1	297	15.32	23.59
HGRIS_001711-T1	HGRIS_001711-T1	684	10.91	16.81
HGRIS_001712-T1	HGRIS_001712-T1	1596	1.75	2.7
HGRIS_001713-T1	HGRIS_001713-T1	1908	20.4	31.43
HGRIS_001714-T1	HGRIS_001714-T1	1128	12.33	18.99
HGRIS_001715-T1	HGRIS_001715-T1	948	7.1	10.94
HGRIS_001716-T1	HGRIS_001716-T1	180	0	0
HGRIS_001717-T1	HGRIS_001717-T1	360	2.13	3.28
HGRIS_001718-T1	HGRIS_001718-T1	1380	3.34	5.15
HGRIS_001719-T1	HGRIS_001719-T1	1881	4.82	7.42
HGRIS_001719-T2	HGRIS_001719-T2	1740	1.59	2.45
HGRIS_001720-T1	HGRIS_001720-T1	1236	38.8	59.77
HGRIS_001721-T1	HGRIS_001721-T1	822	1.78	2.73
HGRIS_001722-T1	HGRIS_001722-T1	894	25.77	39.69
HGRIS_001723-T1	HGRIS_001723-T1	432	155.07	238.86
HGRIS_001724-T1	HGRIS_001724-T1	1170	6.16	9.48
HGRIS_001725-T1	HGRIS_001725-T1	2496	4.64	7.15
HGRIS_001726-T1	HGRIS_001726-T1	1092	7.23	11.13
HGRIS_001727-T1	HGRIS_001727-T1	348	0.18	0.27
HGRIS_001728-T1	HGRIS_001728-T1	1752	25.96	39.99
HGRIS_001729-T1	HGRIS_001729-T1	423	4.35	6.7
HGRIS_001730-T1	HGRIS_001730-T1	1206	19.88	30.61
HGRIS_001731-T1	HGRIS_001731-T1	1776	80.54	124.06
HGRIS_001732-T1	HGRIS_001732-T1	681	13.11	20.2
HGRIS_001733-T1	HGRIS_001733-T1	1443	8.98	13.83
HGRIS_001734-T1	HGRIS_001734-T1	1476	16.02	24.68
HGRIS_001735-T1	HGRIS_001735-T1	1422	29.88	46.02
HGRIS_001735-T2	HGRIS_001735-T2	1134	4.86	7.48
HGRIS_001736-T1	HGRIS_001736-T1	531	13.64	21.02
HGRIS_001737-T1	HGRIS_001737-T1	696	27.55	42.44
HGRIS_001738-T1	HGRIS_001738-T1	315	7.72	11.89
HGRIS_001739-T1	HGRIS_001739-T1	1479	6.89	10.62
HGRIS_001740-T1	HGRIS_001740-T1	834	6.09	9.38
HGRIS_001740-T2	HGRIS_001740-T2	840	2.31	3.56
HGRIS_001741-T1	HGRIS_001741-T1	9267	7.47	11.51
HGRIS_001742-T1	HGRIS_001742-T1	942	20.03	30.85
HGRIS_001743-T1	HGRIS_001743-T1	1224	238.53	367.41
HGRIS_001744-T1	HGRIS_001744-T1	1440	42.87	66.03
HGRIS_001745-T1	HGRIS_001745-T1	654	60.48	93.16
HGRIS_001747-T1	HGRIS_001747-T1	720	0.86	1.32
HGRIS_001748-T1	HGRIS_001748-T1	699	2.42	3.73
HGRIS_001749-T1	HGRIS_001749-T1	705	37.26	57.4
HGRIS_001750-T1	HGRIS_001750-T1	1026	30	46.2
HGRIS_001751-T1	HGRIS_001751-T1	1350	1.09	1.68
HGRIS_001751-T2	HGRIS_001751-T2	1620	2.08	3.21
HGRIS_001752-T1	HGRIS_001752-T1	1326	11.12	17.13
HGRIS_001753-T1	HGRIS_001753-T1	972	31.31	48.23
HGRIS_001754-T1	HGRIS_001754-T1	1308	2.45	3.77
HGRIS_001755-T1	HGRIS_001755-T1	318	0.89	1.36
HGRIS_001756-T1	HGRIS_001756-T1	1122	3.77	5.8
HGRIS_001757-T1	HGRIS_001757-T1	378	15.01	23.11
HGRIS_001758-T1	HGRIS_001758-T1	945	66.12	101.85
HGRIS_001759-T1	HGRIS_001759-T1	945	51.5	79.33
HGRIS_001760-T1	HGRIS_001760-T1	300	0.78	1.2
HGRIS_001761-T1	HGRIS_001761-T1	1311	2.98	4.6
HGRIS_001762-T1	HGRIS_001762-T1	315	0.68	1.05
HGRIS_001763-T1	HGRIS_001763-T1	1500	45.46	70.03
HGRIS_001764-T1	HGRIS_001764-T1	585	80.85	124.53
HGRIS_001765-T1	HGRIS_001765-T1	2235	16.17	24.9
HGRIS_001766-T1	HGRIS_001766-T1	1062	6.47	9.96
HGRIS_001767-T1	HGRIS_001767-T1	765	74.82	115.24
HGRIS_001768-T1	HGRIS_001768-T1	6273	14.46	22.27
HGRIS_001769-T1	HGRIS_001769-T1	2523	40.33	62.12
HGRIS_001770-T1	HGRIS_001770-T1	1686	69.94	107.73
HGRIS_001771-T1	HGRIS_001771-T1	210	3.78	5.82
HGRIS_001772-T1	HGRIS_001772-T1	4362	16.51	25.43
HGRIS_001773-T1	HGRIS_001773-T1	594	2.07	3.18
HGRIS_001774-T1	HGRIS_001774-T1	957	8.41	12.95
HGRIS_001774-T2	HGRIS_001774-T2	891	0.69	1.06
HGRIS_001774-T3	HGRIS_001774-T3	804	0	0
HGRIS_001775-T1	HGRIS_001775-T1	2262	24.34	37.5
HGRIS_001776-T1	HGRIS_001776-T1	1158	3.46	5.33
HGRIS_001777-T1	HGRIS_001777-T1	1047	0.5	0.77
HGRIS_001778-T1	HGRIS_001778-T1	369	1.08	1.67
HGRIS_001779-T1	HGRIS_001779-T1	1440	37.52	57.79
HGRIS_001781-T1	HGRIS_001781-T1	348	44.89	69.15
HGRIS_001782-T1	HGRIS_001782-T1	1335	17.53	27
HGRIS_001783-T1	HGRIS_001783-T1	570	0.43	0.66
HGRIS_001784-T1	HGRIS_001784-T1	1938	36.31	55.94
HGRIS_001785-T1	HGRIS_001785-T1	1161	11.33	17.46
HGRIS_001786-T1	HGRIS_001786-T1	330	18.9	29.11
HGRIS_001787-T1	HGRIS_001787-T1	1053	18.63	28.69
HGRIS_001788-T1	HGRIS_001788-T1	1371	15.84	24.4
HGRIS_001791-T1	HGRIS_001791-T1	1449	4.76	7.33
HGRIS_001792-T1	HGRIS_001792-T1	870	13.27	20.43
HGRIS_001793-T1	HGRIS_001793-T1	8184	16.69	25.71
HGRIS_001794-T1	HGRIS_001794-T1	990	35.69	54.97
HGRIS_001795-T1	HGRIS_001795-T1	7671	5.37	8.28
HGRIS_001796-T1	HGRIS_001796-T1	858	10.79	16.62
HGRIS_001797-T1	HGRIS_001797-T1	315	4.54	6.99
HGRIS_001798-T1	HGRIS_001798-T1	2040	2.72	4.19
HGRIS_001801-T1	HGRIS_001801-T1	1080	7.11	10.96
HGRIS_001802-T1	HGRIS_001802-T1	711	7.92	12.2
HGRIS_001803-T1	HGRIS_001803-T1	909	10.87	16.74
HGRIS_001804-T1	HGRIS_001804-T1	909	92.77	142.89
HGRIS_001805-T1	HGRIS_001805-T1	693	389.64	600.17
HGRIS_001806-T1	HGRIS_001806-T1	2529	11.28	17.37
HGRIS_001807-T1	HGRIS_001807-T1	1188	1.7	2.62
HGRIS_001808-T1	HGRIS_001808-T1	915	0.69	1.06
HGRIS_001808-T2	HGRIS_001808-T2	867	0.21	0.32
HGRIS_001809-T1	HGRIS_001809-T1	2991	7.8	12.02
HGRIS_001810-T1	HGRIS_001810-T1	1725	26.12	40.23
HGRIS_001810-T2	HGRIS_001810-T2	1350	2.49	3.83
HGRIS_001810-T3	HGRIS_001810-T3	1524	0	0
HGRIS_001811-T1	HGRIS_001811-T1	624	3.16	4.87
HGRIS_001812-T1	HGRIS_001812-T1	1038	2.75	4.24
HGRIS_001812-T2	HGRIS_001812-T2	783	3.71	5.71
HGRIS_001813-T1	HGRIS_001813-T1	735	141.5	217.95
HGRIS_001814-T1	HGRIS_001814-T1	1647	15.31	23.59
HGRIS_001815-T1	HGRIS_001815-T1	1497	4.06	6.25
HGRIS_001816-T1	HGRIS_001816-T1	651	76.38	117.66
HGRIS_001817-T1	HGRIS_001817-T1	1113	100.24	154.4
HGRIS_001818-T1	HGRIS_001818-T1	822	282.71	435.47
HGRIS_001819-T1	HGRIS_001819-T1	1812	14.86	22.88
HGRIS_001820-T1	HGRIS_001820-T1	684	23.78	36.63
HGRIS_001821-T1	HGRIS_001821-T1	666	7.11	10.94
HGRIS_001822-T1	HGRIS_001822-T1	1956	11.44	17.62
HGRIS_001822-T2	HGRIS_001822-T2	1866	24.7	38.05
HGRIS_001823-T1	HGRIS_001823-T1	2667	12.71	19.58
HGRIS_001824-T1	HGRIS_001824-T1	663	40.76	62.78
HGRIS_001825-T1	HGRIS_001825-T1	1326	38.32	59.03
HGRIS_001826-T1	HGRIS_001826-T1	690	29.18	44.94
HGRIS_001827-T1	HGRIS_001827-T1	690	27.03	41.64
HGRIS_001828-T1	HGRIS_001828-T1	495	17.97	27.68
HGRIS_001829-T1	HGRIS_001829-T1	960	8.31	12.79
HGRIS_001830-T1	HGRIS_001830-T1	720	7.33	11.29
HGRIS_001831-T1	HGRIS_001831-T1	348	4.77	7.35
HGRIS_001832-T1	HGRIS_001832-T1	822	202.01	311.16
HGRIS_001833-T1	HGRIS_001833-T1	1656	1.1	1.7
HGRIS_001834-T1	HGRIS_001834-T1	501	0.78	1.21
HGRIS_001835-T1	HGRIS_001835-T1	1374	0.17	0.26
HGRIS_001835-T2	HGRIS_001835-T2	1821	0	0
HGRIS_001835-T3	HGRIS_001835-T3	1992	1.59	2.46
HGRIS_001836-T1	HGRIS_001836-T1	786	114.9	176.98
HGRIS_001837-T1	HGRIS_001837-T1	342	1.84	2.84
HGRIS_001838-T1	HGRIS_001838-T1	759	478.96	737.76
HGRIS_001839-T1	HGRIS_001839-T1	924	110.39	170.03
HGRIS_001840-T1	HGRIS_001840-T1	1044	11.85	18.25
HGRIS_001840-T2	HGRIS_001840-T2	810	2.75	4.24
HGRIS_001843-T1	HGRIS_001843-T1	471	2.32	3.58
HGRIS_001844-T1	HGRIS_001844-T1	1956	41.1	63.31
HGRIS_001845-T1	HGRIS_001845-T1	2961	41.76	64.33
HGRIS_001846-T1	HGRIS_001846-T1	2196	3.3	5.08
HGRIS_001847-T1	HGRIS_001847-T1	996	5.65	8.7
HGRIS_001848-T1	HGRIS_001848-T1	1548	10.48	16.15
HGRIS_001849-T1	HGRIS_001849-T1	1416	12.12	18.67
HGRIS_001850-T1	HGRIS_001850-T1	1110	5.43	8.37
HGRIS_001851-T1	HGRIS_001851-T1	1542	13.43	20.68
HGRIS_001851-T2	HGRIS_001851-T2	1422	22.7	34.97
HGRIS_001852-T1	HGRIS_001852-T1	2976	3.84	5.91
HGRIS_001852-T2	HGRIS_001852-T2	2574	0.3	0.47
HGRIS_001853-T1	HGRIS_001853-T1	1527	17.43	26.85
HGRIS_001854-T1	HGRIS_001854-T1	4095	7.31	11.27
HGRIS_001855-T1	HGRIS_001855-T1	2115	21.8	33.58
HGRIS_001856-T1	HGRIS_001856-T1	984	22.07	34
HGRIS_001857-T1	HGRIS_001857-T1	3339	13.35	20.57
HGRIS_001858-T1	HGRIS_001858-T1	975	211.22	325.35
HGRIS_001859-T1	HGRIS_001859-T1	1593	5.25	8.09
HGRIS_001860-T1	HGRIS_001860-T1	1458	12.93	19.91
HGRIS_001861-T1	HGRIS_001861-T1	1512	593.41	914.04
HGRIS_001862-T1	HGRIS_001862-T1	2103	78.27	120.57
HGRIS_001863-T1	HGRIS_001863-T1	336	20.77	31.99
HGRIS_001864-T1	HGRIS_001864-T1	909	80.53	124.03
HGRIS_001865-T1	HGRIS_001865-T1	1149	22.23	34.24
HGRIS_001866-T1	HGRIS_001866-T1	903	35.76	55.08
HGRIS_001867-T1	HGRIS_001867-T1	1884	7.25	11.17
HGRIS_001868-T1	HGRIS_001868-T1	5898	17.26	26.58
HGRIS_001869-T1	HGRIS_001869-T1	345	14.07	21.67
HGRIS_001870-T1	HGRIS_001870-T1	567	86.59	133.38
HGRIS_001871-T1	HGRIS_001871-T1	189	469.44	723.08
HGRIS_001872-T1	HGRIS_001872-T1	3228	20.61	31.75
HGRIS_001873-T1	HGRIS_001873-T1	1521	8.16	12.57
HGRIS_001873-T2	HGRIS_001873-T2	1275	0.5	0.78
HGRIS_001873-T3	HGRIS_001873-T3	1476	3.37	5.19
HGRIS_001873-T4	HGRIS_001873-T4	1233	0.75	1.16
HGRIS_001874-T1	HGRIS_001874-T1	879	62.08	95.62
HGRIS_001875-T1	HGRIS_001875-T1	5064	15.73	24.22
HGRIS_001876-T1	HGRIS_001876-T1	1251	57.48	88.53
HGRIS_001877-T1	HGRIS_001877-T1	1023	29.15	44.9
HGRIS_001878-T1	HGRIS_001878-T1	390	2.34	3.61
HGRIS_001879-T1	HGRIS_001879-T1	2016	0	0
HGRIS_001879-T2	HGRIS_001879-T2	1521	1.57	2.42
HGRIS_001879-T3	HGRIS_001879-T3	2076	28.2	43.44
HGRIS_001879-T4	HGRIS_001879-T4	2001	0	0
HGRIS_001880-T1	HGRIS_001880-T1	3975	10.93	16.83
[truncated: 14,511 more rows]

## Sheet: GLU14
gene_id	transcript_id(s)	length	TPM	FPKM	Fold Change Glu14/Man14	LOG2FC Glu14/Man14
HGRIS_000001-T1	HGRIS_000001-T1	495	0	0	-	-
HGRIS_000002-T1	HGRIS_000002-T1	1269	0.08	0.13	0.265306	-1.91427
HGRIS_000003-T1	HGRIS_000003-T1	309	0.39	0.61	1.64865	0.721284
HGRIS_000004-T1	HGRIS_000004-T1	636	0	0	-	-
HGRIS_000005-T1	HGRIS_000005-T1	927	0.01	0.02	0.333333	-1.58496
HGRIS_000006-T1	HGRIS_000006-T1	876	0	0	-	-
HGRIS_000007-T1	HGRIS_000007-T1	843	7.9	12.55	1.05462	0.0767258
HGRIS_000008-T1	HGRIS_000008-T1	342	0	0	-	-
HGRIS_000009-T1	HGRIS_000009-T1	264	11.41	18.12	0.225541	-2.14854
HGRIS_000010-T1	HGRIS_000010-T1	294	7.84	12.45	0.291706	-1.77741
HGRIS_000011-T1	HGRIS_000011-T1	573	7.11	11.3	0.35557	-1.4918
HGRIS_000012-T1	HGRIS_000012-T1	180	21.83	34.67	0.376398	-1.40967
HGRIS_000013-T1	HGRIS_000013-T1	336	5.9	9.38	0.241815	-2.04802
HGRIS_000014-T1	HGRIS_000014-T1	186	9.28	14.74	0.324027	-1.62581
HGRIS_000015-T1	HGRIS_000015-T1	1524	14.53	23.08	0.53525	-0.901714
HGRIS_000016-T1	HGRIS_000016-T1	210	105.28	167.21	0.628467	-0.67009
HGRIS_000017-T1	HGRIS_000017-T1	2523	19.16	30.43	0.634884	-0.655435
HGRIS_000018-T1	HGRIS_000018-T1	1086	1.17	1.86	0.433566	-1.20568
HGRIS_000018-T2	HGRIS_000018-T2	1227	0.59	0.93	0.162587	-2.62071
HGRIS_000019-T1	HGRIS_000019-T1	2922	2.84	4.52	0.358162	-1.48132
HGRIS_000019-T2	HGRIS_000019-T2	2520	0.47	0.74	1.05714	0.0801703
HGRIS_000020-T1	HGRIS_000020-T1	771	4.65	7.39	2.97984	1.57523
HGRIS_000021-T1	HGRIS_000021-T1	381	0.47	0.74	1.10448	0.143364
HGRIS_000022-T1	HGRIS_000022-T1	1767	6.99	11.1	1.78744	0.837895
HGRIS_000023-T1	HGRIS_000023-T1	1839	12.98	20.61	0.538261	-0.893623
HGRIS_000024-T1	HGRIS_000024-T1	1722	0.46	0.73	0.737374	-0.439532
HGRIS_000025-T1	HGRIS_000025-T1	741	5.03	7.98	0.389078	-1.36187
HGRIS_000026-T1	HGRIS_000026-T1	414	767.78	1219.4	0.862096	-0.21408
HGRIS_000027-T1	HGRIS_000027-T1	912	180.62	286.86	1.68632	0.753879
HGRIS_000028-T1	HGRIS_000028-T1	1176	7.69	12.21	0.792857	-0.334867
HGRIS_000029-T1	HGRIS_000029-T1	2967	5.68	9.01	0.934647	-0.097506
HGRIS_000030-T1	HGRIS_000030-T1	1407	0.14	0.22	1.22222	0.289507
HGRIS_000031-T1	HGRIS_000031-T1	732	5.63	8.94	3.17021	1.66458
HGRIS_000032-T1	HGRIS_000032-T1	837	135.86	215.77	2.09363	1.06601
HGRIS_000033-T1	HGRIS_000033-T1	1440	2.07	3.29	1.18773	0.248202
HGRIS_000033-T2	HGRIS_000033-T2	1635	8.85	14.06	3.56853	1.83533
HGRIS_000034-T1	HGRIS_000034-T1	2085	14.15	22.48	0.578041	-0.790757
HGRIS_000035-T1	HGRIS_000035-T1	213	7.9	12.55	0.398666	-1.32675
HGRIS_000036-T1	HGRIS_000036-T1	315	5.32	8.45	0.732236	-0.44962
HGRIS_000037-T1	HGRIS_000037-T1	1692	0.58	0.93	0.0141273	-6.14537
HGRIS_000038-T1	HGRIS_000038-T1	327	5.65	8.98	0.295201	-1.76023
HGRIS_000039-T1	HGRIS_000039-T1	561	5.35	8.5	0.462459	-1.1126
HGRIS_000040-T1	HGRIS_000040-T1	789	1.01	1.6	0.314342	-1.66959
HGRIS_000041-T1	HGRIS_000041-T1	1032	4.27	6.78	0.242576	-2.04349
HGRIS_000042-T1	HGRIS_000042-T1	399	16.29	25.87	0.731618	-0.450838
HGRIS_000043-T1	HGRIS_000043-T1	450	1.1	1.75	0.216584	-2.207
HGRIS_000044-T1	HGRIS_000044-T1	417	0	0	-	-
HGRIS_000045-T1	HGRIS_000045-T1	636	13.83	21.97	2.6	1.37851
HGRIS_000046-T1	HGRIS_000046-T1	867	0	0	-	-
HGRIS_000047-T1	HGRIS_000047-T1	582	0.72	1.14	0.440154	-1.18392
HGRIS_000048-T1	HGRIS_000048-T1	1047	0	0	-	-
HGRIS_000049-T1	HGRIS_000049-T1	282	0	0	-	-
HGRIS_000050-T1	HGRIS_000050-T1	411	0	0	-	-
HGRIS_000051-T1	HGRIS_000051-T1	321	2.27	3.6	1.80905	0.855228
HGRIS_000052-T1	HGRIS_000052-T1	1581	2.62	4.16	1.91705	0.938888
HGRIS_000053-T1	HGRIS_000053-T1	1830	0	0	-	-
HGRIS_000053-T2	HGRIS_000053-T2	1866	70.27	111.6	5.49213	2.45736
HGRIS_000054-T1	HGRIS_000054-T1	6072	16.77	26.63	1.13464	0.182235
HGRIS_000056-T1	HGRIS_000056-T1	588	1.59	2.52	0.929889	-0.104869
HGRIS_000057-T1	HGRIS_000057-T1	471	0.63	0.99	0.0495495	-4.33498
HGRIS_000058-T1	HGRIS_000058-T1	339	24.48	38.88	1.16687	0.22264
HGRIS_000059-T1	HGRIS_000059-T1	264	7.29	11.58	2.12868	1.08996
HGRIS_000060-T1	HGRIS_000060-T1	276	5.19	8.25	0.719895	-0.474141
HGRIS_000061-T1	HGRIS_000061-T1	339	3.65	5.8	0.770252	-0.376597
HGRIS_000062-T1	HGRIS_000062-T1	267	18.61	29.55	0.68689	-0.541849
HGRIS_000063-T1	HGRIS_000063-T1	276	31.15	49.48	0.826181	-0.27547
HGRIS_000064-T1	HGRIS_000064-T1	438	4.36	6.93	0.729474	-0.455072
HGRIS_000065-T1	HGRIS_000065-T1	711	9.67	15.36	0.550735	-0.86057
HGRIS_000065-T2	HGRIS_000065-T2	660	6.3	10	0.390625	-1.35614
HGRIS_000066-T1	HGRIS_000066-T1	801	6.12	9.72	0.507837	-0.977563
HGRIS_000067-T1	HGRIS_000067-T1	678	4.27	6.78	0.213476	-2.22785
HGRIS_000068-T1	HGRIS_000068-T1	1398	1.26	2	0.406504	-1.29866
HGRIS_000068-T2	HGRIS_000068-T2	1293	2.73	4.34	0.312906	-1.6762
HGRIS_000068-T3	HGRIS_000068-T3	1422	2.35	3.73	0.350564	-1.51225
HGRIS_000069-T1	HGRIS_000069-T1	444	3.73	5.93	0.453711	-1.14016
HGRIS_000070-T1	HGRIS_000070-T1	1143	3.63	5.77	0.203098	-2.29976
HGRIS_000071-T1	HGRIS_000071-T1	474	5.26	8.36	0.717597	-0.478755
HGRIS_000072-T1	HGRIS_000072-T1	414	10.4	16.51	0.833417	-0.262889
HGRIS_000073-T1	HGRIS_000073-T1	1152	4.71	7.49	0.621577	-0.685996
HGRIS_000074-T1	HGRIS_000074-T1	318	1.43	2.27	1.33529	0.417158
HGRIS_000075-T1	HGRIS_000075-T1	618	1.22	1.94	0.910798	-0.134797
HGRIS_000076-T1	HGRIS_000076-T1	345	15.75	25.01	8.1732	3.0309
HGRIS_000077-T1	HGRIS_000077-T1	1677	10.2	16.19	2.2331	1.15905
HGRIS_000078-T1	HGRIS_000078-T1	2355	2.12	3.37	1	0
HGRIS_000079-T1	HGRIS_000079-T1	630	0.54	0.86	0.190265	-2.39391
HGRIS_000080-T1	HGRIS_000080-T1	342	18.01	28.61	0.554135	-0.85169
HGRIS_000081-T1	HGRIS_000081-T1	2208	2.07	3.28	0.913649	-0.130288
HGRIS_000082-T1	HGRIS_000082-T1	1437	232.19	368.76	1.49799	0.583027
HGRIS_000083-T1	HGRIS_000083-T1	780	13.81	21.94	3.17511	1.66681
HGRIS_000084-T1	HGRIS_000084-T1	645	20.33	32.29	3.25832	1.70413
HGRIS_000085-T1	HGRIS_000085-T1	696	67.63	107.41	1.21285	0.278401
HGRIS_000086-T1	HGRIS_000086-T1	921	263.63	418.7	1.771	0.824565
HGRIS_000087-T1	HGRIS_000087-T1	726	19.59	31.11	1.63651	0.71062
HGRIS_000088-T1	HGRIS_000088-T1	1485	83.41	132.47	2.15574	1.10818
HGRIS_000089-T1	HGRIS_000089-T1	789	1341.42	2130.46	8.00293	3.00053
HGRIS_000090-T1	HGRIS_000090-T1	345	18.52	29.41	3.64888	1.86746
HGRIS_000091-T1	HGRIS_000091-T1	618	9.09	14.44	2.01676	1.01204
HGRIS_000092-T1	HGRIS_000092-T1	1056	9.44	14.99	0.785639	-0.348061
HGRIS_000093-T1	HGRIS_000093-T1	4395	16.82	26.71	0.586131	-0.770704
HGRIS_000094-T1	HGRIS_000094-T1	4008	9.87	15.67	0.873467	-0.195175
HGRIS_000095-T1	HGRIS_000095-T1	1212	78.8	125.15	0.276019	-1.85716
HGRIS_000096-T1	HGRIS_000096-T1	2523	1.9	3.01	1.05614	0.0788016
HGRIS_000097-T1	HGRIS_000097-T1	1452	61.84	98.21	1.9713	0.979145
HGRIS_000098-T1	HGRIS_000098-T1	1836	14.84	23.56	0.60753	-0.718973
HGRIS_000099-T1	HGRIS_000099-T1	1914	5.96	9.46	1.35143	0.434485
HGRIS_000100-T1	HGRIS_000100-T1	1155	0	0	-	-
HGRIS_000101-T1	HGRIS_000101-T1	546	0	0	-	-
HGRIS_000102-T1	HGRIS_000102-T1	324	0	0	-	-
HGRIS_000103-T1	HGRIS_000103-T1	2028	1.97	3.12	0.605825	-0.723026
HGRIS_000104-T1	HGRIS_000104-T1	687	7.55	11.98	0.667409	-0.583356
HGRIS_000105-T1	HGRIS_000105-T1	1068	7.03	11.17	2.11954	1.08375
HGRIS_000106-T1	HGRIS_000106-T1	1245	103.44	164.28	0.356224	-1.48914
HGRIS_000107-T1	HGRIS_000107-T1	1695	14.39	22.85	2.38021	1.25109
HGRIS_000108-T1	HGRIS_000108-T1	1308	22.67	36	0.749532	-0.415939
HGRIS_000109-T1	HGRIS_000109-T1	447	115.27	183.07	1.37502	0.459451
HGRIS_000110-T1	HGRIS_000110-T1	5025	1.96	3.11	0.233659	-2.09752
HGRIS_000111-T1	HGRIS_000111-T1	5028	25.1	39.87	1.56353	0.644806
HGRIS_000112-T1	HGRIS_000112-T1	1458	57.96	92.05	1.10864	0.148785
HGRIS_000113-T1	HGRIS_000113-T1	696	1.07	1.7	0.39261	-1.34883
HGRIS_000114-T1	HGRIS_000114-T1	633	1.72	2.73	0.858491	-0.220126
HGRIS_000115-T1	HGRIS_000115-T1	1179	0.74	1.17	0.829787	-0.269187
HGRIS_000116-T1	HGRIS_000116-T1	306	1.39	2.21	0.648094	-0.625725
HGRIS_000117-T1	HGRIS_000117-T1	1890	0.81	1.28	0.455516	-1.13443
HGRIS_000118-T1	HGRIS_000118-T1	588	3.23	5.13	0.878425	-0.18701
HGRIS_000119-T1	HGRIS_000119-T1	1257	8.39	13.32	0.742475	-0.429586
HGRIS_000120-T1	HGRIS_000120-T1	2619	24.1	38.28	0.540907	-0.886547
HGRIS_000121-T1	HGRIS_000121-T1	2130	3.73	5.92	0.582104	-0.780651
HGRIS_000122-T1	HGRIS_000122-T1	5697	12.93	20.54	0.880034	-0.184368
HGRIS_000123-T1	HGRIS_000123-T1	1554	8.62	13.7	1.20705	0.271484
HGRIS_000124-T1	HGRIS_000124-T1	354	510.18	810.27	24.9698	4.64211
HGRIS_000125-T1	HGRIS_000125-T1	594	2750.8	4368.86	3.23418	1.6934
HGRIS_000126-T1	HGRIS_000126-T1	1353	22.21	35.27	0.609259	-0.714873
HGRIS_000127-T1	HGRIS_000127-T1	1191	107.91	171.39	1.99407	0.995713
HGRIS_000128-T1	HGRIS_000128-T1	1491	2.88	4.58	0.600262	-0.736335
HGRIS_000129-T1	HGRIS_000129-T1	2133	1.11	1.77	0.411628	-1.28059
HGRIS_000130-T1	HGRIS_000130-T1	462	6.39	10.15	2.12343	1.0864
HGRIS_000131-T1	HGRIS_000131-T1	2469	59.78	94.94	0.485776	-1.04164
HGRIS_000132-T1	HGRIS_000132-T1	2148	5.33	8.46	0.945251	-0.08123
HGRIS_000133-T1	HGRIS_000133-T1	1341	11.35	18.03	0.571655	-0.806783
HGRIS_000134-T1	HGRIS_000134-T1	687	903.57	1435.06	4.72868	2.24144
HGRIS_000135-T1	HGRIS_000135-T1	1017	650.86	1033.71	5.85705	2.55017
HGRIS_000136-T1	HGRIS_000136-T1	1542	477.71	758.7	3.47168	1.79563
HGRIS_000136-T2	HGRIS_000136-T2	1416	0	0	-	-
HGRIS_000137-T1	HGRIS_000137-T1	969	89.93	142.82	21.509	4.42687
HGRIS_000138-T1	HGRIS_000138-T1	906	102.7	163.1	3.9482	1.98119
HGRIS_000139-T1	HGRIS_000139-T1	930	287.7	456.94	2.35767	1.23736
HGRIS_000141-T1	HGRIS_000141-T1	657	661.17	1050.08	9.84696	3.29968
HGRIS_000142-T1	HGRIS_000142-T1	1155	24.54	38.97	2.59454	1.37548
HGRIS_000143-T1	HGRIS_000143-T1	1851	3.05	4.85	0.467695	-1.09636
HGRIS_000143-T2	HGRIS_000143-T2	1812	3.16	5.02	10.913	3.44798
HGRIS_000143-T3	HGRIS_000143-T3	1059	0	0	-	-
HGRIS_000143-T4	HGRIS_000143-T4	1422	0.09	0.14	0.0330189	-4.92057
HGRIS_000143-T5	HGRIS_000143-T5	1383	0.02	0.04	0.0140845	-6.14975
HGRIS_000144-T1	HGRIS_000144-T1	936	1.76	2.8	0.503597	-0.989658
HGRIS_000145-T1	HGRIS_000145-T1	1977	17.13	27.21	0.904889	-0.144188
HGRIS_000146-T1	HGRIS_000146-T1	408	24.04	38.17	1.72481	0.786436
HGRIS_000147-T1	HGRIS_000147-T1	636	36.14	57.4	1.46878	0.55462
HGRIS_000148-T1	HGRIS_000148-T1	771	28.21	44.8	1.2386	0.308705
HGRIS_000149-T1	HGRIS_000149-T1	1014	75.77	120.34	1.54798	0.630387
HGRIS_000150-T1	HGRIS_000150-T1	798	15.39	24.44	1.27958	0.355672
HGRIS_000151-T1	HGRIS_000151-T1	384	313.31	497.6	1.83312	0.8743
HGRIS_000152-T1	HGRIS_000152-T1	2244	11.52	18.3	0.491275	-1.0254
HGRIS_000153-T1	HGRIS_000153-T1	414	0.4	0.63	0.175978	-2.50654
HGRIS_000154-T1	HGRIS_000154-T1	1353	3.34	5.3	0.438379	-1.18975
HGRIS_000155-T1	HGRIS_000155-T1	2025	44.62	70.87	2.00538	1.00387
HGRIS_000156-T1	HGRIS_000156-T1	1122	6.5	10.33	0.944241	-0.0827725
HGRIS_000157-T1	HGRIS_000157-T1	1395	14.7	23.35	0.748397	-0.418123
HGRIS_000158-T1	HGRIS_000158-T1	798	9.31	14.79	1.71977	0.782213
HGRIS_000159-T1	HGRIS_000159-T1	2772	5.71	9.07	0.996703	-0.00476399
HGRIS_000160-T1	HGRIS_000160-T1	732	1.52	2.41	0.704678	-0.504963
HGRIS_000161-T1	HGRIS_000161-T1	1032	20.34	32.31	0.162109	-2.62496
HGRIS_000162-T1	HGRIS_000162-T1	1272	34.99	55.57	0.846975	-0.239609
HGRIS_000162-T2	HGRIS_000162-T2	918	2.85	4.53	0.533569	-0.906254
HGRIS_000163-T1	HGRIS_000163-T1	690	28.92	45.92	0.557485	-0.842996
HGRIS_000164-T1	HGRIS_000164-T1	999	0.96	1.52	-	-
HGRIS_000164-T2	HGRIS_000164-T2	1047	0	0	-	-
HGRIS_000165-T1	HGRIS_000165-T1	960	3.02	4.8	1	0
HGRIS_000166-T1	HGRIS_000166-T1	945	2.6	4.12	1.18391	0.243557
HGRIS_000167-T1	HGRIS_000167-T1	795	49.5	78.62	1.21084	0.276011
HGRIS_000168-T1	HGRIS_000168-T1	1995	11.03	17.52	1.08617	0.119256
HGRIS_000169-T1	HGRIS_000169-T1	1674	13.16	20.9	0.938061	-0.0922463
HGRIS_000170-T1	HGRIS_000170-T1	1506	1.99	3.16	1.15751	0.211024
HGRIS_000171-T1	HGRIS_000171-T1	639	81.85	130	2.86029	1.51616
HGRIS_000173-T1	HGRIS_000173-T1	1539	61.16	97.13	1.01314	0.0188375
HGRIS_000174-T1	HGRIS_000174-T1	1854	25.56	40.59	0.794791	-0.331352
HGRIS_000174-T2	HGRIS_000174-T2	1608	0	0	-	-
HGRIS_000175-T1	HGRIS_000175-T1	1269	3.34	5.31	0.015296	-6.0307
HGRIS_000176-T1	HGRIS_000176-T1	2235	31.29	49.7	0.707071	-0.500074
HGRIS_000177-T1	HGRIS_000177-T1	822	87.6	139.13	2.47606	1.30805
HGRIS_000178-T1	HGRIS_000178-T1	2181	18.43	29.27	0.648858	-0.624025
HGRIS_000179-T1	HGRIS_000179-T1	660	4.43	7.04	0.449553	-1.15344
HGRIS_000180-T1	HGRIS_000180-T1	2820	0.71	1.13	0.55665	-0.845157
HGRIS_000180-T2	HGRIS_000180-T2	2478	0.08	0.12	0.24	-2.05889
HGRIS_000181-T1	HGRIS_000181-T1	1206	78.15	124.11	1.05116	0.0719769
HGRIS_000182-T1	HGRIS_000182-T1	771	104.16	165.43	4.76058	2.25114
HGRIS_000183-T1	HGRIS_000183-T1	432	0.91	1.45	0.166667	-2.58496
HGRIS_000184-T1	HGRIS_000184-T1	2262	1.42	2.26	0.31044	-1.68762
HGRIS_000185-T1	HGRIS_000185-T1	1245	1.99	3.17	0.45942	-1.12211
HGRIS_000186-T1	HGRIS_000186-T1	1176	33.18	52.69	1.55888	0.640506
HGRIS_000186-T2	HGRIS_000186-T2	1326	27.33	43.41	1.76895	0.822892
HGRIS_000187-T1	HGRIS_000187-T1	567	3.01	4.78	2.17273	1.11951
HGRIS_000188-T1	HGRIS_000188-T1	1944	10.71	17.01	0.460227	-1.11958
HGRIS_000190-T1	HGRIS_000190-T1	504	0.87	1.38	0.549801	-0.863019
HGRIS_000192-T1	HGRIS_000192-T1	1053	12.74	20.23	0.645295	-0.631969
HGRIS_000193-T1	HGRIS_000193-T1	1509	2.21	3.51	0.183386	-2.44705
HGRIS_000194-T1	HGRIS_000194-T1	3249	10.12	16.07	0.761251	-0.393557
HGRIS_000195-T1	HGRIS_000195-T1	1530	5.69	9.04	0.313236	-1.67468
HGRIS_000196-T1	HGRIS_000196-T1	1515	5.86	9.3	0.378973	-1.39983
HGRIS_000197-T1	HGRIS_000197-T1	1086	6.91	10.98	0.83945	-0.252484
HGRIS_000198-T1	HGRIS_000198-T1	4893	12.13	19.26	0.251338	-1.9923
HGRIS_000200-T1	HGRIS_000200-T1	3468	14.93	23.71	0.436086	-1.19732
HGRIS_000201-T1	HGRIS_000201-T1	816	1.52	2.41	0.366819	-1.44686
HGRIS_000202-T1	HGRIS_000202-T1	1416	6.44	10.22	0.533125	-0.907455
HGRIS_000203-T1	HGRIS_000203-T1	1140	32.48	51.59	3.15922	1.65957
HGRIS_000203-T2	HGRIS_000203-T2	900	0.76	1.21	1.49383	0.579013
HGRIS_000205-T1	HGRIS_000205-T1	441	7.39	11.73	0.971831	-0.0412227
HGRIS_000206-T1	HGRIS_000206-T1	1569	39.6	62.9	0.692655	-0.529791
HGRIS_000207-T1	HGRIS_000207-T1	579	2.63	4.18	0.889362	-0.169158
HGRIS_000208-T1	HGRIS_000208-T1	1020	1.9	3.02	0.796834	-0.327649
HGRIS_000208-T2	HGRIS_000208-T2	1488	4.7	7.46	0.696545	-0.521711
HGRIS_000209-T1	HGRIS_000209-T1	1650	88.74	140.94	0.888707	-0.170221
HGRIS_000211-T1	HGRIS_000211-T1	2577	20.48	32.53	0.48451	-1.0454
HGRIS_000212-T1	HGRIS_000212-T1	1593	13.5	21.44	0.640191	-0.643425
HGRIS_000213-T1	HGRIS_000213-T1	768	23.12	36.72	0.892779	-0.163625
HGRIS_000214-T1	HGRIS_000214-T1	1962	49.26	78.24	0.930653	-0.103685
HGRIS_000215-T1	HGRIS_000215-T1	948	10.49	16.66	0.386453	-1.37163
HGRIS_000216-T1	HGRIS_000216-T1	1077	16.58	26.34	0.677992	-0.560659
HGRIS_000217-T1	HGRIS_000217-T1	654	0.14	0.22	0.814815	-0.295456
HGRIS_000218-T1	HGRIS_000218-T1	1533	3.83	6.08	0.52459	-0.930737
HGRIS_000219-T1	HGRIS_000219-T1	1503	59.37	94.29	2.17609	1.12174
HGRIS_000220-T1	HGRIS_000220-T1	480	1.06	1.68	0.613139	-0.705715
HGRIS_000221-T1	HGRIS_000221-T1	4086	13.54	21.5	0.65709	-0.605836
HGRIS_000223-T1	HGRIS_000223-T1	339	1.82	2.9	0.263397	-1.92469
HGRIS_000224-T1	HGRIS_000224-T1	855	0.94	1.49	0.313025	-1.67565
HGRIS_000225-T1	HGRIS_000225-T1	1644	1.64	2.6	0.246914	-2.01792
HGRIS_000226-T1	HGRIS_000226-T1	1326	79.57	126.38	1.0656	0.0916642
HGRIS_000227-T1	HGRIS_000227-T1	813	2.15	3.41	0.344097	-1.53911
HGRIS_000228-T1	HGRIS_000228-T1	834	6.13	9.74	0.538717	-0.892401
HGRIS_000229-T1	HGRIS_000229-T1	1395	1.51	2.4	0.0334588	-4.90147
HGRIS_000230-T1	HGRIS_000230-T1	2196	3.01	4.77	0.809847	-0.304278
HGRIS_000231-T1	HGRIS_000231-T1	1131	17.11	27.17	0.712562	-0.488912
HGRIS_000232-T1	HGRIS_000232-T1	1248	8.1	12.86	1.03626	0.0513875
HGRIS_000233-T1	HGRIS_000233-T1	4599	6.37	10.12	0.851852	-0.231326
HGRIS_000235-T1	HGRIS_000235-T1	2133	16.64	26.43	1.04673	0.065893
HGRIS_000236-T1	HGRIS_000236-T1	1890	37.05	58.84	1.25325	0.325672
HGRIS_000237-T1	HGRIS_000237-T1	924	88.29	140.22	1.95947	0.970467
HGRIS_000238-T1	HGRIS_000238-T1	498	36.45	57.89	0.671967	-0.573537
HGRIS_000239-T1	HGRIS_000239-T1	1320	0.93	1.48	0.0987984	-3.33937
HGRIS_000240-T1	HGRIS_000240-T1	405	8.58	13.62	0.455062	-1.13587
HGRIS_000242-T1	HGRIS_000242-T1	309	36.38	57.78	1.22415	0.291783
HGRIS_000243-T1	HGRIS_000243-T1	396	22.37	35.52	0.759949	-0.396026
HGRIS_000244-T1	HGRIS_000244-T1	513	81.08	128.77	0.128022	-2.96553
HGRIS_000245-T1	HGRIS_000245-T1	2094	1.27	2.02	0.371324	-1.42925
HGRIS_000245-T2	HGRIS_000245-T2	1740	0.84	1.33	0.633333	-0.658963
HGRIS_000246-T1	HGRIS_000246-T1	819	21.77	34.57	0.993105	-0.00998121
HGRIS_000247-T1	HGRIS_000247-T1	810	1.43	2.27	0.468041	-1.09529
HGRIS_000248-T1	HGRIS_000248-T1	2679	1.67	2.66	0.620047	-0.689551
HGRIS_000249-T1	HGRIS_000249-T1	2004	10.76	17.08	0.78601	-0.34738
HGRIS_000250-T1	HGRIS_000250-T1	528	11.45	18.19	0.702588	-0.509249
HGRIS_000251-T1	HGRIS_000251-T1	2316	29.3	46.53	1.89996	0.925968
HGRIS_000252-T1	HGRIS_000252-T1	834	50.08	79.54	2.61044	1.38429
HGRIS_000253-T1	HGRIS_000253-T1	1701	66	104.82	0.973983	-0.0380322
HGRIS_000254-T1	HGRIS_000254-T1	1359	3.93	6.24	0.378182	-1.40285
HGRIS_000255-T1	HGRIS_000255-T1	990	84.86	134.78	3.77747	1.91742
HGRIS_000255-T2	HGRIS_000255-T2	1896	168.94	268.32	5.67993	2.50587
HGRIS_000255-T3	HGRIS_000255-T3	1128	2.6	4.13	0.537061	-0.896842
HGRIS_000256-T1	HGRIS_000256-T1	1140	1046.29	1661.74	7.93004	2.98733
HGRIS_000257-T1	HGRIS_000257-T1	327	2	3.17	0.908309	-0.138744
HGRIS_000258-T1	HGRIS_000258-T1	2280	3.94	6.25	0.315338	-1.66503
HGRIS_000259-T1	HGRIS_000259-T1	1671	25.19	40.01	1.68605	0.753649
HGRIS_000260-T1	HGRIS_000260-T1	1113	2.97	4.72	0.317204	-1.65652
HGRIS_000260-T2	HGRIS_000260-T2	1284	175.95	279.44	1.07614	0.105859
HGRIS_000261-T1	HGRIS_000261-T1	489	1.25	1.98	0.487685	-1.03598
HGRIS_000261-T2	HGRIS_000261-T2	456	0	0	-	-
HGRIS_000262-T1	HGRIS_000262-T1	606	0.16	0.25	0.5	-1
HGRIS_000263-T1	HGRIS_000263-T1	1092	0.12	0.19	0.322034	-1.63472
HGRIS_000264-T1	HGRIS_000264-T1	543	350.85	557.22	2.9739	1.57236
HGRIS_000265-T1	HGRIS_000265-T1	2955	7.75	12.3	0.549107	-0.86484
HGRIS_000266-T1	HGRIS_000266-T1	288	2.39	3.79	1.04121	0.0582594
HGRIS_000267-T1	HGRIS_000267-T1	366	0	0	-	-
HGRIS_000268-T1	HGRIS_000268-T1	243	5.22	8.3	7.98077	2.99653
HGRIS_000268-T2	HGRIS_000268-T2	174	8.79	13.96	0.691089	-0.533056
HGRIS_000269-T1	HGRIS_000269-T1	2808	23.59	37.46	1.15724	0.210694
HGRIS_000270-T1	HGRIS_000270-T1	1374	1.58	2.5	0.316056	-1.66175
HGRIS_000271-T1	HGRIS_000271-T1	1176	1.55	2.45	0.293413	-1.76899
HGRIS_000271-T2	HGRIS_000271-T2	1170	0	0	-	-
HGRIS_000272-T1	HGRIS_000272-T1	1560	6.46	10.26	1.87226	0.904783
HGRIS_000274-T1	HGRIS_000274-T1	642	1.37	2.17	0.35	-1.51457
HGRIS_000275-T1	HGRIS_000275-T1	3516	113.31	179.96	1.05703	0.0800215
HGRIS_000276-T1	HGRIS_000276-T1	1149	68.27	108.43	3.2503	1.70057
HGRIS_000276-T2	HGRIS_000276-T2	936	0	0	-	-
HGRIS_000276-T3	HGRIS_000276-T3	1017	3.07	4.88	0.363636	-1.45943
HGRIS_000277-T1	HGRIS_000277-T1	366	3.82	6.07	1	0
HGRIS_000278-T1	HGRIS_000278-T1	468	3.33	5.3	1.46409	0.550003
HGRIS_000279-T1	HGRIS_000279-T1	2673	19.33	30.71	0.76355	-0.389205
HGRIS_000280-T1	HGRIS_000280-T1	1182	2.1	3.33	0.450609	-1.15005
HGRIS_000281-T1	HGRIS_000281-T1	612	2.11	3.36	0.208566	-2.26142
HGRIS_000282-T1	HGRIS_000282-T1	1284	45.06	71.57	0.465556	-1.10297
HGRIS_000283-T1	HGRIS_000283-T1	1707	14.9	23.66	13	3.70044
HGRIS_000283-T2	HGRIS_000283-T2	1569	0.24	0.38	2.92308	1.54749
HGRIS_000284-T1	HGRIS_000284-T1	462	144.87	230.09	1.42347	0.509414
HGRIS_000285-T1	HGRIS_000285-T1	279	219.28	348.26	1.42794	0.513934
HGRIS_000286-T1	HGRIS_000286-T1	2256	1.42	2.25	0.435203	-1.20024
HGRIS_000287-T1	HGRIS_000287-T1	387	1444.73	2294.54	1.28823	0.365388
HGRIS_000288-T1	HGRIS_000288-T1	585	0.17	0.26	0.351351	-1.50901
HGRIS_000289-T1	HGRIS_000289-T1	576	0.06	0.09	0.209302	-2.25634
HGRIS_000290-T1	HGRIS_000290-T1	1716	7.2	11.43	0.606366	-0.721739
HGRIS_000291-T1	HGRIS_000291-T1	1554	24.51	38.92	1.75473	0.811252
HGRIS_000292-T1	HGRIS_000292-T1	666	1.28	2.03	0.975962	-0.0351038
HGRIS_000293-T1	HGRIS_000293-T1	984	0	0	-	-
HGRIS_000294-T1	HGRIS_000294-T1	717	0.41	0.65	0.755814	-0.403897
HGRIS_000295-T1	HGRIS_000295-T1	2880	10.73	17.04	0.74378	-0.427052
HGRIS_000296-T1	HGRIS_000296-T1	1188	178.85	284.06	2.02683	1.01922
HGRIS_000297-T1	HGRIS_000297-T1	840	48.05	76.32	0.915767	-0.126948
HGRIS_000298-T1	HGRIS_000298-T1	2322	6.84	10.86	0.508903	-0.974536
HGRIS_000299-T1	HGRIS_000299-T1	3021	10.94	17.37	0.621912	-0.685218
HGRIS_000300-T1	HGRIS_000300-T1	456	2.9	4.6	0.399306	-1.32443
HGRIS_000301-T1	HGRIS_000301-T1	1689	7.17	11.39	0.0798738	-3.64613
HGRIS_000302-T1	HGRIS_000302-T1	1560	2.28	3.63	2.83594	1.50383
HGRIS_000303-T1	HGRIS_000303-T1	1158	54.67	86.83	2.50664	1.32575
HGRIS_000304-T1	HGRIS_000304-T1	195	43.48	69.06	1.8983	0.924705
HGRIS_000305-T1	HGRIS_000305-T1	666	4.92	7.82	0.737736	-0.438824
HGRIS_000306-T1	HGRIS_000306-T1	3525	7.14	11.33	0.578061	-0.790706
HGRIS_000307-T1	HGRIS_000307-T1	3372	4.36	6.93	0.914248	-0.129342
HGRIS_000307-T2	HGRIS_000307-T2	3342	0	0	-	-
HGRIS_000308-T1	HGRIS_000308-T1	4473	78.84	125.22	1.46628	0.552157
HGRIS_000309-T1	HGRIS_000309-T1	1005	2.85	4.53	0.562733	-0.829478
HGRIS_000310-T1	HGRIS_000310-T1	831	1.68	2.67	0.457192	-1.12913
HGRIS_000311-T1	HGRIS_000311-T1	4332	12.1	19.21	0.736015	-0.442192
HGRIS_000312-T1	HGRIS_000312-T1	927	8.71	13.84	3.06874	1.61764
HGRIS_000313-T1	HGRIS_000313-T1	1941	42.5	67.5	0.225233	-2.15051
HGRIS_000314-T1	HGRIS_000314-T1	321	1585.63	2518.33	1.32832	0.4096
HGRIS_000315-T1	HGRIS_000315-T1	1059	1.51	2.4	0.164722	-2.60189
HGRIS_000316-T1	HGRIS_000316-T1	1104	10.16	16.14	0.254856	-1.97225
HGRIS_000317-T1	HGRIS_000317-T1	1539	3.18	5.05	0.404972	-1.30411
HGRIS_000318-T1	HGRIS_000318-T1	1500	7.41	11.77	0.973532	-0.0386999
HGRIS_000318-T2	HGRIS_000318-T2	1284	0.43	0.69	0.140816	-2.82811
HGRIS_000319-T1	HGRIS_000319-T1	1104	982.66	1560.68	8.73303	3.12648
HGRIS_000320-T1	HGRIS_000320-T1	1110	15.07	23.94	0.466303	-1.10066
HGRIS_000321-T1	HGRIS_000321-T1	2880	13.52	21.47	0.510947	-0.968754
HGRIS_000322-T1	HGRIS_000322-T1	165	113.72	180.62	1.47457	0.560294
HGRIS_000323-T1	HGRIS_000323-T1	1164	34.79	55.25	1.83068	0.872382
HGRIS_000324-T1	HGRIS_000324-T1	933	10.18	16.17	0.824159	-0.279005
HGRIS_000325-T1	HGRIS_000325-T1	327	2.16	3.43	1.54505	0.627649
HGRIS_000326-T1	HGRIS_000326-T1	1755	9.29	14.75	0.885354	-0.175673
HGRIS_000327-T1	HGRIS_000327-T1	1752	1.22	1.94	0.473171	-1.07957
HGRIS_000327-T2	HGRIS_000327-T2	1194	0.27	0.43	0.244318	-2.03317
HGRIS_000327-T3	HGRIS_000327-T3	1329	0	0	-	-
HGRIS_000327-T4	HGRIS_000327-T4	1266	0.36	0.58	-	-
HGRIS_000329-T1	HGRIS_000329-T1	405	0.83	1.31	0.949275	-0.0751015
HGRIS_000330-T1	HGRIS_000330-T1	927	71.17	113.03	0.685072	-0.545673
HGRIS_000331-T1	HGRIS_000331-T1	1035	902.7	1433.67	5.56225	2.47567
HGRIS_000331-T2	HGRIS_000331-T2	915	0	0	-	-
HGRIS_000332-T1	HGRIS_000332-T1	1527	7.45	11.84	0.507284	-0.979135
HGRIS_000333-T1	HGRIS_000333-T1	1275	11.28	17.91	0.727457	-0.459065
HGRIS_000334-T1	HGRIS_000334-T1	354	14.01	22.25	0.246428	-2.02076
HGRIS_000335-T1	HGRIS_000335-T1	3936	1.23	1.95	0.0556984	-4.16622
HGRIS_000336-T1	HGRIS_000336-T1	774	9.77	15.52	0.510358	-0.970417
HGRIS_000337-T1	HGRIS_000337-T1	3087	4.92	7.81	0.577236	-0.792767
HGRIS_000338-T1	HGRIS_000338-T1	1764	2.35	3.74	0.700375	-0.513801
HGRIS_000339-T1	HGRIS_000339-T1	1845	7.53	11.95	0.369055	-1.43809
HGRIS_000340-T1	HGRIS_000340-T1	396	10.7	16.99	0.283545	-1.81835
HGRIS_000341-T1	HGRIS_000341-T1	669	1.81	2.88	1.11197	0.153117
HGRIS_000343-T1	HGRIS_000343-T1	3954	7.43	11.8	0.788243	-0.343287
HGRIS_000344-T1	HGRIS_000344-T1	3312	18.33	29.11	0.90488	-0.144201
HGRIS_000344-T2	HGRIS_000344-T2	2325	6.35	10.09	0.542182	-0.883152
HGRIS_000345-T1	HGRIS_000345-T1	1242	31.16	49.49	1.19138	0.252636
HGRIS_000346-T1	HGRIS_000346-T1	894	18.28	29.04	0.378964	-1.39987
HGRIS_000347-T1	HGRIS_000347-T1	2169	10.43	16.56	0.446001	-1.16488
HGRIS_000348-T1	HGRIS_000348-T1	663	22.57	35.85	0.845519	-0.242091
HGRIS_000349-T1	HGRIS_000349-T1	1356	17.94	28.49	0.905019	-0.14398
HGRIS_000350-T1	HGRIS_000350-T1	1734	3.65	5.79	0.449883	-1.15238
HGRIS_000351-T1	HGRIS_000351-T1	2781	0.76	1.2	0.345821	-1.5319
HGRIS_000352-T1	HGRIS_000352-T1	1059	9.41	14.94	0.659894	-0.599694
HGRIS_000353-T1	HGRIS_000353-T1	489	0.44	0.7	0.454545	-1.1375
HGRIS_000354-T1	HGRIS_000354-T1	2589	10.07	16	1.61128	0.688206
HGRIS_000355-T1	HGRIS_000355-T1	2268	12.75	20.24	0.846154	-0.241008
HGRIS_000356-T1	HGRIS_000356-T1	225	64.78	102.88	1.51897	0.603096
HGRIS_000357-T1	HGRIS_000357-T1	852	12.81	20.35	1.27506	0.350568
HGRIS_000358-T1	HGRIS_000358-T1	705	13.08	20.78	1.54269	0.625446
HGRIS_000359-T1	HGRIS_000359-T1	1212	0.71	1.13	0.266509	-1.90774
HGRIS_000360-T1	HGRIS_000360-T1	393	0.77	1.22	0.149693	-2.73992
HGRIS_000361-T1	HGRIS_000361-T1	411	9.34	14.83	0.738178	-0.437959
HGRIS_000362-T1	HGRIS_000362-T1	489	1.67	2.66	5.78261	2.53172
HGRIS_000363-T1	HGRIS_000363-T1	4662	10.36	16.46	0.39051	-1.35657
HGRIS_000364-T1	HGRIS_000364-T1	471	2.38	3.78	-	-
HGRIS_000364-T2	HGRIS_000364-T2	633	2.68	4.25	0.0861196	-3.53752
HGRIS_000365-T1	HGRIS_000365-T1	5538	13.25	21.04	0.54157	-0.88478
HGRIS_000366-T1	HGRIS_000366-T1	453	2.01	3.19	0.952239	-0.0706047
HGRIS_000367-T1	HGRIS_000367-T1	4941	8.03	12.75	0.616836	-0.697041
HGRIS_000368-T1	HGRIS_000368-T1	528	11.78	18.7	0.549515	-0.863769
HGRIS_000369-T1	HGRIS_000369-T1	1953	73.25	116.34	0.634386	-0.656568
HGRIS_000370-T1	HGRIS_000370-T1	939	113.69	180.56	3.02496	1.59692
HGRIS_000370-T2	HGRIS_000370-T2	714	5.44	8.64	1.61194	0.688798
HGRIS_000371-T1	HGRIS_000371-T1	471	0.7	1.12	0.440945	-1.18133
HGRIS_000372-T1	HGRIS_000372-T1	1368	21.29	33.82	0.414969	-1.26892
HGRIS_000372-T2	HGRIS_000372-T2	1683	16.48	26.17	0.266524	-1.90766
HGRIS_000372-T3	HGRIS_000372-T3	1113	0	0	-	-
HGRIS_000373-T1	HGRIS_000373-T1	834	0.44	0.69	0.185984	-2.42675
HGRIS_000374-T1	HGRIS_000374-T1	1677	34.52	54.83	1.23241	0.301484
HGRIS_000375-T1	HGRIS_000375-T1	960	136.64	217.01	1.53223	0.615635
HGRIS_000376-T1	HGRIS_000376-T1	795	3.21	5.11	2.59391	1.37513
HGRIS_000378-T1	HGRIS_000378-T1	309	3.48	5.53	0.599783	-0.737487
HGRIS_000379-T1	HGRIS_000379-T1	759	2.89	4.59	0.459	-1.12343
HGRIS_000380-T1	HGRIS_000380-T1	1620	3.7	5.88	0.931854	-0.101824
HGRIS_000380-T2	HGRIS_000380-T2	1416	0	0	-	-
HGRIS_000381-T1	HGRIS_000381-T1	1257	709.4	1126.68	3.63915	1.8636
HGRIS_000382-T1	HGRIS_000382-T1	2307	10.62	16.87	0.392508	-1.34921
HGRIS_000382-T2	HGRIS_000382-T2	1836	0	0	-	-
HGRIS_000383-T1	HGRIS_000383-T1	414	1.68	2.67	0.943463	-0.0839623
HGRIS_000384-T1	HGRIS_000384-T1	1365	1.11	1.77	1.416	0.501821
HGRIS_000385-T1	HGRIS_000385-T1	981	5.04	8	0.609756	-0.713696
HGRIS_000386-T1	HGRIS_000386-T1	381	7.06	11.21	0.406897	-1.29727
HGRIS_000387-T1	HGRIS_000387-T1	1827	9.56	15.19	0.414122	-1.27187
HGRIS_000388-T1	HGRIS_000388-T1	762	52.74	83.77	1.44606	0.532123
HGRIS_000389-T1	HGRIS_000389-T1	1800	16.97	26.95	1.59467	0.673262
HGRIS_000389-T2	HGRIS_000389-T2	1143	1.53	2.43	0.725373	-0.463205
HGRIS_000390-T1	HGRIS_000390-T1	1734	2.73	4.33	0.513642	-0.961166
HGRIS_000390-T2	HGRIS_000390-T2	2574	7.54	11.98	1.03187	0.0452599
HGRIS_000391-T1	HGRIS_000391-T1	2163	2.51	3.98	0.46934	-1.0913
HGRIS_000392-T1	HGRIS_000392-T1	1068	13.66	21.7	0.364277	-1.45689
HGRIS_000393-T1	HGRIS_000393-T1	1956	4.75	7.54	0.248763	-2.00716
HGRIS_000394-T1	HGRIS_000394-T1	882	1.4	2.23	0.854406	-0.227006
HGRIS_000395-T1	HGRIS_000395-T1	675	5.68	9.02	1.82591	0.868616
HGRIS_000396-T1	HGRIS_000396-T1	1290	5.23	8.3	1.89066	0.91889
HGRIS_000397-T1	HGRIS_000397-T1	1038	15.3	24.3	0.524611	-0.930679
HGRIS_000397-T2	HGRIS_000397-T2	951	0	0	-	-
HGRIS_000398-T1	HGRIS_000398-T1	2448	9.68	15.38	0.920958	-0.118793
HGRIS_000399-T1	HGRIS_000399-T1	282	0.51	0.81	0.417526	-1.26006
HGRIS_000400-T1	HGRIS_000400-T1	261	0.66	1.05	0.278515	-1.84418
HGRIS_000401-T1	HGRIS_000401-T1	1605	7.68	12.19	3.60651	1.8506
HGRIS_000401-T2	HGRIS_000401-T2	1524	0	0	-	-
HGRIS_000402-T1	HGRIS_000402-T1	957	6.23	9.9	0.560589	-0.834985
HGRIS_000402-T2	HGRIS_000402-T2	891	0	0	-	-
HGRIS_000403-T1	HGRIS_000403-T1	1590	2.59	4.11	0.623672	-0.68114
HGRIS_000404-T1	HGRIS_000404-T1	1623	444.75	706.36	2.50749	1.32624
HGRIS_000405-T1	HGRIS_000405-T1	1137	39.64	62.96	1.66958	0.739488
HGRIS_000406-T1	HGRIS_000406-T1	1077	49.55	78.7	1.40661	0.492226
HGRIS_000407-T1	HGRIS_000407-T1	348	83.43	132.5	1.15882	0.212662
HGRIS_000408-T1	HGRIS_000408-T1	204	4.33	6.87	0.219279	-2.18916
HGRIS_000409-T1	HGRIS_000409-T1	1122	0.95	1.5	0.241935	-2.04731
HGRIS_000410-T1	HGRIS_000410-T1	330	1.14	1.81	0.307823	-1.69983
HGRIS_000411-T1	HGRIS_000411-T1	648	188.97	300.12	1.63642	0.710546
HGRIS_000412-T1	HGRIS_000412-T1	1692	8.03	12.75	0.347885	-1.52332
HGRIS_000413-T1	HGRIS_000413-T1	1473	75.87	120.5	1.26072	0.334252
HGRIS_000414-T1	HGRIS_000414-T1	570	3.56	5.65	0.0207866	-5.5882
HGRIS_000415-T1	HGRIS_000415-T1	222	15.73	24.99	0.0475231	-4.39523
HGRIS_000416-T1	HGRIS_000416-T1	768	8.42	13.37	0.26491	-1.91643
HGRIS_000417-T1	HGRIS_000417-T1	1209	2.11	3.35	1.24535	0.316555
HGRIS_000418-T1	HGRIS_000418-T1	1500	9.92	15.76	5.11688	2.35527
HGRIS_000418-T2	HGRIS_000418-T2	1587	5.27	8.36	4.30928	2.10745
HGRIS_000419-T1	HGRIS_000419-T1	1041	1734.13	2754.17	3.24436	1.69793
HGRIS_000420-T1	HGRIS_000420-T1	645	1.53	2.43	0.786408	-0.346651
HGRIS_000421-T1	HGRIS_000421-T1	2400	37.11	58.94	0.67615	-0.564585
HGRIS_000422-T1	HGRIS_000422-T1	855	15.38	24.43	1.04805	0.0677049
HGRIS_000423-T1	HGRIS_000423-T1	2370	16.4	26.05	0.373691	-1.42008
HGRIS_000424-T1	HGRIS_000424-T1	2313	0.75	1.18	0.260486	-1.94072
HGRIS_000425-T1	HGRIS_000425-T1	1374	1.72	2.73	0.393939	-1.34395
HGRIS_000425-T2	HGRIS_000425-T2	1341	0.21	0.33	0.255814	-1.96683
HGRIS_000427-T1	HGRIS_000427-T1	807	1.3	2.06	0.412	-1.27928
HGRIS_000428-T1	HGRIS_000428-T1	960	14.57	23.14	0.539268	-0.890925
HGRIS_000429-T1	HGRIS_000429-T1	1776	1.45	2.31	0.132988	-2.91063
HGRIS_000429-T2	HGRIS_000429-T2	1566	0.33	0.53	0.178451	-2.4864
HGRIS_000429-T3	HGRIS_000429-T3	1821	0	0	-	-
HGRIS_000430-T1	HGRIS_000430-T1	972	2.09	3.32	0.378995	-1.39975
HGRIS_000431-T1	HGRIS_000431-T1	1122	3.32	5.27	0.389217	-1.36135
HGRIS_000432-T1	HGRIS_000432-T1	687	3.36	5.33	1.64506	0.718142
HGRIS_000433-T1	HGRIS_000433-T1	762	19.24	30.56	1.9196	0.940804
HGRIS_000434-T1	HGRIS_000434-T1	780	10.84	17.21	3.6617	1.87251
HGRIS_000434-T2	HGRIS_000434-T2	1098	4.49	7.14	3.51724	1.81444
HGRIS_000434-T3	HGRIS_000434-T3	1251	32.64	51.83	15.4716	3.95155
HGRIS_000434-T4	HGRIS_000434-T4	1068	2.88	4.57	6.17568	2.6266
HGRIS_000435-T1	HGRIS_000435-T1	813	4.13	6.55	1.00153	0.00220427
HGRIS_000436-T1	HGRIS_000436-T1	342	6.1	9.69	1.79777	0.846211
HGRIS_000437-T1	HGRIS_000437-T1	1689	1.93	3.06	0.448023	-1.15835
HGRIS_000438-T1	HGRIS_000438-T1	933	2.84	4.51	0.749169	-0.416636
HGRIS_000439-T1	HGRIS_000439-T1	1761	4.76	7.55	0.0614921	-4.02346
HGRIS_000440-T1	HGRIS_000440-T1	1470	30.08	47.77	0.876836	-0.189622
HGRIS_000442-T1	HGRIS_000442-T1	723	5.08	8.06	0.523037	-0.935015
HGRIS_000443-T1	HGRIS_000443-T1	1002	42.47	67.45	0.393639	-1.34506
HGRIS_000444-T1	HGRIS_000444-T1	384	0.92	1.46	0.154825	-2.69129
HGRIS_000445-T1	HGRIS_000445-T1	966	4.33	6.88	0.135781	-2.88065
HGRIS_000446-T1	HGRIS_000446-T1	519	5.79	9.19	0.486501	-1.03949
HGRIS_000447-T1	HGRIS_000447-T1	579	0.17	0.27	1.28571	0.36257
HGRIS_000448-T1	HGRIS_000448-T1	465	92.59	147.05	1.36778	0.451836
HGRIS_000449-T1	HGRIS_000449-T1	2316	6.67	10.59	0.621479	-0.686223
HGRIS_000449-T2	HGRIS_000449-T2	2529	3.56	5.66	0.628191	-0.670725
HGRIS_000450-T1	HGRIS_000450-T1	1029	1.97	3.14	3.20408	1.67991
HGRIS_000451-T1	HGRIS_000451-T1	1254	2.32	3.68	0.636678	-0.651364
HGRIS_000451-T2	HGRIS_000451-T2	792	0	0	-	-
HGRIS_000451-T3	HGRIS_000451-T3	981	0.96	1.52	0.246753	-2.01886
HGRIS_000452-T1	HGRIS_000452-T1	1983	1.92	3.05	0.859155	-0.21901
HGRIS_000453-T1	HGRIS_000453-T1	612	42.93	68.19	0.860333	-0.217033
HGRIS_000454-T1	HGRIS_000454-T1	1893	14.85	23.59	1.0861	0.119151
HGRIS_000455-T1	HGRIS_000455-T1	396	28.09	44.62	0.950373	-0.0734346
HGRIS_000456-T1	HGRIS_000456-T1	864	4.16	6.61	1.46563	0.551523
HGRIS_000457-T1	HGRIS_000457-T1	1485	2.23	3.55	0.468956	-1.09247
HGRIS_000458-T1	HGRIS_000458-T1	1398	4.1	6.51	1.03498	0.0495975
HGRIS_000459-T1	HGRIS_000459-T1	465	116.91	185.68	0.927334	-0.10884
HGRIS_000460-T1	HGRIS_000460-T1	873	1.39	2.21	0.33689	-1.56965
HGRIS_000461-T1	HGRIS_000461-T1	873	0.51	0.8	0.125392	-2.99548
HGRIS_000462-T1	HGRIS_000462-T1	321	0.35	0.55	0.236052	-2.08283
HGRIS_000463-T1	HGRIS_000463-T1	276	0	0	-	-
HGRIS_000464-T1	HGRIS_000464-T1	3966	4.94	7.85	0.377404	-1.40582
HGRIS_000465-T1	HGRIS_000465-T1	582	4.67	7.41	0.666367	-0.585611
HGRIS_000466-T1	HGRIS_000466-T1	2787	28.08	44.6	1.3808	0.46551
HGRIS_000467-T1	HGRIS_000467-T1	2883	2.49	3.96	0.868421	-0.203533
HGRIS_000468-T1	HGRIS_000468-T1	2109	41.05	65.19	1.70521	0.769945
HGRIS_000469-T1	HGRIS_000469-T1	819	137.36	218.16	1.06701	0.093568
HGRIS_000470-T1	HGRIS_000470-T1	1461	19.19	30.49	0.574524	-0.79956
HGRIS_000471-T1	HGRIS_000471-T1	195	3.18	5.05	2.5	1.32193
HGRIS_000472-T1	HGRIS_000472-T1	366	0	0	-	-
HGRIS_000473-T1	HGRIS_000473-T1	1914	0	0	-	-
HGRIS_000474-T1	HGRIS_000474-T1	687	0	0	-	-
HGRIS_000475-T1	HGRIS_000475-T1	1488	0	0	-	-
HGRIS_000476-T1	HGRIS_000476-T1	573	0	0	-	-
HGRIS_000477-T1	HGRIS_000477-T1	1476	0	0	-	-
HGRIS_000478-T1	HGRIS_000478-T1	678	0	0	-	-
HGRIS_000479-T1	HGRIS_000479-T1	3957	0.07	0.11	0.366667	-1.44746
HGRIS_000480-T1	HGRIS_000480-T1	927	0	0	-	-
HGRIS_000481-T1	HGRIS_000481-T1	1449	0	0	-	-
HGRIS_000482-T1	HGRIS_000482-T1	405	0	0	-	-
HGRIS_000483-T1	HGRIS_000483-T1	753	0	0	-	-
HGRIS_000484-T1	HGRIS_000484-T1	1401	0	0	-	-
HGRIS_000485-T1	HGRIS_000485-T1	381	0	0	-	-
HGRIS_000486-T1	HGRIS_000486-T1	249	14.02	22.27	0.0595343	-4.07013
HGRIS_000487-T1	HGRIS_000487-T1	1428	4.87	7.73	1.57114	0.65181
HGRIS_000488-T1	HGRIS_000488-T1	1293	1193.9	1896.18	1.47083	0.556631
HGRIS_000489-T1	HGRIS_000489-T1	300	3.16	5.02	0.260373	-1.94135
HGRIS_000490-T1	HGRIS_000490-T1	1275	0.95	1.51	0.106263	-3.23429
HGRIS_000491-T1	HGRIS_000491-T1	783	60.69	96.38	1.35766	0.441118
HGRIS_000492-T1	HGRIS_000492-T1	1461	1.4	2.22	0.760274	-0.395409
HGRIS_000493-T1	HGRIS_000493-T1	3492	8.09	12.85	0.463397	-1.10968
HGRIS_000494-T1	HGRIS_000494-T1	2043	25.87	41.09	0.541727	-0.884362
HGRIS_000495-T1	HGRIS_000495-T1	2307	0.95	1.51	0.517123	-0.95142
HGRIS_000495-T2	HGRIS_000495-T2	2283	0	0	-	-
HGRIS_000495-T3	HGRIS_000495-T3	2190	2.78	4.41	0.545117	-0.875361
HGRIS_000495-T4	HGRIS_000495-T4	2340	4.32	6.86	0.41601	-1.26531
HGRIS_000496-T1	HGRIS_000496-T1	537	6.3	10	0.793651	-0.333424
HGRIS_000497-T1	HGRIS_000497-T1	1533	3.65	5.8	0.907668	-0.139763
HGRIS_000498-T1	HGRIS_000498-T1	1584	6.45	10.25	0.128527	-2.95986
HGRIS_000499-T1	HGRIS_000499-T1	345	240.71	382.29	0.472184	-1.08258
HGRIS_000500-T1	HGRIS_000500-T1	2922	1.95	3.1	0.418919	-1.25526
HGRIS_000501-T1	HGRIS_000501-T1	1449	12.64	20.07	0.494822	-1.01502
HGRIS_000502-T1	HGRIS_000502-T1	327	2.49	3.96	0.734694	-0.444785
HGRIS_000503-T1	HGRIS_000503-T1	1353	28.31	44.97	0.469464	-1.09091
HGRIS_000504-T1	HGRIS_000504-T1	870	1076.99	1710.49	2.36772	1.2435
HGRIS_000505-T1	HGRIS_000505-T1	1788	2.72	4.32	0.72605	-0.461858
HGRIS_000505-T2	HGRIS_000505-T2	1581	0	0	-	-
HGRIS_000506-T1	HGRIS_000506-T1	4575	6.5	10.33	0.678712	-0.559128
HGRIS_000507-T1	HGRIS_000507-T1	1671	793.8	1260.73	508.359	8.9897
HGRIS_000508-T1	HGRIS_000508-T1	546	4.97	7.89	0.416579	-1.26334
HGRIS_000509-T1	HGRIS_000509-T1	336	596.63	947.58	1.74213	0.800853
HGRIS_000510-T1	HGRIS_000510-T1	816	69.03	109.64	1.41198	0.497716
HGRIS_000511-T1	HGRIS_000511-T1	729	19.18	30.46	1.08747	0.120974
HGRIS_000512-T1	HGRIS_000512-T1	201	22.93	36.42	0.662182	-0.594701
HGRIS_000513-T1	HGRIS_000513-T1	1521	2.25	3.57	0.896985	-0.156844
HGRIS_000514-T1	HGRIS_000514-T1	840	12.7	20.17	0.535013	-0.902353
HGRIS_000515-T1	HGRIS_000515-T1	2892	30.72	48.8	0.558225	-0.841082
HGRIS_000517-T1	HGRIS_000517-T1	483	10.46	16.61	1.247	0.318458
HGRIS_000518-T1	HGRIS_000518-T1	1857	7.74	12.29	0.980846	-0.0279015
HGRIS_000519-T1	HGRIS_000519-T1	1551	275.62	437.75	1.99785	0.998452
HGRIS_000520-T1	HGRIS_000520-T1	672	8.24	13.08	1.25048	0.32248
HGRIS_000521-T1	HGRIS_000521-T1	699	1.28	2.03	0.659091	-0.601451
HGRIS_000522-T1	HGRIS_000522-T1	1707	1.61	2.56	0.308063	-1.6987
HGRIS_000523-T1	HGRIS_000523-T1	1008	1.34	2.13	0.275907	-1.85775
HGRIS_000524-T1	HGRIS_000524-T1	1425	53.23	84.54	0.909326	-0.137131
HGRIS_000525-T1	HGRIS_000525-T1	477	59.95	95.22	0.943052	-0.0845902
HGRIS_000526-T1	HGRIS_000526-T1	1386	2.35	3.73	0.527581	-0.922535
HGRIS_000527-T1	HGRIS_000527-T1	3321	1.57	2.5	0.52521	-0.929033
HGRIS_000528-T1	HGRIS_000528-T1	1623	0.36	0.57	0.217557	-2.20053
HGRIS_000529-T1	HGRIS_000529-T1	1824	41.33	65.64	3.65682	1.87059
HGRIS_000530-T1	HGRIS_000530-T1	2151	2	3.17	0.482496	-1.05141
HGRIS_000531-T1	HGRIS_000531-T1	7320	6.67	10.6	0.582738	-0.779081
HGRIS_000532-T1	HGRIS_000532-T1	1467	1.44	2.28	0.995633	-0.00631377
HGRIS_000532-T2	HGRIS_000532-T2	1671	1.54	2.44	0.424348	-1.23668
HGRIS_000533-T1	HGRIS_000533-T1	3204	3.59	5.7	0.460048	-1.12014
HGRIS_000534-T1	HGRIS_000534-T1	1308	0.63	1.01	0.255696	-1.9675
HGRIS_000535-T1	HGRIS_000535-T1	528	0.26	0.41	0.158301	-2.65926
HGRIS_000536-T1	HGRIS_000536-T1	939	5.01	7.95	0.516234	-0.953904
HGRIS_000537-T1	HGRIS_000537-T1	3909	4.96	7.88	0.466272	-1.10076
HGRIS_000538-T1	HGRIS_000538-T1	261	0	0	-	-
HGRIS_000539-T1	HGRIS_000539-T1	426	0	0	-	-
HGRIS_000540-T1	HGRIS_000540-T1	576	0	0	-	-
HGRIS_000541-T1	HGRIS_000541-T1	264	0	0	-	-
HGRIS_000542-T1	HGRIS_000542-T1	1317	0	0	-	-
HGRIS_000543-T1	HGRIS_000543-T1	291	0	0	-	-
HGRIS_000544-T1	HGRIS_000544-T1	1470	0	0	-	-
HGRIS_000545-T1	HGRIS_000545-T1	1383	0	0	-	-
HGRIS_000546-T1	HGRIS_000546-T1	3174	0	0	-	-
HGRIS_000547-T1	HGRIS_000547-T1	939	0	0	-	-
HGRIS_000548-T1	HGRIS_000548-T1	654	0	0	-	-
HGRIS_000549-T1	HGRIS_000549-T1	588	0	0	-	-
HGRIS_000550-T1	HGRIS_000550-T1	1044	0	0	-	-
HGRIS_000551-T1	HGRIS_000551-T1	1056	0	0	-	-
HGRIS_000552-T1	HGRIS_000552-T1	648	0	0	-	-
HGRIS_000553-T1	HGRIS_000553-T1	1443	0.46	0.74	0.762887	-0.390459
HGRIS_000554-T1	HGRIS_000554-T1	2175	1.95	3.1	0.587121	-0.76827
HGRIS_000555-T1	HGRIS_000555-T1	1095	1.88	2.98	0.410468	-1.28466
HGRIS_000556-T1	HGRIS_000556-T1	675	0	0	-	-
HGRIS_000557-T1	HGRIS_000557-T1	369	0	0	-	-
HGRIS_000558-T1	HGRIS_000558-T1	783	5.94	9.44	0.379574	-1.39755
HGRIS_000559-T1	HGRIS_000559-T1	1557	1.68	2.66	1.01141	0.0163634
HGRIS_000559-T2	HGRIS_000559-T2	1233	2	3.17	0.984472	-0.0225778
HGRIS_000560-T1	HGRIS_000560-T1	2445	68.04	108.06	1.75679	0.81294
HGRIS_000561-T1	HGRIS_000561-T1	1863	22.53	35.78	0.772953	-0.371547
HGRIS_000564-T1	HGRIS_000564-T1	1332	94.63	150.3	1.09325	0.128623
HGRIS_000565-T1	HGRIS_000565-T1	1383	22.76	36.15	1.37036	0.454551
HGRIS_000566-T1	HGRIS_000566-T1	294	3.36	5.34	0.390922	-1.35505
HGRIS_000567-T1	HGRIS_000567-T1	381	9.71	15.42	1.30567	0.384794
HGRIS_000568-T1	HGRIS_000568-T1	912	7.22	11.47	1.24403	0.315027
HGRIS_000570-T1	HGRIS_000570-T1	1422	2.92	4.64	0.63388	-0.657719
HGRIS_000570-T2	HGRIS_000570-T2	1038	0.46	0.73	0.439759	-1.18521
HGRIS_000571-T1	HGRIS_000571-T1	1467	17.69	28.1	0.883648	-0.178457
HGRIS_000572-T1	HGRIS_000572-T1	1350	4431.45	7038.09	7.2085	2.8497
HGRIS_000573-T1	HGRIS_000573-T1	1164	1.87	2.98	0.254919	-1.97189
HGRIS_000574-T1	HGRIS_000574-T1	1290	15.26	24.23	0.458641	-1.12456
HGRIS_000575-T1	HGRIS_000575-T1	1173	8.46	13.43	0.234544	-2.09207
HGRIS_000576-T1	HGRIS_000576-T1	696	2.36	3.74	0.37251	-1.42465
HGRIS_000578-T1	HGRIS_000578-T1	753	0.65	1.04	0.354949	-1.49432
HGRIS_000579-T1	HGRIS_000579-T1	252	1.87	2.96	0.693208	-0.528639
HGRIS_000580-T1	HGRIS_000580-T1	327	0.5	0.79	0.831579	-0.266075
HGRIS_000581-T1	HGRIS_000581-T1	3453	85.22	135.35	1.052	0.0731313
HGRIS_000582-T1	HGRIS_000582-T1	243	0.43	0.68	0.167488	-2.57787
HGRIS_000583-T1	HGRIS_000583-T1	768	152.03	241.46	1.87338	0.905644
HGRIS_000584-T1	HGRIS_000584-T1	477	17.84	28.33	0.866891	-0.206077
HGRIS_000585-T1	HGRIS_000585-T1	1074	30.38	48.26	1.09807	0.134965
HGRIS_000586-T1	HGRIS_000586-T1	1164	11.16	17.73	0.583416	-0.777404
HGRIS_000587-T1	HGRIS_000587-T1	1131	79	125.47	1.09152	0.126336
HGRIS_000588-T1	HGRIS_000588-T1	579	3.36	5.34	0.495362	-1.01345
HGRIS_000589-T1	HGRIS_000589-T1	702	0	0	-	-
HGRIS_000590-T1	HGRIS_000590-T1	354	41.75	66.3	1.91951	0.940741
HGRIS_000591-T1	HGRIS_000591-T1	2028	327.39	519.97	2.94084	1.55623
HGRIS_000592-T1	HGRIS_000592-T1	1161	2.52	4.01	0.29616	-1.75555
HGRIS_000592-T2	HGRIS_000592-T2	999	0	0	-	-
HGRIS_000593-T1	HGRIS_000593-T1	1371	2.83	4.5	0.332594	-1.58816
HGRIS_000594-T1	HGRIS_000594-T1	339	3.04	4.83	0.0366381	-4.77051
HGRIS_000595-T1	HGRIS_000595-T1	603	0.53	0.84	0.641221	-0.641106
HGRIS_000596-T1	HGRIS_000596-T1	1728	14.59	23.17	1.34788	0.430688
HGRIS_000597-T1	HGRIS_000597-T1	840	248.23	394.24	1.0148	0.0211967
HGRIS_000598-T1	HGRIS_000598-T1	249	459.19	729.29	1.14255	0.192258
HGRIS_000599-T1	HGRIS_000599-T1	171	20.34	32.3	0.347237	-1.52601
HGRIS_000600-T1	HGRIS_000600-T1	453	3.02	4.79	0.111916	-3.15951
HGRIS_000601-T1	HGRIS_000601-T1	2220	19.13	30.38	1.09359	0.129075
HGRIS_000602-T1	HGRIS_000602-T1	1122	86.89	138	15.5056	3.95472
HGRIS_000602-T2	HGRIS_000602-T2	855	42.81	67.99	13.6526	3.7711
HGRIS_000603-T1	HGRIS_000603-T1	846	1.18	1.88	7.52	2.91073
HGRIS_000604-T1	HGRIS_000604-T1	1629	5.28	8.39	0.876698	-0.189848
HGRIS_000604-T2	HGRIS_000604-T2	1296	0.25	0.4	0.125786	-2.99095
HGRIS_000604-T3	HGRIS_000604-T3	1323	1.77	2.81	0.587866	-0.76644
HGRIS_000606-T1	HGRIS_000606-T1	1866	18.9	30.01	0.636479	-0.651814
HGRIS_000606-T2	HGRIS_000606-T2	1839	0.65	1.04	0.550265	-0.861803
HGRIS_000607-T1	HGRIS_000607-T1	204	2.6	4.12	0.499394	-1.00175
HGRIS_000608-T1	HGRIS_000608-T1	249	0	0	-	-
HGRIS_000609-T1	HGRIS_000609-T1	1710	16.12	25.6	0.528271	-0.920651
HGRIS_000610-T1	HGRIS_000610-T1	765	4.1	6.51	1.06897	0.0962153
HGRIS_000611-T1	HGRIS_000611-T1	1350	19.58	31.1	0.700924	-0.51267
HGRIS_000612-T1	HGRIS_000612-T1	699	33.72	53.55	0.666045	-0.586309
HGRIS_000613-T1	HGRIS_000613-T1	273	70.81	112.47	0.921961	-0.117223
HGRIS_000614-T1	HGRIS_000614-T1	777	0.22	0.35	0.384615	-1.37851
HGRIS_000615-T1	HGRIS_000615-T1	2154	89.73	142.51	1.34355	0.426046
HGRIS_000616-T1	HGRIS_000616-T1	393	2.74	4.36	0.868526	-0.203359
HGRIS_000617-T1	HGRIS_000617-T1	876	3.24	5.14	0.283978	-1.81615
HGRIS_000618-T1	HGRIS_000618-T1	1002	26.14	41.51	1.25636	0.329245
HGRIS_000619-T1	HGRIS_000619-T1	780	2.82	4.48	2.90909	1.54057
HGRIS_000620-T1	HGRIS_000620-T1	1020	78.51	124.69	4.24116	2.08446
HGRIS_000621-T1	HGRIS_000621-T1	1488	25.55	40.57	1.01122	0.0160917
HGRIS_000622-T1	HGRIS_000622-T1	489	778.03	1235.69	0.959521	-0.0596141
HGRIS_000623-T1	HGRIS_000623-T1	489	5678.38	9018.49	0.713633	-0.486746
HGRIS_000625-T1	HGRIS_000625-T1	1695	2.83	4.5	0.210084	-2.25096
HGRIS_000626-T1	HGRIS_000626-T1	912	102.04	162.06	0.468124	-1.09504
HGRIS_000627-T1	HGRIS_000627-T1	1740	0.17	0.26	0.107438	-3.21842
HGRIS_000628-T1	HGRIS_000628-T1	1422	16.01	25.43	0.276083	-1.85683
HGRIS_000629-T1	HGRIS_000629-T1	4413	1.99	3.16	0.262677	-1.92864
HGRIS_000629-T2	HGRIS_000629-T2	3450	0.21	0.33	0.485294	-1.04307
HGRIS_000630-T1	HGRIS_000630-T1	1416	7.43	11.81	0.425432	-1.233
HGRIS_000631-T1	HGRIS_000631-T1	513	629.97	1000.53	0.987368	-0.0183397
HGRIS_000632-T1	HGRIS_000632-T1	855	105.88	168.16	0.64874	-0.624287
HGRIS_000633-T1	HGRIS_000633-T1	555	8.13	12.91	0.00694841	-7.1691
HGRIS_000634-T1	HGRIS_000634-T1	2295	11.41	18.13	0.454728	-1.13692
HGRIS_000639-T1	HGRIS_000639-T1	573	355.83	565.13	0.816556	-0.292377
HGRIS_000640-T1	HGRIS_000640-T1	3768	0.6	0.96	0.19917	-2.32793
HGRIS_000641-T1	HGRIS_000641-T1	573	0.68	1.08	0.355263	-1.49304
HGRIS_000642-T1	HGRIS_000642-T1	663	19.45	30.89	0.0721139	-3.79358
HGRIS_000642-T2	HGRIS_000642-T2	735	0.84	1.33	0.0195416	-5.67731
HGRIS_000643-T1	HGRIS_000643-T1	1101	0.31	0.49	0.388889	-1.36257
HGRIS_000644-T1	HGRIS_000644-T1	1164	10.72	17.03	1.32839	0.409682
HGRIS_000645-T1	HGRIS_000645-T1	903	60.47	96.04	0.627302	-0.672767
HGRIS_000646-T1	HGRIS_000646-T1	1047	4.67	7.42	0.689591	-0.536187
HGRIS_000647-T1	HGRIS_000647-T1	552	7.96	12.64	5.49565	2.45829
HGRIS_000648-T1	HGRIS_000648-T1	1455	235.77	374.46	2.97285	1.57185
HGRIS_000649-T1	HGRIS_000649-T1	537	3.46	5.5	0.595238	-0.748461
HGRIS_000650-T1	HGRIS_000650-T1	1152	5.36	8.51	0.943459	-0.0839683
HGRIS_000651-T1	HGRIS_000651-T1	927	3.39	5.39	0.354372	-1.49666
HGRIS_000652-T1	HGRIS_000652-T1	1191	53.64	85.2	1.56646	0.647512
HGRIS_000653-T1	HGRIS_000653-T1	789	4.62	7.33	0.726462	-0.461041
HGRIS_000654-T1	HGRIS_000654-T1	3324	9.47	15.05	0.769034	-0.37888
HGRIS_000655-T1	HGRIS_000655-T1	939	0.69	1.1	0.445344	-1.16701
HGRIS_000656-T1	HGRIS_000656-T1	1233	17.75	28.18	0.887839	-0.171631
HGRIS_000657-T1	HGRIS_000657-T1	1341	1.97	3.14	0.510569	-0.969822
HGRIS_000658-T1	HGRIS_000658-T1	756	48.38	76.84	0.50556	-0.984047
HGRIS_000659-T1	HGRIS_000659-T1	2580	0.68	1.08	0.276923	-1.85244
HGRIS_000660-T1	HGRIS_000660-T1	1083	96.24	152.86	1.3084	0.3878
HGRIS_000661-T1	HGRIS_000661-T1	519	1.8	2.85	1.61017	0.687213
HGRIS_000662-T1	HGRIS_000662-T1	984	1.06	1.68	1.30233	0.38109
HGRIS_000663-T1	HGRIS_000663-T1	1377	525.59	834.75	11.1762	3.48236
HGRIS_000664-T1	HGRIS_000664-T1	1719	10.25	16.28	1.26594	0.34021
HGRIS_000665-T1	HGRIS_000665-T1	516	1.54	2.45	0.251799	-1.98966
HGRIS_000666-T1	HGRIS_000666-T1	330	1.62	2.58	0.396923	-1.33307
HGRIS_000667-T1	HGRIS_000667-T1	1371	11.19	17.77	0.71827	-0.477402
HGRIS_000668-T1	HGRIS_000668-T1	918	7.99	12.7	1.6303	0.705133
HGRIS_000669-T1	HGRIS_000669-T1	780	0.99	1.57	0.167735	-2.57574
HGRIS_000670-T1	HGRIS_000670-T1	294	3.36	5.34	0.245292	-2.02743
HGRIS_000671-T1	HGRIS_000671-T1	1137	1.84	2.92	0.342723	-1.54489
HGRIS_000672-T1	HGRIS_000672-T1	954	13.82	21.94	1.15656	0.209844
HGRIS_000673-T1	HGRIS_000673-T1	2400	38.42	61.02	1.86834	0.901757
HGRIS_000673-T2	HGRIS_000673-T2	2646	22.06	35.04	1.44614	0.532208
HGRIS_000674-T1	HGRIS_000674-T1	1002	2.81	4.46	0.244518	-2.03199
HGRIS_000675-T1	HGRIS_000675-T1	813	2048.76	3253.87	3.66708	1.87463
HGRIS_000676-T1	HGRIS_000676-T1	1704	0.58	0.92	0.270588	-1.88583
HGRIS_000677-T1	HGRIS_000677-T1	1122	27.63	43.88	0.817741	-0.290284
HGRIS_000678-T1	HGRIS_000678-T1	927	3.01	4.78	0.298937	-1.74209
HGRIS_000679-T1	HGRIS_000679-T1	1620	1.2	1.9	0.315615	-1.66376
HGRIS_000680-T1	HGRIS_000680-T1	1272	19.82	31.48	0.695076	-0.524757
HGRIS_000682-T1	HGRIS_000682-T1	1962	9.51	15.11	2.24184	1.16468
HGRIS_000683-T1	HGRIS_000683-T1	996	19.2	30.5	1.1659	0.221447
HGRIS_000684-T1	HGRIS_000684-T1	549	4.2	6.66	1.17254	0.229631
HGRIS_000685-T1	HGRIS_000685-T1	1530	1.98	3.14	0.394472	-1.342
HGRIS_000685-T2	HGRIS_000685-T2	1218	0.15	0.24	0.128342	-2.96193
HGRIS_000686-T1	HGRIS_000686-T1	3447	2.33	3.7	0.444178	-1.17079
HGRIS_000687-T1	HGRIS_000687-T1	408	2.14	3.4	0.603908	-0.7276
HGRIS_000688-T1	HGRIS_000688-T1	438	96.01	152.48	1.02089	0.0298262
HGRIS_000689-T1	HGRIS_000689-T1	1545	3.35	5.32	0.817204	-0.291231
HGRIS_000689-T2	HGRIS_000689-T2	1239	0.92	1.47	0.859649	-0.21818
HGRIS_000691-T1	HGRIS_000691-T1	453	7.46	11.85	10.5804	3.40332
HGRIS_000692-T1	HGRIS_000692-T1	732	9.27	14.72	3.86352	1.94991
HGRIS_000693-T1	HGRIS_000693-T1	390	2.67	4.25	0.870902	-0.199418
HGRIS_000694-T1	HGRIS_000694-T1	1545	25.67	40.76	0.586728	-0.769236
HGRIS_000695-T1	HGRIS_000695-T1	588	0	0	-	-
HGRIS_000696-T1	HGRIS_000696-T1	588	0	0	-	-
HGRIS_000697-T1	HGRIS_000697-T1	666	0	0	-	-
HGRIS_000698-T1	HGRIS_000698-T1	3717	0	0	-	-
HGRIS_000699-T1	HGRIS_000699-T1	693	0	0	-	-
HGRIS_000700-T1	HGRIS_000700-T1	912	0	0	-	-
HGRIS_000701-T1	HGRIS_000701-T1	762	0	0	-	-
HGRIS_000702-T1	HGRIS_000702-T1	288	0	0	-	-
HGRIS_000703-T1	HGRIS_000703-T1	399	0	0	-	-
HGRIS_000704-T1	HGRIS_000704-T1	561	55.21	87.69	0.481575	-1.05417
HGRIS_000705-T1	HGRIS_000705-T1	372	12.43	19.74	0.513394	-0.961862
HGRIS_000706-T1	HGRIS_000706-T1	504	0.49	0.78	0.975	-0.0365259
HGRIS_000707-T1	HGRIS_000707-T1	600	142.69	226.61	0.475313	-1.07305
HGRIS_000708-T1	HGRIS_000708-T1	1683	25.95	41.21	0.527117	-0.923805
HGRIS_000709-T1	HGRIS_000709-T1	771	2.2	3.49	1.49145	0.576719
HGRIS_000710-T1	HGRIS_000710-T1	2355	654.74	1039.87	2.74466	1.45663
HGRIS_000711-T1	HGRIS_000711-T1	615	1656.27	2630.51	1.77024	0.823947
HGRIS_000711-T2	HGRIS_000711-T2	615	1656.27	2630.51	1.77024	0.823947
HGRIS_000712-T1	HGRIS_000712-T1	807	545.94	867.08	1.0573	0.0803829
HGRIS_000713-T1	HGRIS_000713-T1	741	10.68	16.97	1.17034	0.226934
HGRIS_000713-T2	HGRIS_000713-T2	753	3.11	4.94	1.19903	0.261867
HGRIS_000714-T1	HGRIS_000714-T1	1404	5.48	8.7	0.154749	-2.692
HGRIS_000715-T1	HGRIS_000715-T1	477	211.48	335.88	1.4803	0.565889
HGRIS_000716-T1	HGRIS_000716-T1	1152	38.55	61.23	0.932957	-0.100117
HGRIS_000717-T1	HGRIS_000717-T1	2523	9.15	14.53	0.779925	-0.358593
HGRIS_000718-T1	HGRIS_000718-T1	546	35.64	56.6	1.82699	0.869465
HGRIS_000719-T1	HGRIS_000719-T1	1608	0.59	0.94	0.959184	-0.060121
HGRIS_000720-T1	HGRIS_000720-T1	612	235.49	374	0.592381	-0.755402
HGRIS_000721-T1	HGRIS_000721-T1	1707	49.69	78.91	0.92748	-0.108612
HGRIS_000722-T1	HGRIS_000722-T1	1053	2.27	3.6	1.26316	0.337035
HGRIS_000723-T1	HGRIS_000723-T1	615	0.15	0.24	1.2	0.263034
HGRIS_000725-T1	HGRIS_000725-T1	849	3.47	5.51	1.40204	0.487523
HGRIS_000726-T1	HGRIS_000726-T1	402	5.03	7.99	1.29079	0.368256
HGRIS_000727-T1	HGRIS_000727-T1	1515	12.7	20.17	2.00099	1.00072
HGRIS_000728-T1	HGRIS_000728-T1	678	13.91	22.09	0.966317	-0.049432
HGRIS_000729-T1	HGRIS_000729-T1	735	296.69	471.21	2.15667	1.1088
HGRIS_000730-T1	HGRIS_000730-T1	3018	29.12	46.24	0.861561	-0.214974
HGRIS_000731-T1	HGRIS_000731-T1	1104	12.42	19.72	0.979632	-0.0296876
HGRIS_000732-T1	HGRIS_000732-T1	498	37.09	58.91	1.25876	0.332004
HGRIS_000733-T1	HGRIS_000733-T1	714	22.44	35.64	2.93817	1.55492
HGRIS_000734-T1	HGRIS_000734-T1	969	11.86	18.84	0.365683	-1.45133
HGRIS_000736-T1	HGRIS_000736-T1	420	68.87	109.37	1.87986	0.910622
HGRIS_000737-T1	HGRIS_000737-T1	504	146.42	232.55	1.82335	0.866591
HGRIS_000738-T1	HGRIS_000738-T1	435	81.36	129.21	1.15831	0.212027
HGRIS_000739-T1	HGRIS_000739-T1	1449	6.78	10.76	0.751922	-0.411346
HGRIS_000740-T1	HGRIS_000740-T1	1332	7.16	11.37	4.35632	2.12311
HGRIS_000741-T1	HGRIS_000741-T1	2235	4.82	7.65	1.50591	0.590631
HGRIS_000742-T1	HGRIS_000742-T1	390	8.92	14.16	0.980609	-0.0282495
HGRIS_000743-T1	HGRIS_000743-T1	1806	24.31	38.6	0.484864	-1.04435
HGRIS_000744-T1	HGRIS_000744-T1	303	3.89	6.18	0.528205	-0.92083
HGRIS_000745-T1	HGRIS_000745-T1	678	1.33	2.12	2.27957	1.18876
HGRIS_000746-T1	HGRIS_000746-T1	1338	2.17	3.44	0.798144	-0.325279
HGRIS_000747-T1	HGRIS_000747-T1	399	4.68	7.44	0.482803	-1.05049
HGRIS_000748-T1	HGRIS_000748-T1	3309	39.42	62.61	1.17028	0.226854
HGRIS_000749-T1	HGRIS_000749-T1	324	654.08	1038.81	1.10118	0.139051
HGRIS_000750-T1	HGRIS_000750-T1	957	2.35	3.73	0.334529	-1.5798
HGRIS_000751-T1	HGRIS_000751-T1	969	102.2	162.32	1.98922	0.9922
HGRIS_000752-T1	HGRIS_000752-T1	2391	71.17	113.03	0.832388	-0.264672
HGRIS_000753-T1	HGRIS_000753-T1	2163	3.32	5.27	0.357046	-1.48582
HGRIS_000753-T2	HGRIS_000753-T2	1878	0	0	-	-
HGRIS_000753-T3	HGRIS_000753-T3	1905	0.4	0.63	0.583333	-0.777608
HGRIS_000754-T1	HGRIS_000754-T1	957	4.53	7.2	1.8509	0.888227
HGRIS_000755-T1	HGRIS_000755-T1	264	14.58	23.16	0.782432	-0.353962
HGRIS_000756-T1	HGRIS_000756-T1	492	7.92	12.58	0.630893	-0.664533
HGRIS_000757-T1	HGRIS_000757-T1	765	8.24	13.08	0.559932	-0.836678
HGRIS_000758-T1	HGRIS_000758-T1	675	1.03	1.63	0.32996	-1.59964
HGRIS_000759-T1	HGRIS_000759-T1	789	66.92	106.29	0.384858	-1.3776
HGRIS_000760-T1	HGRIS_000760-T1	996	47.06	74.74	0.51488	-0.957691
HGRIS_000761-T1	HGRIS_000761-T1	492	10.17	16.15	2.33382	1.22269
HGRIS_000762-T1	HGRIS_000762-T1	2235	0.61	0.96	0.4	-1.32193
HGRIS_000763-T1	HGRIS_000763-T1	4071	1.55	2.46	0.458101	-1.12626
HGRIS_000764-T1	HGRIS_000764-T1	1410	5.75	9.13	1.26806	0.342618
HGRIS_000765-T1	HGRIS_000765-T1	294	8.51	13.52	0.7038	-0.506762
HGRIS_000766-T1	HGRIS_000766-T1	816	429.76	682.55	2.51743	1.33195
HGRIS_000767-T1	HGRIS_000767-T1	4146	5.94	9.44	0.495538	-1.01293
HGRIS_000768-T1	HGRIS_000768-T1	558	116.63	185.23	0.80006	-0.321819
HGRIS_000769-T1	HGRIS_000769-T1	585	3.58	5.69	1.12897	0.175005
HGRIS_000771-T1	HGRIS_000771-T1	1905	0	0	-	-
HGRIS_000772-T1	HGRIS_000772-T1	396	6.37	10.12	0.910072	-0.135947
HGRIS_000773-T1	HGRIS_000773-T1	891	3.45	5.47	0.558733	-0.839768
HGRIS_000774-T1	HGRIS_000774-T1	915	0.76	1.2	0.233463	-2.09873
HGRIS_000775-T1	HGRIS_000775-T1	1680	11.93	18.95	0.69746	-0.519817
HGRIS_000776-T1	HGRIS_000776-T1	453	15.08	23.96	1.03454	0.0489927
HGRIS_000777-T1	HGRIS_000777-T1	570	15.95	25.33	0.861272	-0.21546
HGRIS_000778-T1	HGRIS_000778-T1	1446	671.49	1066.47	4.16525	2.0584
HGRIS_000779-T1	HGRIS_000779-T1	2373	4.41	7	0.717213	-0.479526
HGRIS_000780-T1	HGRIS_000780-T1	1536	362.12	575.12	3.5464	1.82636
HGRIS_000781-T1	HGRIS_000781-T1	1410	17.17	27.27	0.912651	-0.131865
HGRIS_000782-T1	HGRIS_000782-T1	900	8.68	13.79	2.59211	1.37412
HGRIS_000783-T1	HGRIS_000783-T1	363	5.45	8.66	1.74949	0.806938
HGRIS_000784-T1	HGRIS_000784-T1	897	0.84	1.33	0.345455	-1.53343
HGRIS_000785-T1	HGRIS_000785-T1	393	0.44	0.7	0.257353	-1.95818
HGRIS_000786-T1	HGRIS_000786-T1	2640	1.49	2.36	8.13793	3.02466
HGRIS_000786-T2	HGRIS_000786-T2	3687	11.9	18.9	1.09059	0.125115
HGRIS_000786-T3	HGRIS_000786-T3	3540	0	0	-	-
HGRIS_000787-T1	HGRIS_000787-T1	504	0.98	1.55	0.685841	-0.544055
HGRIS_000788-T1	HGRIS_000788-T1	441	43.36	68.87	3.4818	1.79983
HGRIS_000789-T1	HGRIS_000789-T1	1356	8.22	13.06	0.792476	-0.335561
HGRIS_000790-T1	HGRIS_000790-T1	363	2.99	4.74	3.2027	1.67929
HGRIS_000791-T1	HGRIS_000791-T1	3075	2.83	4.49	0.583117	-0.778143
HGRIS_000791-T2	HGRIS_000791-T2	3045	1.59	2.53	0.551198	-0.859357
HGRIS_000792-T1	HGRIS_000792-T1	2427	19.59	31.11	0.771004	-0.37519
HGRIS_000793-T1	HGRIS_000793-T1	627	87.33	138.7	1.57703	0.657212
HGRIS_000794-T1	HGRIS_000794-T1	1464	60.02	95.32	1.17868	0.237174
HGRIS_000794-T2	HGRIS_000794-T2	1125	1.81	2.88	0.25109	-1.99372
HGRIS_000794-T3	HGRIS_000794-T3	1185	0.64	1.01	0.554945	-0.849583
HGRIS_000795-T1	HGRIS_000795-T1	516	4.7	7.47	0.397129	-1.33232
HGRIS_000796-T1	HGRIS_000796-T1	1026	3.53	5.6	0.36129	-1.46877
HGRIS_000797-T1	HGRIS_000797-T1	1320	26.74	42.46	0.981961	-0.0262622
HGRIS_000798-T1	HGRIS_000798-T1	1479	10.21	16.22	0.665572	-0.587332
HGRIS_000799-T1	HGRIS_000799-T1	807	4.27	6.78	0.348049	-1.52264
HGRIS_000800-T1	HGRIS_000800-T1	945	5.68	9.02	0.378673	-1.40097
HGRIS_000801-T1	HGRIS_000801-T1	1593	6.66	10.57	0.626185	-0.67534
HGRIS_000802-T1	HGRIS_000802-T1	1431	2.87	4.56	0.528389	-0.920327
HGRIS_000803-T1	HGRIS_000803-T1	1359	10.11	16.06	0.73233	-0.449434
HGRIS_000804-T1	HGRIS_000804-T1	1407	5.5	8.73	0.470113	-1.08892
HGRIS_000805-T1	HGRIS_000805-T1	1422	9.61	15.26	0.787816	-0.344069
HGRIS_000806-T1	HGRIS_000806-T1	582	15.78	25.07	1.24602	0.317332
HGRIS_000807-T1	HGRIS_000807-T1	1410	2.41	3.82	0.671353	-0.574856
HGRIS_000808-T1	HGRIS_000808-T1	1557	6.57	10.43	1.20439	0.2683
HGRIS_000809-T1	HGRIS_000809-T1	1617	5.57	8.85	1.35115	0.434183
HGRIS_000810-T1	HGRIS_000810-T1	1356	0.38	0.61	0.401316	-1.31719
HGRIS_000810-T2	HGRIS_000810-T2	1485	0.84	1.33	0.2949	-1.7617
HGRIS_000810-T3	HGRIS_000810-T3	1671	3.88	6.17	0.452678	-1.14344
HGRIS_000811-T1	HGRIS_000811-T1	4959	10.58	16.81	0.155332	-2.68658
HGRIS_000811-T2	HGRIS_000811-T2	4737	0.76	1.2	0.0593472	-4.07468
HGRIS_000812-T1	HGRIS_000812-T1	471	1.64	2.61	0.162011	-2.62583
HGRIS_000813-T1	HGRIS_000813-T1	906	7.74	12.29	0.588602	-0.764637
HGRIS_000814-T1	HGRIS_000814-T1	1266	0.3	0.48	0.372093	-1.42626
HGRIS_000815-T1	HGRIS_000815-T1	330	25.84	41.03	0.817982	-0.289858
HGRIS_000816-T1	HGRIS_000816-T1	243	46.85	74.41	0.790335	-0.339465
HGRIS_000817-T1	HGRIS_000817-T1	426	3.47	5.51	0.0807208	-3.63092
HGRIS_000818-T1	HGRIS_000818-T1	486	2.08	3.3	1.16608	0.221664
HGRIS_000819-T1	HGRIS_000819-T1	1575	55.13	87.56	1.4425	0.528575
HGRIS_000820-T1	HGRIS_000820-T1	747	76.64	121.72	2.40744	1.2675
HGRIS_000821-T1	HGRIS_000821-T1	828	3.23	5.12	1.23671	0.306513
HGRIS_000821-T2	HGRIS_000821-T2	951	1.83	2.91	0.667431	-0.583309
HGRIS_000822-T1	HGRIS_000822-T1	690	20.64	32.77	0.953448	-0.0687742
HGRIS_000823-T1	HGRIS_000823-T1	2646	15.76	25.03	0.704673	-0.504973
HGRIS_000824-T1	HGRIS_000824-T1	1587	16.01	25.43	0.743133	-0.428308
HGRIS_000825-T1	HGRIS_000825-T1	1770	27.51	43.68	0.398431	-1.3276
HGRIS_000826-T1	HGRIS_000826-T1	429	0.37	0.59	0.41844	-1.25691
HGRIS_000827-T1	HGRIS_000827-T1	1173	6.58	10.45	0.746962	-0.420893
HGRIS_000827-T2	HGRIS_000827-T2	894	0.46	0.73	0.255245	-1.97005
HGRIS_000828-T1	HGRIS_000828-T1	1965	2.97	4.72	0.492693	-1.02124
HGRIS_000828-T2	HGRIS_000828-T2	1533	0.86	1.37	0.461279	-1.11629
HGRIS_000828-T3	HGRIS_000828-T3	1881	0	0	-	-
HGRIS_000828-T4	HGRIS_000828-T4	1635	0.08	0.13	1.3	0.378512
HGRIS_000829-T1	HGRIS_000829-T1	618	131.93	209.54	1.17825	0.236646
HGRIS_000830-T1	HGRIS_000830-T1	720	194.68	309.19	2.43342	1.28298
HGRIS_000831-T1	HGRIS_000831-T1	393	5.38	8.54	2.91468	1.54334
HGRIS_000832-T1	HGRIS_000832-T1	1617	9.34	14.83	0.753557	-0.408212
HGRIS_000833-T1	HGRIS_000833-T1	339	6.84	10.87	3.74828	1.90623
HGRIS_000834-T1	HGRIS_000834-T1	1656	8.73	13.87	0.729232	-0.455549
HGRIS_000835-T1	HGRIS_000835-T1	1029	44.34	70.42	1.1723	0.229341
HGRIS_000836-T1	HGRIS_000836-T1	2733	11.13	17.67	0.289056	-1.79058
HGRIS_000837-T1	HGRIS_000837-T1	903	0.9	1.43	0.993056	-0.0100537
HGRIS_000838-T1	HGRIS_000838-T1	1104	2.63	4.18	0.47554	-1.07236
HGRIS_000839-T1	HGRIS_000839-T1	312	0.57	0.9	0.250696	-1.99599
HGRIS_000840-T1	HGRIS_000840-T1	1509	26.68	42.37	1.21196	0.277338
HGRIS_000841-T1	HGRIS_000841-T1	564	826.77	1313.09	3.62212	1.85683
HGRIS_000842-T1	HGRIS_000842-T1	621	559.09	887.95	18.114	4.17904
HGRIS_000843-T1	HGRIS_000843-T1	1293	0.02	0.03	0.75	-0.415037
HGRIS_000844-T1	HGRIS_000844-T1	1842	0	0	-	-
HGRIS_000845-T1	HGRIS_000845-T1	1878	13.24	21.02	1.05363	0.0753739
HGRIS_000846-T1	HGRIS_000846-T1	420	2.6	4.13	0.643302	-0.636432
HGRIS_000847-T1	HGRIS_000847-T1	1611	2.29	3.64	1.2053	0.26939
HGRIS_000848-T1	HGRIS_000848-T1	930	15.4	24.46	3.49928	1.80706
HGRIS_000849-T1	HGRIS_000849-T1	1167	43.45	69.01	1.07009	0.09773
HGRIS_000850-T1	HGRIS_000850-T1	2907	3.83	6.08	1.02703	0.0384741
HGRIS_000851-T1	HGRIS_000851-T1	807	0.81	1.28	0.290909	-1.78136
HGRIS_000852-T1	HGRIS_000852-T1	957	4.8	7.63	0.352914	-1.50261
HGRIS_000853-T1	HGRIS_000853-T1	291	65.4	103.87	0.530003	-0.915927
HGRIS_000854-T1	HGRIS_000854-T1	3675	14.22	22.58	0.935765	-0.0957824
HGRIS_000855-T1	HGRIS_000855-T1	843	4.4	6.98	0.565182	-0.823212
HGRIS_000856-T1	HGRIS_000856-T1	1128	0	0	-	-
HGRIS_000857-T1	HGRIS_000857-T1	465	0	0	-	-
HGRIS_000858-T1	HGRIS_000858-T1	762	0	0	-	-
HGRIS_000859-T1	HGRIS_000859-T1	669	0	0	-	-
HGRIS_000860-T1	HGRIS_000860-T1	402	0	0	-	-
HGRIS_000861-T1	HGRIS_000861-T1	528	0	0	-	-
HGRIS_000862-T1	HGRIS_000862-T1	261	0	0	-	-
HGRIS_000863-T1	HGRIS_000863-T1	480	0	0	-	-
HGRIS_000864-T1	HGRIS_000864-T1	309	0	0	-	-
HGRIS_000865-T1	HGRIS_000865-T1	969	0	0	-	-
HGRIS_000866-T1	HGRIS_000866-T1	2190	0	0	-	-
HGRIS_000867-T1	HGRIS_000867-T1	1491	0.74	1.18	0.670455	-0.576789
HGRIS_000868-T1	HGRIS_000868-T1	2340	0.45	0.71	0.606838	-0.720618
HGRIS_000869-T1	HGRIS_000869-T1	654	0	0	-	-
HGRIS_000871-T1	HGRIS_000871-T1	4167	10.62	16.87	0.854177	-0.227393
HGRIS_000872-T1	HGRIS_000872-T1	858	0.45	0.72	0.3	-1.73697
HGRIS_000873-T1	HGRIS_000873-T1	984	43.58	69.21	1.41418	0.499966
HGRIS_000874-T1	HGRIS_000874-T1	357	4.31	6.85	6.65049	2.73346
HGRIS_000875-T1	HGRIS_000875-T1	2601	8	12.71	1.0217	0.0309775
HGRIS_000875-T2	HGRIS_000875-T2	1995	0.53	0.85	0.223684	-2.16046
HGRIS_000876-T1	HGRIS_000876-T1	1020	6.28	9.97	0.782575	-0.3537
HGRIS_000876-T2	HGRIS_000876-T2	1641	16.16	25.67	1.8014	0.849121
HGRIS_000876-T3	HGRIS_000876-T3	1602	3.51	5.58	1.03142	0.0446365
HGRIS_000876-T4	HGRIS_000876-T4	1332	6.13	9.74	6.40789	2.67985
HGRIS_000877-T1	HGRIS_000877-T1	837	2.07	3.29	0.375143	-1.41449
HGRIS_000878-T1	HGRIS_000878-T1	480	0.98	1.56	11.1429	3.47805
HGRIS_000879-T1	HGRIS_000879-T1	2520	21.5	34.14	1.44477	0.530843
HGRIS_000880-T1	HGRIS_000880-T1	1266	3.57	5.67	2.06934	1.04917
HGRIS_000881-T1	HGRIS_000881-T1	609	9.54	15.16	0.457453	-1.1283
HGRIS_000881-T2	HGRIS_000881-T2	597	10.12	16.07	-	-
HGRIS_000882-T1	HGRIS_000882-T1	2085	2.04	3.24	0.302521	-1.72489
HGRIS_000883-T1	HGRIS_000883-T1	1125	12.37	19.64	0.240775	-2.05424
HGRIS_000884-T1	HGRIS_000884-T1	1431	36.65	58.2	0.538889	-0.89194
HGRIS_000885-T1	HGRIS_000885-T1	1290	3.22	5.11	0.582668	-0.779254
HGRIS_000886-T1	HGRIS_000886-T1	1632	26.46	42.02	5.5582	2.47462
HGRIS_000887-T1	HGRIS_000887-T1	1701	1.29	2.05	0.76779	-0.381216
HGRIS_000888-T1	HGRIS_000888-T1	1824	5.11	8.11	1.2344	0.303809
HGRIS_000889-T1	HGRIS_000889-T1	1515	16.01	25.43	0.927087	-0.109223
HGRIS_000890-T1	HGRIS_000890-T1	1299	41.95	66.63	4.70551	2.23435
HGRIS_000891-T1	HGRIS_000891-T1	771	15.37	24.41	1.7386	0.797929
HGRIS_000892-T1	HGRIS_000892-T1	411	1.51	2.39	0.34688	-1.52749
HGRIS_000893-T1	HGRIS_000893-T1	1581	0.31	0.49	0.225806	-2.14684
HGRIS_000894-T1	HGRIS_000894-T1	1512	1.96	3.11	-	-
HGRIS_000894-T2	HGRIS_000894-T2	1533	2.77	4.39	0.64464	-0.633434
HGRIS_000895-T1	HGRIS_000895-T1	1293	11.04	17.54	1.15167	0.203733
HGRIS_000895-T2	HGRIS_000895-T2	1179	11.41	18.12	0.98105	-0.0276009
HGRIS_000896-T1	HGRIS_000896-T1	462	1.38	2.19	1.08955	0.123735
HGRIS_000897-T1	HGRIS_000897-T1	1515	21.17	33.63	0.644006	-0.634854
HGRIS_000898-T1	HGRIS_000898-T1	960	1.06	1.69	0.555921	-0.847048
HGRIS_000899-T1	HGRIS_000899-T1	372	129.68	205.97	20.4335	4.35287
HGRIS_000900-T1	HGRIS_000900-T1	774	28.47	45.21	0.922089	-0.117023
HGRIS_000901-T1	HGRIS_000901-T1	375	0.48	0.77	0.23839	-2.0686
HGRIS_000902-T1	HGRIS_000902-T1	378	2.02	3.21	1.77348	0.826584
HGRIS_000903-T1	HGRIS_000903-T1	1437	14.58	23.16	0.536732	-0.897725
HGRIS_000904-T1	HGRIS_000904-T1	369	12.27	19.49	0.763416	-0.389459
HGRIS_000905-T1	HGRIS_000905-T1	411	25.7	40.82	0.573476	-0.802196
HGRIS_000906-T1	HGRIS_000906-T1	264	0.32	0.5	0.165563	-2.59455
HGRIS_000907-T1	HGRIS_000907-T1	348	2	3.18	0.972477	-0.0402639
HGRIS_000908-T1	HGRIS_000908-T1	246	1.63	2.58	0.332474	-1.58869
HGRIS_000909-T1	HGRIS_000909-T1	504	2.34	3.72	1.39326	0.478463
HGRIS_000910-T1	HGRIS_000910-T1	1305	1.98	3.15	0.291128	-1.78028
HGRIS_000911-T1	HGRIS_000911-T1	459	13.92	22.1	0.194851	-2.35956
HGRIS_000912-T1	HGRIS_000912-T1	1047	13.76	21.85	0.228628	-2.12892
HGRIS_000913-T1	HGRIS_000913-T1	1434	11.82	18.78	0.336921	-1.56952
HGRIS_000914-T1	HGRIS_000914-T1	2100	235.15	373.47	1.82145	0.865087
HGRIS_000915-T1	HGRIS_000915-T1	1935	4.39	6.97	0.855215	-0.225641
HGRIS_000916-T1	HGRIS_000916-T1	1089	0.05	0.08	0.145455	-2.78136
HGRIS_000917-T1	HGRIS_000917-T1	1485	7.88	12.51	0.907837	-0.139494
HGRIS_000918-T1	HGRIS_000918-T1	471	14.32	22.74	1.50996	0.59451
HGRIS_000919-T1	HGRIS_000919-T1	1062	15.07	23.94	1.23022	0.298911
HGRIS_000920-T1	HGRIS_000920-T1	1077	1.18	1.87	0.271802	-1.87937
HGRIS_000920-T2	HGRIS_000920-T2	798	0.16	0.25	0.520833	-0.941106
HGRIS_000921-T1	HGRIS_000921-T1	444	6.69	10.62	0.986989	-0.0188943
HGRIS_000922-T1	HGRIS_000922-T1	654	1.08	1.71	0.290816	-1.78182
HGRIS_000923-T1	HGRIS_000923-T1	378	2.02	3.21	0.372822	-1.42344
HGRIS_000924-T1	HGRIS_000924-T1	663	11.93	18.94	0.615535	-0.700088
HGRIS_000925-T1	HGRIS_000925-T1	1128	18.08	28.71	1.3783	0.46289
HGRIS_000926-T1	HGRIS_000926-T1	516	1.07	1.71	0.238494	-2.06798
HGRIS_000927-T1	HGRIS_000927-T1	1392	10.92	17.34	0.702309	-0.509823
HGRIS_000928-T1	HGRIS_000928-T1	2124	7.83	12.43	2.04105	1.02931
HGRIS_000928-T2	HGRIS_000928-T2	1974	0	0	-	-
HGRIS_000929-T1	HGRIS_000929-T1	582	2246.15	3567.36	1.92636	0.945874
HGRIS_000930-T1	HGRIS_000930-T1	1851	2.27	3.6	0.589198	-0.763175
HGRIS_000931-T1	HGRIS_000931-T1	1026	1.75	2.78	0.76584	-0.384885
HGRIS_000932-T1	HGRIS_000932-T1	378	6.42	10.2	0.494665	-1.01548
HGRIS_000933-T1	HGRIS_000933-T1	336	2.49	3.95	0.202149	-2.30651
HGRIS_000934-T1	HGRIS_000934-T1	1293	9.32	14.8	0.646853	-0.62849
HGRIS_000938-T1	HGRIS_000938-T1	1176	31.08	49.35	0.400438	-1.32035
HGRIS_000938-T2	HGRIS_000938-T2	846	4.13	6.57	0.169899	-2.55725
HGRIS_000939-T1	HGRIS_000939-T1	1272	0.18	0.28	0.0797721	-3.64797
HGRIS_000939-T2	HGRIS_000939-T2	1671	1.89	3.01	0.299205	-1.74079
HGRIS_000940-T1	HGRIS_000940-T1	957	24.89	39.53	3.94511	1.98007
HGRIS_000940-T2	HGRIS_000940-T2	1143	1.96	3.11	0.756691	-0.402224
HGRIS_000941-T1	HGRIS_000941-T1	1011	11.11	17.65	0.494814	-1.01504
HGRIS_000942-T1	HGRIS_000942-T1	702	76.38	121.31	1.91371	0.936371
HGRIS_000943-T1	HGRIS_000943-T1	1221	6.39	10.16	0.639798	-0.644311
HGRIS_000944-T1	HGRIS_000944-T1	1548	20.01	31.78	0.927071	-0.109248
HGRIS_000945-T1	HGRIS_000945-T1	1806	63.43	100.75	3.96341	1.98674
HGRIS_000946-T1	HGRIS_000946-T1	843	37.05	58.85	1.37596	0.460443
HGRIS_000947-T1	HGRIS_000947-T1	369	41.82	66.42	0.672335	-0.572747
HGRIS_000948-T1	HGRIS_000948-T1	345	0.87	1.39	0.832335	-0.264763
HGRIS_000949-T1	HGRIS_000949-T1	969	1.11	1.76	0.654275	-0.612031
HGRIS_000950-T1	HGRIS_000950-T1	930	0.38	0.6	0.263158	-1.926
HGRIS_000951-T1	HGRIS_000951-T1	1224	3.38	5.38	0.591209	-0.75826
HGRIS_000951-T2	HGRIS_000951-T2	930	0	0	-	-
HGRIS_000952-T1	HGRIS_000952-T1	1014	54.4	86.4	0.939846	-0.0895044
HGRIS_000953-T1	HGRIS_000953-T1	966	1.28	2.03	1.16	0.214125
HGRIS_000954-T1	HGRIS_000954-T1	960	82.63	131.23	5.67358	2.50426
HGRIS_000955-T1	HGRIS_000955-T1	1008	6.31	10.03	1.88889	0.917538
HGRIS_000956-T1	HGRIS_000956-T1	588	6.35	10.08	0.976744	-0.0339473
HGRIS_000957-T1	HGRIS_000957-T1	759	711.64	1130.23	1.01908	0.027266
HGRIS_000958-T1	HGRIS_000958-T1	5838	0	0	-	-
HGRIS_000958-T2	HGRIS_000958-T2	5865	2.4	3.82	0.6112	-0.710284
HGRIS_000958-T3	HGRIS_000958-T3	5184	1.47	2.33	0.233	-2.1016
HGRIS_000959-T1	HGRIS_000959-T1	597	3.53	5.61	0.833581	-0.262606
HGRIS_000960-T1	HGRIS_000960-T1	2034	10.79	17.13	0.627933	-0.671318
HGRIS_000960-T2	HGRIS_000960-T2	1755	0	0	-	-
HGRIS_000961-T1	HGRIS_000961-T1	1746	12.38	19.67	0.617001	-0.696655
HGRIS_000962-T1	HGRIS_000962-T1	1758	17.49	27.78	1.93051	0.94898
HGRIS_000963-T1	HGRIS_000963-T1	1641	81.78	129.88	1.41328	0.499043
HGRIS_000964-T1	HGRIS_000964-T1	1038	21.72	34.49	2.94786	1.55967
HGRIS_000965-T1	HGRIS_000965-T1	1584	5.61	8.91	0.203239	-2.29875
HGRIS_000967-T1	HGRIS_000967-T1	909	2.46	3.9	0.0288975	-5.11291
HGRIS_000967-T2	HGRIS_000967-T2	669	0	0	-	-
HGRIS_000968-T1	HGRIS_000968-T1	921	31.16	49.49	1.07564	0.10519
HGRIS_000969-T1	HGRIS_000969-T1	225	225.29	357.8	54.626	5.77151
HGRIS_000970-T1	HGRIS_000970-T1	1386	0.54	0.85	0.197216	-2.34215
HGRIS_000971-T1	HGRIS_000971-T1	1380	0.4	0.63	0.470149	-1.08881
HGRIS_000972-T1	HGRIS_000972-T1	1518	2	3.18	0.604563	-0.726036
HGRIS_000973-T1	HGRIS_000973-T1	1521	13.09	20.79	1.41429	0.500074
HGRIS_000974-T1	HGRIS_000974-T1	1902	4.45	7.07	0.57433	-0.800049
HGRIS_000975-T1	HGRIS_000975-T1	1659	13.35	21.21	1.67008	0.739916
HGRIS_000976-T1	HGRIS_000976-T1	666	0.5	0.8	0.91954	-0.121015
HGRIS_000977-T1	HGRIS_000977-T1	1191	3.56	5.65	0.781466	-0.355745
HGRIS_000977-T2	HGRIS_000977-T2	1578	5.9	9.37	0.85337	-0.228757
HGRIS_000978-T1	HGRIS_000978-T1	897	2.29	3.63	0.238345	-2.06887
HGRIS_000979-T1	HGRIS_000979-T1	633	70.82	112.48	0.561558	-0.832494
HGRIS_000980-T1	HGRIS_000980-T1	1284	0	0	-	-
HGRIS_000980-T2	HGRIS_000980-T2	1410	7.51	11.92	0.972268	-0.0405747
HGRIS_000981-T1	HGRIS_000981-T1	558	6.52	10.36	0.705242	-0.50381
HGRIS_000982-T1	HGRIS_000982-T1	1572	503.62	799.86	141.819	7.14791
HGRIS_000983-T1	HGRIS_000983-T1	2181	42.57	67.61	8.13598	3.02432
HGRIS_000984-T1	HGRIS_000984-T1	234	72.72	115.5	0.756732	-0.402146
HGRIS_000985-T1	HGRIS_000985-T1	984	2.79	4.44	0.466877	-1.09889
HGRIS_000986-T1	HGRIS_000986-T1	2907	13.25	21.05	0.743816	-0.426982
HGRIS_000987-T1	HGRIS_000987-T1	1197	0.62	0.98	0.371212	-1.42968
HGRIS_000988-T1	HGRIS_000988-T1	1362	55.73	88.51	0.87599	-0.191014
HGRIS_000989-T1	HGRIS_000989-T1	447	94.33	149.81	4.1637	2.05787
HGRIS_000990-T1	HGRIS_000990-T1	1158	0.75	1.2	0.0228224	-5.45341
HGRIS_000991-T1	HGRIS_000991-T1	1089	113.96	181	0.369969	-1.43452
HGRIS_000992-T1	HGRIS_000992-T1	1326	5.19	8.25	1.29513	0.373101
HGRIS_000993-T1	HGRIS_000993-T1	375	6.17	9.8	0.904894	-0.14418
HGRIS_000994-T1	HGRIS_000994-T1	1359	1.32	2.1	0.373002	-1.42275
HGRIS_000995-T1	HGRIS_000995-T1	393	0.88	1.39	0.604348	-0.726549
HGRIS_000996-T1	HGRIS_000996-T1	933	1.25	1.98	1.02591	0.0368996
HGRIS_000997-T1	HGRIS_000997-T1	810	0.77	1.22	0.391026	-1.35466
HGRIS_000998-T1	HGRIS_000998-T1	456	64.35	102.21	1.75017	0.807496
HGRIS_000999-T1	HGRIS_000999-T1	1761	6.38	10.13	0.37147	-1.42868
HGRIS_000999-T2	HGRIS_000999-T2	1731	0	0	-	-
HGRIS_000999-T3	HGRIS_000999-T3	1623	1.35	2.14	0.322289	-1.63357
HGRIS_001000-T1	HGRIS_001000-T1	333	119.93	190.48	0.185999	-2.42663
HGRIS_001001-T1	HGRIS_001001-T1	1455	26.37	41.88	0.954204	-0.0676308
HGRIS_001002-T1	HGRIS_001002-T1	408	4.99	7.93	0.111942	-3.15917
HGRIS_001003-T1	HGRIS_001003-T1	1149	16.96	26.94	1.45073	0.536776
HGRIS_001004-T1	HGRIS_001004-T1	663	3.12	4.95	0.690377	-0.534545
HGRIS_001005-T1	HGRIS_001005-T1	3126	2.49	3.95	0.570809	-0.808919
HGRIS_001006-T1	HGRIS_001006-T1	1335	14.2	22.56	0.662166	-0.594735
HGRIS_001007-T1	HGRIS_001007-T1	1440	3.4	5.39	0.808096	-0.307401
HGRIS_001008-T1	HGRIS_001008-T1	1380	85.38	135.6	0.486196	-1.04039
HGRIS_001009-T1	HGRIS_001009-T1	1542	7.7	12.23	0.72841	-0.457178
HGRIS_001010-T1	HGRIS_001010-T1	840	141.2	224.25	1.35769	0.441156
HGRIS_001011-T1	HGRIS_001011-T1	1170	13.93	22.13	0.66858	-0.580828
HGRIS_001012-T1	HGRIS_001012-T1	231	0	0	-	-
HGRIS_001013-T1	HGRIS_001013-T1	231	0	0	-	-
HGRIS_001014-T1	HGRIS_001014-T1	1185	0	0	-	-
HGRIS_001015-T1	HGRIS_001015-T1	2781	0	0	-	-
HGRIS_001016-T1	HGRIS_001016-T1	669	0	0	-	-
HGRIS_001017-T1	HGRIS_001017-T1	366	11.28	17.92	0.623521	-0.681489
HGRIS_001018-T1	HGRIS_001018-T1	1386	5.81	9.23	1.03475	0.0492869
HGRIS_001019-T1	HGRIS_001019-T1	237	18.95	30.1	0.636902	-0.650856
HGRIS_001020-T1	HGRIS_001020-T1	315	14.5	23.02	0.606747	-0.720832
HGRIS_001021-T1	HGRIS_001021-T1	180	31.97	50.78	0.5893	-0.762925
HGRIS_001022-T1	HGRIS_001022-T1	873	6.7	10.64	0.471631	-1.08427
HGRIS_001023-T1	HGRIS_001023-T1	171	53.9	85.6	0.679581	-0.557283
HGRIS_001024-T1	HGRIS_001024-T1	2481	12.96	20.59	0.749272	-0.416438
HGRIS_001025-T1	HGRIS_001025-T1	222	16.36	25.98	0.468784	-1.09301
HGRIS_001026-T1	HGRIS_001026-T1	315	3.58	5.68	0.956229	-0.064572
HGRIS_001027-T1	HGRIS_001027-T1	564	12.28	19.5	0.417291	-1.26087
HGRIS_001028-T1	HGRIS_001028-T1	732	11.43	18.15	0.534925	-0.902592
HGRIS_001029-T1	HGRIS_001029-T1	486	2.38	3.78	0.454874	-1.13646
HGRIS_001030-T1	HGRIS_001030-T1	792	22.29	35.4	0.492762	-1.02104
HGRIS_001031-T1	HGRIS_001031-T1	408	23.42	37.2	0.600872	-0.73487
HGRIS_001032-T1	HGRIS_001032-T1	219	42.86	68.07	0.46146	-1.11572
HGRIS_001033-T1	HGRIS_001033-T1	1257	21.98	34.92	0.487914	-1.0353
HGRIS_001033-T2	HGRIS_001033-T2	894	8.58	13.63	0.518645	-0.94718
HGRIS_001034-T1	HGRIS_001034-T1	2397	8.97	14.24	1.01208	0.0173268
HGRIS_001035-T1	HGRIS_001035-T1	756	31.49	50.01	1.52609	0.609841
HGRIS_001036-T1	HGRIS_001036-T1	327	29.43	46.75	1.62101	0.696895
HGRIS_001037-T1	HGRIS_001037-T1	261	3.63	5.76	0.654545	-0.611435
HGRIS_001038-T1	HGRIS_001038-T1	327	6.65	10.56	0.336627	-1.57078
HGRIS_001039-T1	HGRIS_001039-T1	1284	19.01	30.19	0.503754	-0.989208
HGRIS_001040-T1	HGRIS_001040-T1	462	2.19	3.47	0.702429	-0.509575
HGRIS_001041-T1	HGRIS_001041-T1	255	5.36	8.52	0.390646	-1.35606
HGRIS_001042-T1	HGRIS_001042-T1	1914	4.42	7.02	0.6999	-0.514779
HGRIS_001043-T1	HGRIS_001043-T1	543	5.63	8.94	0.789753	-0.340527
HGRIS_001044-T1	HGRIS_001044-T1	426	24.55	38.99	1.57281	0.653346
HGRIS_001045-T1	HGRIS_001045-T1	291	24.42	38.79	1.2718	0.346876
HGRIS_001046-T1	HGRIS_001046-T1	405	14.75	23.43	0.738651	-0.437036
HGRIS_001047-T1	HGRIS_001047-T1	585	3.44	5.46	0.875	-0.192645
HGRIS_001048-T1	HGRIS_001048-T1	636	6.85	10.88	1.85666	0.892706
HGRIS_001049-T1	HGRIS_001049-T1	729	10.16	16.14	3.01119	1.59034
HGRIS_001050-T1	HGRIS_001050-T1	507	29.3	46.54	1.6747	0.743905
HGRIS_001051-T1	HGRIS_001051-T1	519	3.39	5.39	1.70032	0.765802
HGRIS_001052-T1	HGRIS_001052-T1	2823	5.28	8.39	0.949095	-0.0753756
HGRIS_001053-T1	HGRIS_001053-T1	1650	4.42	7.01	0.39493	-1.34033
HGRIS_001055-T1	HGRIS_001055-T1	792	32.81	52.11	0.584652	-0.774351
HGRIS_001056-T1	HGRIS_001056-T1	1632	0.55	0.88	0.242424	-2.04439
HGRIS_001056-T2	HGRIS_001056-T2	1968	5.03	7.98	0.845339	-0.242398
HGRIS_001057-T1	HGRIS_001057-T1	216	46.06	73.15	1.1112	0.152113
HGRIS_001058-T1	HGRIS_001058-T1	204	25.96	41.23	1	0
HGRIS_001059-T1	HGRIS_001059-T1	303	33.16	52.66	0.630885	-0.66455
HGRIS_001060-T1	HGRIS_001060-T1	501	25.87	41.08	0.910259	-0.135651
HGRIS_001061-T1	HGRIS_001061-T1	186	29.17	46.34	0.539339	-0.890736
HGRIS_001062-T1	HGRIS_001062-T1	1554	8.64	13.72	0.866162	-0.207292
HGRIS_001063-T1	HGRIS_001063-T1	165	69.22	109.94	2.12157	1.08514
HGRIS_001064-T1	HGRIS_001064-T1	402	15.41	24.48	1.97579	0.982427
HGRIS_001065-T1	HGRIS_001065-T1	456	32.05	50.91	0.757139	-0.401371
HGRIS_001066-T1	HGRIS_001066-T1	486	1.19	1.88	0.664311	-0.590069
HGRIS_001067-T1	HGRIS_001067-T1	495	4.09	6.5	0.172689	-2.53376
HGRIS_001068-T1	HGRIS_001068-T1	279	14.24	22.62	0.239188	-2.06378
HGRIS_001069-T1	HGRIS_001069-T1	243	9.8	15.56	0.197612	-2.33925
HGRIS_001070-T1	HGRIS_001070-T1	609	8.52	13.52	0.533754	-0.905752
HGRIS_001071-T1	HGRIS_001071-T1	687	37.37	59.36	0.697532	-0.519668
HGRIS_001072-T1	HGRIS_001072-T1	249	5.45	8.66	0.117919	-3.08413
HGRIS_001073-T1	HGRIS_001073-T1	624	2.25	3.58	0.248439	-2.00904
HGRIS_001074-T1	HGRIS_001074-T1	199	19.33	30.71	0.234804	-2.09047
HGRIS_001075-T1	HGRIS_001075-T1	630	7.51	11.92	0.450662	-1.14988
HGRIS_001076-T1	HGRIS_001076-T1	777	18.45	29.3	0.716031	-0.481905
HGRIS_001077-T1	HGRIS_001077-T1	318	6.98	11.08	1.08309	0.115152
HGRIS_001078-T1	HGRIS_001078-T1	189	9.82	15.6	2.22222	1.152
HGRIS_001079-T1	HGRIS_001079-T1	351	19.89	31.58	1.04708	0.0663747
HGRIS_001080-T1	HGRIS_001080-T1	198	96.92	153.93	7.42547	2.89248
HGRIS_001081-T1	HGRIS_001081-T1	519	2.86	4.54	0.351121	-1.50996
HGRIS_001082-T1	HGRIS_001082-T1	795	3.5	5.56	0.495102	-1.0142
HGRIS_001083-T1	HGRIS_001083-T1	1056	9.91	15.74	0.553251	-0.853993
HGRIS_001084-T1	HGRIS_001084-T1	615	13.19	20.95	0.972158	-0.0407376
HGRIS_001085-T1	HGRIS_001085-T1	1314	7.43	11.79	0.694755	-0.525423
HGRIS_001086-T1	HGRIS_001086-T1	651	0.77	1.22	0.432624	-1.20881
HGRIS_001087-T1	HGRIS_001087-T1	585	4.15	6.6	0.361644	-1.46736
HGRIS_001088-T1	HGRIS_001088-T1	672	3.48	5.53	1.21538	0.281413
HGRIS_001089-T1	HGRIS_001089-T1	624	3.36	5.33	0.797904	-0.325713
HGRIS_001090-T1	HGRIS_001090-T1	435	1.17	1.86	0.834081	-0.261741
HGRIS_001091-T1	HGRIS_001091-T1	858	5.98	9.49	0.328715	-1.60509
HGRIS_001092-T1	HGRIS_001092-T1	1365	10.33	16.41	0.588805	-0.764138
HGRIS_001093-T1	HGRIS_001093-T1	345	6.09	9.67	0.466249	-1.10083
HGRIS_001094-T1	HGRIS_001094-T1	1101	18	28.59	1.13723	0.185526
HGRIS_001095-T1	HGRIS_001095-T1	651	0.77	1.22	0.432624	-1.20881
HGRIS_001096-T1	HGRIS_001096-T1	642	302.26	480.05	3.84255	1.94206
HGRIS_001097-T1	HGRIS_001097-T1	372	202.39	321.44	3.70237	1.88845
HGRIS_001098-T1	HGRIS_001098-T1	330	170.29	270.45	3.56512	1.83395
HGRIS_001099-T1	HGRIS_001099-T1	222	7	11.11	0.441398	-1.17985
HGRIS_001100-T1	HGRIS_001100-T1	801	39.45	62.66	1.12294	0.16728
HGRIS_001101-T1	HGRIS_001101-T1	354	1223.67	1943.45	1.33563	0.417522
HGRIS_001102-T1	HGRIS_001102-T1	315	6.24	9.91	0.337419	-1.56739
HGRIS_001103-T1	HGRIS_001103-T1	405	10.14	16.11	0.304537	-1.71531
HGRIS_001104-T1	HGRIS_001104-T1	753	3.36	5.34	0.296502	-1.75389
HGRIS_001105-T1	HGRIS_001105-T1	489	1.18	1.88	0.793249	-0.334154
HGRIS_001105-T2	HGRIS_001105-T2	543	0.21	0.33	0.0951009	-3.3944
HGRIS_001105-T3	HGRIS_001105-T3	507	0.12	0.19	0.311475	-1.68281
HGRIS_001106-T1	HGRIS_001106-T1	807	2.1	3.34	0.516229	-0.953918
HGRIS_001107-T1	HGRIS_001107-T1	390	1.82	2.89	1.16064	0.214924
HGRIS_001108-T1	HGRIS_001108-T1	378	0.36	0.57	0.358491	-1.47999
HGRIS_001109-T1	HGRIS_001109-T1	504	0.14	0.22	0.333333	-1.58496
HGRIS_001110-T1	HGRIS_001110-T1	435	3.16	5.01	0.494083	-1.01718
HGRIS_001111-T1	HGRIS_001111-T1	2223	5.21	8.27	0.17013	-2.55529
HGRIS_001112-T1	HGRIS_001112-T1	153	73.37	116.53	2.63941	1.40022
HGRIS_001113-T1	HGRIS_001113-T1	585	1.25	1.99	1.39161	0.476753
HGRIS_001114-T1	HGRIS_001114-T1	1998	0	0	-	-
HGRIS_001114-T2	HGRIS_001114-T2	2034	10.62	16.86	1.48415	0.569642
HGRIS_001115-T1	HGRIS_001115-T1	402	7.24	11.49	1.17365	0.230998
HGRIS_001116-T1	HGRIS_001116-T1	222	29.05	46.13	0.579741	-0.786519
HGRIS_001117-T1	HGRIS_001117-T1	153	0	0	-	-
HGRIS_001118-T1	HGRIS_001118-T1	462	3.48	5.53	0.311725	-1.68165
HGRIS_001119-T1	HGRIS_001119-T1	405	4.55	7.22	0.476253	-1.0702
HGRIS_001120-T1	HGRIS_001120-T1	465	28.17	44.74	1.03302	0.0468651
HGRIS_001121-T1	HGRIS_001121-T1	1740	0.59	0.94	1.27027	0.345135
HGRIS_001122-T1	HGRIS_001122-T1	807	28.5	45.26	1.7529	0.809748
HGRIS_001123-T1	HGRIS_001123-T1	5676	6.93	11.01	0.672572	-0.57224
HGRIS_001124-T1	HGRIS_001124-T1	2376	24.85	39.46	2.00712	1.00513
HGRIS_001125-T1	HGRIS_001125-T1	540	21.41	34.01	2.18293	1.12626
HGRIS_001126-T1	HGRIS_001126-T1	927	2.15	3.42	1.09265	0.127834
HGRIS_001126-T2	HGRIS_001126-T2	834	0.75	1.2	1.26316	0.337035
HGRIS_001127-T1	HGRIS_001127-T1	537	15.62	24.8	1.72222	0.784271
HGRIS_001128-T1	HGRIS_001128-T1	414	1.09	1.73	0.765487	-0.385551
HGRIS_001129-T1	HGRIS_001129-T1	1602	6.83	10.84	0.327988	-1.60829
HGRIS_001130-T1	HGRIS_001130-T1	2868	2.87	4.56	0.860377	-0.216959
HGRIS_001131-T1	HGRIS_001131-T1	303	78.19	124.17	5.21942	2.38389
HGRIS_001132-T1	HGRIS_001132-T1	462	19.98	31.74	2.00632	1.00455
HGRIS_001133-T1	HGRIS_001133-T1	276	1.09	1.74	0.185699	-2.42896
HGRIS_001134-T1	HGRIS_001134-T1	507	3.04	4.83	0.71875	-0.476438
HGRIS_001135-T1	HGRIS_001135-T1	828	3.05	4.84	0.834483	-0.261046
HGRIS_001136-T1	HGRIS_001136-T1	726	2.26	3.59	0.777056	-0.363909
HGRIS_001137-T1	HGRIS_001137-T1	381	0.94	1.49	0.741294	-0.431883
HGRIS_001138-T1	HGRIS_001138-T1	468	88.7	140.88	0.800546	-0.320945
HGRIS_001139-T1	HGRIS_001139-T1	1095	10.98	17.43	0.640573	-0.642564
HGRIS_001140-T1	HGRIS_001140-T1	216	41.99	66.69	0.993594	-0.00927227
HGRIS_001141-T1	HGRIS_001141-T1	687	7.56	12.01	1.12243	0.166625
HGRIS_001142-T1	HGRIS_001142-T1	927	33.16	52.66	1.11473	0.156699
HGRIS_001143-T1	HGRIS_001143-T1	1920	19.76	31.39	1.15024	0.201933
HGRIS_001144-T1	HGRIS_001144-T1	195	5.18	8.22	1.42461	0.510567
HGRIS_001145-T1	HGRIS_001145-T1	1122	3.64	5.78	1.75152	0.808603
HGRIS_001146-T1	HGRIS_001146-T1	411	12.04	19.12	0.516199	-0.954002
HGRIS_001147-T1	HGRIS_001147-T1	1068	2.45	3.89	0.73814	-0.438033
HGRIS_001148-T1	HGRIS_001148-T1	726	4.02	6.39	1.8102	0.856148
HGRIS_001149-T1	HGRIS_001149-T1	189	30.7	48.76	0.801446	-0.319322
HGRIS_001150-T1	HGRIS_001150-T1	1116	0.54	0.86	0.277419	-1.84986
HGRIS_001150-T2	HGRIS_001150-T2	828	0.64	1.01	0.748148	-0.418604
HGRIS_001150-T3	HGRIS_001150-T3	1029	0	0	-	-
HGRIS_001150-T4	HGRIS_001150-T4	927	0	0	-	-
HGRIS_001151-T1	HGRIS_001151-T1	408	0.61	0.97	0.311897	-1.68086
HGRIS_001152-T1	HGRIS_001152-T1	186	1.33	2.11	0.417822	-1.25904
HGRIS_001153-T1	HGRIS_001153-T1	453	0.92	1.46	0.325893	-1.61753
HGRIS_001154-T1	HGRIS_001154-T1	324	1.19	1.89	0.215753	-2.21254
HGRIS_001155-T1	HGRIS_001155-T1	252	7.83	12.44	0.426905	-1.22801
HGRIS_001156-T1	HGRIS_001156-T1	1341	42.57	67.61	8.81486	3.13994
HGRIS_001157-T1	HGRIS_001157-T1	498	4.41	7.01	0.87625	-0.190586
HGRIS_001158-T1	HGRIS_001158-T1	945	9.5	15.09	0.937267	-0.0934679
HGRIS_001159-T1	HGRIS_001159-T1	267	0.61	0.97	-	-
HGRIS_001160-T1	HGRIS_001160-T1	342	0	0	-	-
HGRIS_001161-T1	HGRIS_001161-T1	300	1.9	3.01	2.50833	1.32673
HGRIS_001162-T1	HGRIS_001162-T1	408	4.99	7.93	0.61	-0.713119
HGRIS_001163-T1	HGRIS_001163-T1	300	9.69	15.4	0.473409	-1.07884
HGRIS_001164-T1	HGRIS_001164-T1	702	0.89	1.41	1.58427	0.663818
HGRIS_001165-T1	HGRIS_001165-T1	306	1.99	3.16	0.595104	-0.748787
HGRIS_001166-T1	HGRIS_001166-T1	1191	2.19	3.48	4.7027	2.23349
HGRIS_001166-T2	HGRIS_001166-T2	876	0	0	-	-
HGRIS_001167-T1	HGRIS_001167-T1	174	3.71	5.89	-	-
HGRIS_001168-T1	HGRIS_001168-T1	1224	1.91	3.03	1.34071	0.422995
HGRIS_001168-T2	HGRIS_001168-T2	987	0	0	-	-
HGRIS_001169-T1	HGRIS_001169-T1	1071	3.34	5.31	1.31111	0.39079
HGRIS_001170-T1	HGRIS_001170-T1	369	25.92	41.16	0.912639	-0.131884
HGRIS_001171-T1	HGRIS_001171-T1	717	4.07	6.46	0.392944	-1.3476
HGRIS_001172-T1	HGRIS_001172-T1	1047	1.56	2.47	0.921642	-0.117722
HGRIS_001173-T1	HGRIS_001173-T1	2508	49.19	78.12	1.95007	0.96353
HGRIS_001174-T1	HGRIS_001174-T1	345	2.52	4.01	0.292701	-1.7725
HGRIS_001175-T1	HGRIS_001175-T1	423	60.37	95.88	1.02207	0.0314882
HGRIS_001176-T1	HGRIS_001176-T1	1131	5.64	8.96	2.48199	1.3115
HGRIS_001177-T1	HGRIS_001177-T1	369	1.88	2.98	0.143545	-2.80042
HGRIS_001178-T1	HGRIS_001178-T1	957	5.28	8.38	0.120437	-3.05365
HGRIS_001179-T1	HGRIS_001179-T1	258	11.33	17.99	1.71989	0.782312
HGRIS_001180-T1	HGRIS_001180-T1	444	20.33	32.29	2.24236	1.16502
HGRIS_001181-T1	HGRIS_001181-T1	507	16.03	25.46	1.11082	0.151625
HGRIS_001182-T1	HGRIS_001182-T1	687	7.02	11.15	0.400359	-1.32063
HGRIS_001183-T1	HGRIS_001183-T1	687	7.11	11.29	0.549927	-0.862688
HGRIS_001184-T1	HGRIS_001184-T1	2931	3.32	5.27	1.08214	0.113881
HGRIS_001185-T1	HGRIS_001185-T1	636	1.12	1.78	0.286174	-1.80504
HGRIS_001185-T2	HGRIS_001185-T2	585	0	0	-	-
HGRIS_001186-T1	HGRIS_001186-T1	342	1.19	1.89	3.31579	1.72935
HGRIS_001187-T1	HGRIS_001187-T1	1275	0.14	0.22	0.34375	-1.54057
HGRIS_001188-T1	HGRIS_001188-T1	333	44.48	70.64	0.842457	-0.247325
HGRIS_001189-T1	HGRIS_001189-T1	462	38.28	60.8	0.835165	-0.259867
HGRIS_001190-T1	HGRIS_001190-T1	489	2.06	3.26	0.831633	-0.265982
HGRIS_001191-T1	HGRIS_001191-T1	405	4.03	6.4	0.649746	-0.622052
HGRIS_001192-T1	HGRIS_001192-T1	387	1.59	2.52	0.343324	-1.54236
HGRIS_001193-T1	HGRIS_001193-T1	648	2.47	3.92	0.358646	-1.47937
HGRIS_001194-T1	HGRIS_001194-T1	231	0	0	-	-
HGRIS_001195-T1	HGRIS_001195-T1	669	0.09	0.14	0.823529	-0.280108
HGRIS_001196-T1	HGRIS_001196-T1	369	0	0	-	-
HGRIS_001197-T1	HGRIS_001197-T1	840	7.17	11.39	0.731535	-0.451001
HGRIS_001198-T1	HGRIS_001198-T1	312	20.34	32.31	1.42838	0.514382
HGRIS_001199-T1	HGRIS_001199-T1	666	37.51	59.58	3.06166	1.61432
HGRIS_001200-T1	HGRIS_001200-T1	513	394.94	627.26	0.363817	-1.45872
HGRIS_001201-T1	HGRIS_001201-T1	420	8.48	13.46	1.12825	0.174084
HGRIS_001202-T1	HGRIS_001202-T1	294	13.21	20.99	1.11768	0.160505
HGRIS_001203-T1	HGRIS_001203-T1	444	47.78	75.89	4.02173	2.00782
HGRIS_001204-T1	HGRIS_001204-T1	321	5.58	8.87	0.544506	-0.876981
HGRIS_001205-T1	HGRIS_001205-T1	552	4.58	7.28	0.197343	-2.34122
HGRIS_001206-T1	HGRIS_001206-T1	828	9.58	15.21	0.23607	-2.08271
HGRIS_001207-T1	HGRIS_001207-T1	747	4.7	7.46	0.480051	-1.05874
HGRIS_001208-T1	HGRIS_001208-T1	702	6.6	10.48	0.817473	-0.290758
HGRIS_001209-T1	HGRIS_001209-T1	282	2.04	3.24	0.952941	-0.0695409
HGRIS_001210-T1	HGRIS_001210-T1	351	5.46	8.67	1.29985	0.378345
HGRIS_001211-T1	HGRIS_001211-T1	1146	4.38	6.96	0.183981	-2.44237
HGRIS_001212-T1	HGRIS_001212-T1	564	2.04	3.24	1.53555	0.618751
HGRIS_001213-T1	HGRIS_001213-T1	330	9.18	14.59	2.73221	1.45007
HGRIS_001213-T2	HGRIS_001213-T2	342	14.96	23.75	1.91378	0.936424
HGRIS_001214-T1	HGRIS_001214-T1	408	1.12	1.78	0.835681	-0.258976
HGRIS_001215-T1	HGRIS_001215-T1	714	0.62	0.98	6.125	2.61471
HGRIS_001216-T1	HGRIS_001216-T1	1050	0.1	0.16	0.666667	-0.584963
HGRIS_001217-T1	HGRIS_001217-T1	1554	2.8	4.44	1.2907	0.368151
HGRIS_001218-T1	HGRIS_001218-T1	585	7.3	11.6	0.776959	-0.364089
HGRIS_001219-T1	HGRIS_001219-T1	1791	0.4	0.64	0.266667	-1.90689
HGRIS_001220-T1	HGRIS_001220-T1	552	0.72	1.15	1.1165	0.15899
HGRIS_001221-T1	HGRIS_001221-T1	282	1.02	1.62	1.10959	0.150025
HGRIS_001222-T1	HGRIS_001222-T1	843	2.81	4.46	0.380546	-1.39386
HGRIS_001223-T1	HGRIS_001223-T1	996	4.49	7.13	2.20062	1.13791
HGRIS_001224-T1	HGRIS_001224-T1	510	5.7	9.06	1.77299	0.826188
HGRIS_001225-T1	HGRIS_001225-T1	309	15.82	25.13	0.967283	-0.0479908
HGRIS_001226-T1	HGRIS_001226-T1	240	40.46	64.25	0.802623	-0.317205
HGRIS_001227-T1	HGRIS_001227-T1	960	24.42	38.78	0.62498	-0.678118
HGRIS_001228-T1	HGRIS_001228-T1	1086	13.59	21.59	1.14052	0.189689
HGRIS_001229-T1	HGRIS_001229-T1	237	13.1	20.81	1.01463	0.0209495
HGRIS_001230-T1	HGRIS_001230-T1	534	3.75	5.95	0.343533	-1.54148
HGRIS_001231-T1	HGRIS_001231-T1	462	2.1	3.34	2.16883	1.11692
HGRIS_001232-T1	HGRIS_001232-T1	420	7.42	11.78	0.588706	-0.764382
HGRIS_001233-T1	HGRIS_001233-T1	636	0.68	1.08	0.830769	-0.26748
HGRIS_001234-T1	HGRIS_001234-T1	300	0.21	0.33	-	-
HGRIS_001235-T1	HGRIS_001235-T1	1029	0.46	0.73	0.829545	-0.269607
HGRIS_001236-T1	HGRIS_001236-T1	249	1.3	2.06	1.66129	0.732304
HGRIS_001237-T1	HGRIS_001237-T1	1362	0.8	1.27	0.755952	-0.403633
HGRIS_001238-T1	HGRIS_001238-T1	777	0.64	1.01	0.58046	-0.784732
HGRIS_001239-T1	HGRIS_001239-T1	609	0.26	0.41	0.0450549	-4.47217
HGRIS_001240-T1	HGRIS_001240-T1	279	2.51	3.98	0.728938	-0.456133
HGRIS_001241-T1	HGRIS_001241-T1	2466	0.29	0.46	1.7037	0.768674
HGRIS_001242-T1	HGRIS_001242-T1	363	3.24	5.15	1.0404	0.0571439
HGRIS_001243-T1	HGRIS_001243-T1	621	6.56	10.41	1.61646	0.692837
HGRIS_001244-T1	HGRIS_001244-T1	324	3.07	4.87	1.30563	0.384746
HGRIS_001245-T1	HGRIS_001245-T1	249	1.3	2.06	1.66129	0.732304
HGRIS_001246-T1	HGRIS_001246-T1	321	114.98	182.61	1.47635	0.562037
HGRIS_001247-T1	HGRIS_001247-T1	1545	13.85	22	0.774921	-0.367879
HGRIS_001248-T1	HGRIS_001248-T1	456	4.06	6.45	3.54396	1.82536
HGRIS_001249-T1	HGRIS_001249-T1	465	1.92	3.06	1.62766	0.702799
HGRIS_001250-T1	HGRIS_001250-T1	507	2	3.18	1.76667	0.82103
HGRIS_001251-T1	HGRIS_001251-T1	498	8.63	13.7	6.03524	2.59341
HGRIS_001252-T1	HGRIS_001252-T1	930	5.22	8.29	1.41709	0.502935
HGRIS_001253-T1	HGRIS_001253-T1	489	2.9	4.6	1.77606	0.828682
HGRIS_001254-T1	HGRIS_001254-T1	756	1.59	2.52	5.47826	2.45372
HGRIS_001255-T1	HGRIS_001255-T1	732	20.75	32.96	0.583776	-0.776513
HGRIS_001256-T1	HGRIS_001256-T1	1362	3.24	5.15	0.61899	-0.692011
HGRIS_001257-T1	HGRIS_001257-T1	2181	15.44	24.53	0.935545	-0.0961205
HGRIS_001257-T2	HGRIS_001257-T2	1845	0.38	0.61	0.622449	-0.683973
HGRIS_001258-T1	HGRIS_001258-T1	294	61.79	98.14	0.28249	-1.82373
HGRIS_001259-T1	HGRIS_001259-T1	1086	6.88	10.92	0.880645	-0.183367
HGRIS_001260-T1	HGRIS_001260-T1	744	0.39	0.62	0.287037	-1.80069
HGRIS_001261-T1	HGRIS_001261-T1	324	3.07	4.87	1.30563	0.384746
HGRIS_001262-T1	HGRIS_001262-T1	363	78.16	124.14	2.12824	1.08966
HGRIS_001262-T2	HGRIS_001262-T2	228	43.51	69.11	0.940144	-0.089046
HGRIS_001262-T3	HGRIS_001262-T3	255	23.77	37.75	0.174607	-2.51782
HGRIS_001263-T1	HGRIS_001263-T1	249	1.3	2.06	1.66129	0.732304
HGRIS_001264-T1	HGRIS_001264-T1	666	1.12	1.77	0.73444	-0.445284
HGRIS_001265-T1	HGRIS_001265-T1	387	5.82	9.25	0.96054	-0.0580824
HGRIS_001266-T1	HGRIS_001266-T1	354	5.61	8.9	1.36923	0.453366
HGRIS_001267-T1	HGRIS_001267-T1	738	3.58	5.69	1.39803	0.4834
HGRIS_001268-T1	HGRIS_001268-T1	333	2.57	4.09	4.09	2.0321
HGRIS_001269-T1	HGRIS_001269-T1	864	3.62	5.74	1.16667	0.222392
HGRIS_001270-T1	HGRIS_001270-T1	417	3.71	5.89	3.95302	1.98296
HGRIS_001271-T1	HGRIS_001271-T1	381	3.74	5.94	1.90385	0.928917
HGRIS_001272-T1	HGRIS_001272-T1	348	3.8	6.03	2.0303	1.0217
HGRIS_001273-T1	HGRIS_001273-T1	456	4.06	6.45	3.54396	1.82536
HGRIS_001274-T1	HGRIS_001274-T1	1362	2.03	3.23	0.657841	-0.604189
HGRIS_001275-T1	HGRIS_001275-T1	1044	2.18	3.45	0.451571	-1.14698
HGRIS_001276-T1	HGRIS_001276-T1	279	2.5	3.98	0.970732	-0.0428555
HGRIS_001277-T1	HGRIS_001277-T1	630	0.11	0.17	0.293103	-1.77052
HGRIS_001278-T1	HGRIS_001278-T1	636	5.7	9.05	0.870192	-0.200594
HGRIS_001279-T1	HGRIS_001279-T1	1065	3.54	5.62	0.383356	-1.38324
HGRIS_001280-T1	HGRIS_001280-T1	300	4.85	7.7	0.368774	-1.43919
HGRIS_001281-T1	HGRIS_001281-T1	450	4.07	6.47	0.388589	-1.36368
HGRIS_001282-T1	HGRIS_001282-T1	2790	1.84	2.92	0.485857	-1.0414
HGRIS_001283-T1	HGRIS_001283-T1	408	8.56	13.59	0.909639	-0.136635
HGRIS_001284-T1	HGRIS_001284-T1	345	13.71	21.77	0.651992	-0.617075
HGRIS_001285-T1	HGRIS_001285-T1	369	9.67	15.36	0.483171	-1.04939
HGRIS_001286-T1	HGRIS_001286-T1	264	3.49	5.54	0.705732	-0.502807
HGRIS_001287-T1	HGRIS_001287-T1	744	20.09	31.91	0.749413	-0.416167
HGRIS_001288-T1	HGRIS_001288-T1	300	53.95	85.69	0.965412	-0.0507828
HGRIS_001289-T1	HGRIS_001289-T1	1656	1.79	2.84	0.282306	-1.82467
HGRIS_001290-T1	HGRIS_001290-T1	552	1.75	2.78	1.00725	0.0104166
HGRIS_001291-T1	HGRIS_001291-T1	432	1.96	3.12	1.38053	0.465223
HGRIS_001292-T1	HGRIS_001292-T1	420	6.82	10.83	1.01977	0.0282495
HGRIS_001293-T1	HGRIS_001293-T1	570	11.01	17.49	0.58711	-0.768298
HGRIS_001294-T1	HGRIS_001294-T1	273	16.29	25.87	0.720613	-0.472704
HGRIS_001295-T1	HGRIS_001295-T1	279	24.29	38.58	0.546304	-0.872224
HGRIS_001296-T1	HGRIS_001296-T1	1116	5.02	7.97	2.27714	1.18722
HGRIS_001297-T1	HGRIS_001297-T1	1383	5.16	8.2	3.21569	1.68513
HGRIS_001298-T1	HGRIS_001298-T1	762	7.15	11.35	0.310619	-1.68678
HGRIS_001299-T1	HGRIS_001299-T1	552	1.21	1.92	0.695652	-0.523562
HGRIS_001300-T1	HGRIS_001300-T1	549	4.14	6.57	1.66751	0.737698
HGRIS_001301-T1	HGRIS_001301-T1	552	0.72	1.15	0.527523	-0.922694
HGRIS_001302-T1	HGRIS_001302-T1	303	151.05	239.9	0.711068	-0.491941
HGRIS_001303-T1	HGRIS_001303-T1	309	5.9	9.37	1.88153	0.911903
HGRIS_001304-T1	HGRIS_001304-T1	1743	10.36	16.46	0.52672	-0.924892
HGRIS_001305-T1	HGRIS_001305-T1	240	96.76	153.68	0.492501	-1.0218
HGRIS_001306-T1	HGRIS_001306-T1	711	0.62	0.98	1.81481	0.859822
HGRIS_001307-T1	HGRIS_001307-T1	1773	26.57	42.19	0.865613	-0.208205
HGRIS_001308-T1	HGRIS_001308-T1	555	41.02	65.15	3.29706	1.72118
HGRIS_001309-T1	HGRIS_001309-T1	414	0.2	0.31	0.329787	-1.60039
HGRIS_001310-T1	HGRIS_001310-T1	276	2.73	4.34	0.490395	-1.02798
HGRIS_001311-T1	HGRIS_001311-T1	399	41.29	65.59	1.65006	0.722521
HGRIS_001312-T1	HGRIS_001312-T1	600	20.38	32.37	0.828937	-0.270665
HGRIS_001313-T1	HGRIS_001313-T1	207	9.74	15.47	0.71422	-0.48556
HGRIS_001314-T1	HGRIS_001314-T1	327	6.39	10.15	1.03889	0.0550493
HGRIS_001314-T2	HGRIS_001314-T2	312	1.43	2.26	1.02262	0.0322764
HGRIS_001315-T1	HGRIS_001315-T1	426	3.09	4.91	0.947876	-0.0772291
HGRIS_001316-T1	HGRIS_001316-T1	381	5.96	9.46	0.474423	-1.07575
HGRIS_001316-T2	HGRIS_001316-T2	375	48.38	76.85	2.20074	1.13799
HGRIS_001317-T1	HGRIS_001317-T1	504	9.91	15.74	8.46237	3.08106
HGRIS_001318-T1	HGRIS_001318-T1	273	198.84	315.8	2.52176	1.33443
HGRIS_001319-T1	HGRIS_001319-T1	1527	143.48	227.88	3.90473	1.96522
HGRIS_001320-T1	HGRIS_001320-T1	459	12.2	19.37	0.893038	-0.163206
HGRIS_001321-T1	HGRIS_001321-T1	165	39.56	62.82	1.90479	0.929633
HGRIS_001322-T1	HGRIS_001322-T1	318	32.73	51.99	1.12973	0.175973
HGRIS_001323-T1	HGRIS_001323-T1	210	127.51	202.51	1.05468	0.0768117
HGRIS_001324-T1	HGRIS_001324-T1	3144	1.38	2.19	0.300412	-1.73499
HGRIS_001325-T1	HGRIS_001325-T1	375	18.86	29.95	4.64341	2.21518
HGRIS_001326-T1	HGRIS_001326-T1	168	0	0	-	-
HGRIS_001327-T1	HGRIS_001327-T1	453	1.26	2	0.544959	-0.87578
HGRIS_001328-T1	HGRIS_001328-T1	408	193.81	307.82	4.26343	2.09202
HGRIS_001329-T1	HGRIS_001329-T1	330	0.16	0.26	0.419355	-1.25376
HGRIS_001330-T1	HGRIS_001330-T1	1359	1.62	2.57	2.62245	1.39091
HGRIS_001330-T2	HGRIS_001330-T2	1560	0.34	0.55	-	-
HGRIS_001330-T3	HGRIS_001330-T3	1629	3.33	5.29	2.01141	1.0082
HGRIS_001331-T1	HGRIS_001331-T1	435	17.23	27.36	0.686058	-0.543597
HGRIS_001332-T1	HGRIS_001332-T1	513	8.41	13.35	1.3244	0.405344
HGRIS_001333-T1	HGRIS_001333-T1	501	0.07	0.11	0.117021	-3.09516
HGRIS_001334-T1	HGRIS_001334-T1	651	0.33	0.52	0.722222	-0.469485
HGRIS_001335-T1	HGRIS_001335-T1	423	105.86	168.13	2.29811	1.20045
HGRIS_001336-T1	HGRIS_001336-T1	324	15.23	24.19	1.28397	0.360612
HGRIS_001337-T1	HGRIS_001337-T1	2295	4.79	7.61	0.845556	-0.242029
HGRIS_001338-T1	HGRIS_001338-T1	429	14.48	23	0.645705	-0.631054
HGRIS_001339-T1	HGRIS_001339-T1	630	0.79	1.26	1.90909	0.932886
HGRIS_001340-T1	HGRIS_001340-T1	1182	248.29	394.33	18.0968	4.17767
HGRIS_001341-T1	HGRIS_001341-T1	288	31.5	50.03	27.489	4.78078
HGRIS_001342-T1	HGRIS_001342-T1	396	2.49	3.95	2.13514	1.09433
HGRIS_001343-T1	HGRIS_001343-T1	456	5.96	9.47	2.86103	1.51653
HGRIS_001344-T1	HGRIS_001344-T1	177	20.38	32.36	1	0
HGRIS_001345-T1	HGRIS_001345-T1	594	5.33	8.47	0.841948	-0.248196
HGRIS_001346-T1	HGRIS_001346-T1	231	7.75	12.31	0.735364	-0.443469
HGRIS_001347-T1	HGRIS_001347-T1	411	0.1	0.16	0.280702	-1.83289
HGRIS_001348-T1	HGRIS_001348-T1	1128	2.55	4.04	0.978208	-0.0317865
HGRIS_001348-T2	HGRIS_001348-T2	1107	0.42	0.67	0.603604	-0.728327
HGRIS_001348-T3	HGRIS_001348-T3	1464	0.49	0.77	1.05479	0.076962
HGRIS_001349-T1	HGRIS_001349-T1	270	2.06	3.27	0.729911	-0.454208
HGRIS_001350-T1	HGRIS_001350-T1	606	2.51	3.99	0.63535	-0.654376
HGRIS_001351-T1	HGRIS_001351-T1	441	10.56	16.76	1.49243	0.577664
HGRIS_001352-T1	HGRIS_001352-T1	1137	19.92	31.64	2.17159	1.11875
HGRIS_001353-T1	HGRIS_001353-T1	243	8.09	12.85	0.527721	-0.922153
HGRIS_001354-T1	HGRIS_001354-T1	357	0.13	0.21	0.0681818	-3.87447
HGRIS_001355-T1	HGRIS_001355-T1	264	4.12	6.54	1.5461	0.628633
HGRIS_001356-T1	HGRIS_001356-T1	783	32.99	52.39	2.1613	1.1119
HGRIS_001357-T1	HGRIS_001357-T1	852	13.69	21.74	0.455956	-1.13303
HGRIS_001357-T2	HGRIS_001357-T2	1032	21.7	34.46	0.34048	-1.55436
HGRIS_001358-T1	HGRIS_001358-T1	318	1.25	1.99	0.832636	-0.264242
HGRIS_001359-T1	HGRIS_001359-T1	492	99.24	157.61	1.44107	0.527142
HGRIS_001360-T1	HGRIS_001360-T1	177	368.47	585.2	1.49461	0.57977
HGRIS_001361-T1	HGRIS_001361-T1	297	123.79	196.61	1.41803	0.503889
HGRIS_001362-T1	HGRIS_001362-T1	1578	6.65	10.56	1.04762	0.0671142
HGRIS_001363-T1	HGRIS_001363-T1	240	2.68	4.25	1.25	0.321928
HGRIS_001364-T1	HGRIS_001364-T1	2826	15.66	24.88	0.98691	-0.0190096
HGRIS_001365-T1	HGRIS_001365-T1	228	64.57	102.55	0.709247	-0.49564
HGRIS_001366-T1	HGRIS_001366-T1	744	20.16	32.02	0.711872	-0.49031
HGRIS_001367-T1	HGRIS_001367-T1	852	23.44	37.22	0.424643	-1.23568
HGRIS_001368-T1	HGRIS_001368-T1	444	43.26	68.7	0.683242	-0.549531
HGRIS_001369-T1	HGRIS_001369-T1	384	98.72	156.79	0.547107	-0.870104
HGRIS_001370-T1	HGRIS_001370-T1	423	7.89	12.53	0.133312	-2.90712
HGRIS_001371-T1	HGRIS_001371-T1	1518	6.76	10.74	0.115521	-3.11377
HGRIS_001372-T1	HGRIS_001372-T1	393	2.19	3.49	0.463479	-1.10942
HGRIS_001373-T1	HGRIS_001373-T1	1125	2.7	4.28	0.369922	-1.43471
HGRIS_001374-T1	HGRIS_001374-T1	222	9.68	15.38	1.11127	0.152212
HGRIS_001375-T1	HGRIS_001375-T1	321	76.59	121.65	1.266	0.340278
HGRIS_001376-T1	HGRIS_001376-T1	348	4.57	7.26	1.90551	0.930179
HGRIS_001377-T1	HGRIS_001377-T1	711	6.94	11.03	1.06262	0.0876263
HGRIS_001378-T1	HGRIS_001378-T1	324	1.7	2.7	2.78351	1.4769
HGRIS_001379-T1	HGRIS_001379-T1	447	3.86	6.13	0.155505	-2.68497
HGRIS_001380-T1	HGRIS_001380-T1	396	0.65	1.03	0.294286	-1.76471
HGRIS_001381-T1	HGRIS_001381-T1	318	2.33	3.69	2.17059	1.11809
HGRIS_001382-T1	HGRIS_001382-T1	447	1.8	2.86	1.34272	0.425162
HGRIS_001383-T1	HGRIS_001383-T1	450	1.53	2.42	0.498969	-1.00298
HGRIS_001384-T1	HGRIS_001384-T1	963	0.64	1.02	0.384906	-1.37742
HGRIS_001385-T1	HGRIS_001385-T1	480	716.9	1138.6	1.00337	0.00484838
HGRIS_001386-T1	HGRIS_001386-T1	1137	51.15	81.24	2.7708	1.47031
HGRIS_001387-T1	HGRIS_001387-T1	432	99.21	157.57	3.44114	1.78289
HGRIS_001388-T1	HGRIS_001388-T1	240	74.24	117.91	1.29914	0.377558
HGRIS_001389-T1	HGRIS_001389-T1	417	28.11	44.64	2.07725	1.05467
HGRIS_001390-T1	HGRIS_001390-T1	333	21.65	34.38	0.759779	-0.396348
HGRIS_001391-T1	HGRIS_001391-T1	261	25.72	40.84	1.39815	0.483521
HGRIS_001392-T1	HGRIS_001392-T1	687	23.01	36.55	1.77341	0.826527
HGRIS_001393-T1	HGRIS_001393-T1	639	26.5	42.09	0.978382	-0.03153
HGRIS_001393-T2	HGRIS_001393-T2	525	9.3	14.77	0.978146	-0.0318787
HGRIS_001394-T1	HGRIS_001394-T1	1233	33.15	52.65	2.01031	1.00742
HGRIS_001395-T1	HGRIS_001395-T1	1083	18.3	29.06	1.04345	0.0613574
HGRIS_001396-T1	HGRIS_001396-T1	1497	7.59	12.06	0.319132	-1.64777
HGRIS_001397-T1	HGRIS_001397-T1	303	14.99	23.8	1.23444	0.303857
HGRIS_001397-T2	HGRIS_001397-T2	372	18.8	29.85	1.29165	0.369214
HGRIS_001398-T1	HGRIS_001398-T1	843	34.75	55.19	0.61295	-0.706159
HGRIS_001399-T1	HGRIS_001399-T1	903	30.72	48.8	0.677401	-0.561917
HGRIS_001400-T1	HGRIS_001400-T1	891	22.27	35.36	0.724739	-0.464467
HGRIS_001401-T1	HGRIS_001401-T1	1554	21.4	33.98	0.342851	-1.54434
HGRIS_001402-T1	HGRIS_001402-T1	435	0.9	1.43	1.19167	0.252981
HGRIS_001403-T1	HGRIS_001403-T1	606	0.97	1.54	0.312373	-1.67866
HGRIS_001404-T1	HGRIS_001404-T1	321	0.44	0.69	0.143154	-2.80436
HGRIS_001405-T1	HGRIS_001405-T1	531	22.44	35.64	2.09894	1.06966
HGRIS_001406-T1	HGRIS_001406-T1	492	0.19	0.3	0.263158	-1.926
HGRIS_001407-T1	HGRIS_001407-T1	471	0	0	-	-
HGRIS_001408-T1	HGRIS_001408-T1	360	2.25	3.57	0.429603	-1.21892
HGRIS_001409-T1	HGRIS_001409-T1	528	1.07	1.7	0.367965	-1.44236
HGRIS_001410-T1	HGRIS_001410-T1	153	45.99	73.05	0.463221	-1.11023
HGRIS_001411-T1	HGRIS_001411-T1	405	0	0	-	-
HGRIS_001412-T1	HGRIS_001412-T1	642	4.06	6.44	0.934688	-0.0974433
HGRIS_001413-T1	HGRIS_001413-T1	474	95.67	151.95	0.475156	-1.07353
HGRIS_001414-T1	HGRIS_001414-T1	282	125.71	199.65	0.509766	-0.972092
HGRIS_001415-T1	HGRIS_001415-T1	477	11.88	18.86	0.331634	-1.59234
HGRIS_001416-T1	HGRIS_001416-T1	600	16.14	25.63	0.491279	-1.02539
HGRIS_001417-T1	HGRIS_001417-T1	714	0.46	0.73	0.669725	-0.57836
HGRIS_001418-T1	HGRIS_001418-T1	600	2.15	3.41	0.356322	-1.48875
HGRIS_001419-T1	HGRIS_001419-T1	891	12.82	20.36	0.539195	-0.891121
HGRIS_001420-T1	HGRIS_001420-T1	447	4.66	7.4	0.479275	-1.06108
HGRIS_001421-T1	HGRIS_001421-T1	891	11.02	17.5	0.407166	-1.29631
HGRIS_001422-T1	HGRIS_001422-T1	195	38.88	61.76	0.37746	-1.4056
HGRIS_001423-T1	HGRIS_001423-T1	351	14.37	22.83	0.569895	-0.811232
HGRIS_001424-T1	HGRIS_001424-T1	1479	5.92	9.41	0.526581	-0.925273
HGRIS_001425-T1	HGRIS_001425-T1	1584	3.1	4.92	0.682386	-0.551341
HGRIS_001426-T1	HGRIS_001426-T1	606	25.39	40.33	1.75577	0.812103
HGRIS_001427-T1	HGRIS_001427-T1	2268	0.81	1.29	0.263265	-1.92541
HGRIS_001428-T1	HGRIS_001428-T1	537	37.72	59.91	0.910902	-0.134633
HGRIS_001429-T1	HGRIS_001429-T1	660	73.91	117.39	1.54298	0.62572
HGRIS_001430-T1	HGRIS_001430-T1	402	50.35	79.97	1.64378	0.717019
HGRIS_001430-T2	HGRIS_001430-T2	549	38.9	61.78	1.55109	0.633284
HGRIS_001431-T1	HGRIS_001431-T1	1383	3.07	4.88	0.632124	-0.66172
HGRIS_001432-T1	HGRIS_001432-T1	711	0.09	0.14	0.466667	-1.09954
HGRIS_001433-T1	HGRIS_001433-T1	261	29.33	46.59	1.31796	0.39831
HGRIS_001434-T1	HGRIS_001434-T1	648	9.55	15.17	0.644709	-0.63328
HGRIS_001435-T1	HGRIS_001435-T1	363	17.52	27.83	0.365319	-1.45277
HGRIS_001436-T1	HGRIS_001436-T1	564	10.9	17.32	0.304876	-1.71371
HGRIS_001437-T1	HGRIS_001437-T1	357	5.73	9.11	0.512662	-0.963921
HGRIS_001438-T1	HGRIS_001438-T1	798	15.16	24.08	1.53278	0.616152
HGRIS_001439-T1	HGRIS_001439-T1	408	16.95	26.92	1.11286	0.154268
HGRIS_001440-T1	HGRIS_001440-T1	579	0.9	1.42	0.554688	-0.850253
HGRIS_001441-T1	HGRIS_001441-T1	432	3.47	5.51	1.05556	0.0780025
HGRIS_001442-T1	HGRIS_001442-T1	1041	2.2	3.49	0.779018	-0.360272
HGRIS_001443-T1	HGRIS_001443-T1	480	0.08	0.12	0.0923077	-3.43741
HGRIS_001444-T1	HGRIS_001444-T1	1422	17.23	27.37	1.46051	0.546474
HGRIS_001445-T1	HGRIS_001445-T1	654	18.71	29.72	0.445644	-1.16604
HGRIS_001446-T1	HGRIS_001446-T1	582	11.24	17.85	0.802969	-0.316584
HGRIS_001447-T1	HGRIS_001447-T1	318	6.14	9.75	0.362319	-1.46467
HGRIS_001448-T1	HGRIS_001448-T1	306	3.74	5.94	0.553073	-0.854459
HGRIS_001449-T1	HGRIS_001449-T1	2298	27.08	43.01	0.424706	-1.23546
HGRIS_001450-T1	HGRIS_001450-T1	285	8.81	13.99	1.4261	0.512071
HGRIS_001451-T1	HGRIS_001451-T1	2055	4.12	6.54	1.73475	0.794726
HGRIS_001452-T1	HGRIS_001452-T1	318	84.43	134.09	0.687112	-0.541382
HGRIS_001453-T1	HGRIS_001453-T1	261	14.18	22.52	0.56006	-0.836348
HGRIS_001454-T1	HGRIS_001454-T1	171	35.59	56.53	0.788424	-0.342956
HGRIS_001455-T1	HGRIS_001455-T1	240	27.22	43.23	0.996772	-0.00466461
HGRIS_001456-T1	HGRIS_001456-T1	606	7.94	12.6	0.635401	-0.654261
HGRIS_001457-T1	HGRIS_001457-T1	1455	54.49	86.54	0.704838	-0.504637
HGRIS_001458-T1	HGRIS_001458-T1	549	8.77	13.93	0.21786	-2.19852
HGRIS_001459-T1	HGRIS_001459-T1	333	0	0	-	-
HGRIS_001460-T1	HGRIS_001460-T1	630	11.32	17.97	1.06901	0.0962707
HGRIS_001461-T1	HGRIS_001461-T1	792	5.89	9.35	0.439586	-1.18578
HGRIS_001462-T1	HGRIS_001462-T1	342	51.81	82.28	0.485514	-1.04242
HGRIS_001463-T1	HGRIS_001463-T1	324	2.72	4.33	13.9677	3.80403
HGRIS_001464-T1	HGRIS_001464-T1	504	10.15	16.13	1.28321	0.359762
HGRIS_001465-T1	HGRIS_001465-T1	543	3.77	5.99	0.787122	-0.34534
HGRIS_001466-T1	HGRIS_001466-T1	399	3.56	5.66	3.85034	1.94499
HGRIS_001467-T1	HGRIS_001467-T1	687	59.24	94.09	1.84057	0.880154
HGRIS_001468-T1	HGRIS_001468-T1	1686	39.47	62.69	1.28912	0.366389
HGRIS_001469-T1	HGRIS_001469-T1	642	36.23	57.55	0.854111	-0.227505
HGRIS_001470-T1	HGRIS_001470-T1	411	4.12	6.54	0.591855	-0.756684
HGRIS_001471-T1	HGRIS_001471-T1	375	14.15	22.47	1.5	0.584963
HGRIS_001472-T1	HGRIS_001472-T1	264	0.14	0.22	-	-
HGRIS_001473-T1	HGRIS_001473-T1	264	0.14	0.22	-	-
HGRIS_001474-T1	HGRIS_001474-T1	1473	0	0	-	-
HGRIS_001475-T1	HGRIS_001475-T1	927	0	0	-	-
HGRIS_001476-T1	HGRIS_001476-T1	219	0	0	-	-
HGRIS_001477-T1	HGRIS_001477-T1	696	0	0	-	-
HGRIS_001478-T1	HGRIS_001478-T1	312	0	0	-	-
HGRIS_001479-T1	HGRIS_001479-T1	534	0	0	-	-
HGRIS_001480-T1	HGRIS_001480-T1	651	2.36	3.75	1.56904	0.64988
HGRIS_001481-T1	HGRIS_001481-T1	741	2.51	3.99	1.064	0.0894982
HGRIS_001482-T1	HGRIS_001482-T1	609	0.1	0.16	1.6	0.678072
HGRIS_001483-T1	HGRIS_001483-T1	1200	178.91	284.15	0.455442	-1.13466
HGRIS_001484-T1	HGRIS_001484-T1	510	257.23	408.54	0.34632	-1.52982
HGRIS_001485-T1	HGRIS_001485-T1	210	135.8	215.68	2.43184	1.28205
HGRIS_001486-T1	HGRIS_001486-T1	309	84.6	134.36	2.44202	1.28808
HGRIS_001487-T1	HGRIS_001487-T1	207	34.44	54.7	1.5165	0.600741
HGRIS_001488-T1	HGRIS_001488-T1	246	53.01	84.19	3.38112	1.7575
HGRIS_001489-T1	HGRIS_001489-T1	3408	3.44	5.46	0.553753	-0.852687
HGRIS_001490-T1	HGRIS_001490-T1	321	11.52	18.29	0.509329	-0.973331
HGRIS_001491-T1	HGRIS_001491-T1	1290	31.05	49.31	0.892166	-0.164616
HGRIS_001492-T1	HGRIS_001492-T1	324	36.53	58.01	1.1173	0.160011
HGRIS_001493-T1	HGRIS_001493-T1	2322	2.19	3.48	0.598967	-0.739451
HGRIS_001494-T1	HGRIS_001494-T1	834	6.97	11.07	1.09279	0.128021
HGRIS_001495-T1	HGRIS_001495-T1	345	0	0	-	-
HGRIS_001496-T1	HGRIS_001496-T1	234	0	0	-	-
HGRIS_001497-T1	HGRIS_001497-T1	345	0	0	-	-
HGRIS_001498-T1	HGRIS_001498-T1	417	3.44	5.47	1.54958	0.631873
HGRIS_001499-T1	HGRIS_001499-T1	579	6.63	10.52	1.42741	0.513398
HGRIS_001500-T1	HGRIS_001500-T1	426	150.78	239.48	1.60692	0.684302
HGRIS_001501-T1	HGRIS_001501-T1	261	29.33	46.59	1.31796	0.39831
HGRIS_001502-T1	HGRIS_001502-T1	216	77.89	123.71	1.12761	0.173267
HGRIS_001503-T1	HGRIS_001503-T1	480	19	30.17	1.21604	0.282193
HGRIS_001504-T1	HGRIS_001504-T1	600	4.78	7.59	1.92152	0.942247
HGRIS_001505-T1	HGRIS_001505-T1	465	0.92	1.47	0.388889	-1.36257
HGRIS_001506-T1	HGRIS_001506-T1	471	2.95	4.69	0.476626	-1.06907
HGRIS_001507-T1	HGRIS_001507-T1	657	35.27	56.01	1.75745	0.813485
HGRIS_001508-T1	HGRIS_001508-T1	345	27.75	44.07	0.964544	-0.0520815
HGRIS_001509-T1	HGRIS_001509-T1	249	18.69	29.69	0.620221	-0.689145
HGRIS_001510-T1	HGRIS_001510-T1	345	10.85	17.23	0.518195	-0.948432
HGRIS_001511-T1	HGRIS_001511-T1	609	2.82	4.48	1.29107	0.368563
HGRIS_001512-T1	HGRIS_001512-T1	435	3.25	5.16	0.741379	-0.431716
HGRIS_001513-T1	HGRIS_001513-T1	900	11.64	18.49	0.778199	-0.36179
HGRIS_001514-T1	HGRIS_001514-T1	1230	3.06	4.86	0.292067	-1.77563
HGRIS_001514-T2	HGRIS_001514-T2	912	0	0	-	-
HGRIS_001515-T1	HGRIS_001515-T1	351	164.41	261.11	0.914411	-0.129086
HGRIS_001516-T1	HGRIS_001516-T1	1065	0.37	0.59	1.13462	0.182203
HGRIS_001517-T1	HGRIS_001517-T1	399	10.11	16.06	1.72133	0.783523
HGRIS_001518-T1	HGRIS_001518-T1	948	28.87	45.86	1.67678	0.745696
HGRIS_001519-T1	HGRIS_001519-T1	663	25.91	41.15	1.9247	0.944631
HGRIS_001520-T1	HGRIS_001520-T1	1092	63.67	101.11	3.74481	1.90489
HGRIS_001521-T1	HGRIS_001521-T1	507	4.29	6.82	0.393537	-1.34543
HGRIS_001522-T1	HGRIS_001522-T1	219	35.82	56.9	0.42431	-1.23681
HGRIS_001523-T1	HGRIS_001523-T1	1434	2.9	4.6	1.73585	0.795642
HGRIS_001524-T1	HGRIS_001524-T1	300	294.22	467.29	2.15044	1.10463
HGRIS_001525-T1	HGRIS_001525-T1	300	193.05	306.6	2.69752	1.43163
HGRIS_001526-T1	HGRIS_001526-T1	4182	9.91	15.74	0.689142	-0.537127
HGRIS_001527-T1	HGRIS_001527-T1	888	30.87	49.03	2.04377	1.03123
HGRIS_001528-T1	HGRIS_001528-T1	681	9.39	14.91	0.954545	-0.0671142
HGRIS_001529-T1	HGRIS_001529-T1	1344	36.71	58.3	2.10698	1.07517
HGRIS_001530-T1	HGRIS_001530-T1	159	15.29	24.28	1.38902	0.474063
HGRIS_001531-T1	HGRIS_001531-T1	345	0	0	-	-
HGRIS_001532-T1	HGRIS_001532-T1	561	0	0	-	-
HGRIS_001533-T1	HGRIS_001533-T1	531	0	0	-	-
HGRIS_001534-T1	HGRIS_001534-T1	312	0	0	-	-
HGRIS_001535-T1	HGRIS_001535-T1	1620	0	0	-	-
HGRIS_001536-T1	HGRIS_001536-T1	282	4.33	6.88	0.747826	-0.419225
HGRIS_001537-T1	HGRIS_001537-T1	729	8.96	14.23	0.500528	-0.998478
HGRIS_001538-T1	HGRIS_001538-T1	870	7.35	11.68	0.578791	-0.788886
HGRIS_001539-T1	HGRIS_001539-T1	678	7.95	12.63	0.554434	-0.850913
HGRIS_001540-T1	HGRIS_001540-T1	555	1.15	1.83	0.915	-0.128156
HGRIS_001541-T1	HGRIS_001541-T1	549	1.43	2.27	0.537915	-0.894551
HGRIS_001542-T1	HGRIS_001542-T1	618	0.26	0.41	0.450549	-1.15024
HGRIS_001543-T1	HGRIS_001543-T1	504	0	0	-	-
HGRIS_001544-T1	HGRIS_001544-T1	909	0	0	-	-
HGRIS_001545-T1	HGRIS_001545-T1	282	0	0	-	-
HGRIS_001546-T1	HGRIS_001546-T1	1140	0.37	0.59	0.526786	-0.924712
HGRIS_001547-T1	HGRIS_001547-T1	276	196.49	312.07	0.69275	-0.529593
HGRIS_001548-T1	HGRIS_001548-T1	510	15.26	24.24	2.32407	1.21665
HGRIS_001549-T1	HGRIS_001549-T1	828	14.38	22.84	0.668227	-0.58159
HGRIS_001550-T1	HGRIS_001550-T1	564	7.14	11.35	3.75828	1.91007
HGRIS_001551-T1	HGRIS_001551-T1	3912	2.52	4	0.247525	-2.01436
HGRIS_001552-T1	HGRIS_001552-T1	1098	10.91	17.33	0.837603	-0.255662
HGRIS_001553-T1	HGRIS_001553-T1	318	17.53	27.84	1.38439	0.469246
HGRIS_001554-T1	HGRIS_001554-T1	396	15.67	24.88	1.08836	0.122161
HGRIS_001555-T1	HGRIS_001555-T1	363	13.89	22.06	1.07453	0.103699
HGRIS_001556-T1	HGRIS_001556-T1	483	10.64	16.9	1.01992	0.0284496
HGRIS_001557-T1	HGRIS_001557-T1	858	31.59	50.17	0.904616	-0.144623
HGRIS_001558-T1	HGRIS_001558-T1	321	0.35	0.55	0.276382	-1.85526
HGRIS_001559-T1	HGRIS_001559-T1	189	1.23	1.95	0.416667	-1.26303
HGRIS_001560-T1	HGRIS_001560-T1	3189	0.29	0.46	0.4	-1.32193
HGRIS_001561-T1	HGRIS_001561-T1	813	6.08	9.65	0.925216	-0.112138
HGRIS_001562-T1	HGRIS_001562-T1	354	1223.67	1943.45	1.33563	0.417522
HGRIS_001563-T1	HGRIS_001563-T1	720	2.78	4.41	0.366279	-1.44898
HGRIS_001564-T1	HGRIS_001564-T1	489	1.16	1.85	-	-
HGRIS_001565-T1	HGRIS_001565-T1	390	2.75	4.36	0.582109	-0.780638
HGRIS_001566-T1	HGRIS_001566-T1	612	0	0	-	-
HGRIS_001567-T1	HGRIS_001567-T1	2289	0	0	-	-
HGRIS_001568-T1	HGRIS_001568-T1	582	0	0	-	-
HGRIS_001569-T1	HGRIS_001569-T1	888	0	0	-	-
HGRIS_001570-T1	HGRIS_001570-T1	2130	0	0	-	-
HGRIS_001571-T1	HGRIS_001571-T1	1977	0.33	0.53	0.504762	-0.986325
HGRIS_001572-T1	HGRIS_001572-T1	384	0.12	0.19	0.174312	-2.52026
HGRIS_001573-T1	HGRIS_001573-T1	189	0	0	-	-
HGRIS_001574-T1	HGRIS_001574-T1	411	4.19	6.66	0.611009	-0.710734
HGRIS_001575-T1	HGRIS_001575-T1	597	0.05	0.08	0.0851064	-3.55459
HGRIS_001576-T1	HGRIS_001576-T1	996	0	0	-	-
HGRIS_001577-T1	HGRIS_001577-T1	1983	2.71	4.31	0.9329	-0.100205
HGRIS_001578-T1	HGRIS_001578-T1	741	1.08	1.71	0.30427	-1.71657
HGRIS_001579-T1	HGRIS_001579-T1	552	0	0	-	-
HGRIS_001580-T1	HGRIS_001580-T1	948	4.04	6.41	0.514446	-0.958908
HGRIS_001581-T1	HGRIS_001581-T1	534	87.43	138.86	1.4928	0.578018
HGRIS_001582-T1	HGRIS_001582-T1	615	10.72	17.03	0.238015	-2.07087
HGRIS_001583-T1	HGRIS_001583-T1	210	44.25	70.28	0.247892	-2.01221
HGRIS_001584-T1	HGRIS_001584-T1	216	16.26	25.82	0.555627	-0.847811
HGRIS_001585-T1	HGRIS_001585-T1	615	10.28	16.33	0.30118	-1.7313
HGRIS_001586-T1	HGRIS_001586-T1	240	13.83	21.97	0.956882	-0.0635878
HGRIS_001587-T1	HGRIS_001587-T1	669	221.01	351.01	1.19546	0.257562
HGRIS_001588-T1	HGRIS_001588-T1	765	13.73	21.8	0.729341	-0.455335
HGRIS_001589-T1	HGRIS_001589-T1	384	18.75	29.79	0.876434	-0.190282
HGRIS_001590-T1	HGRIS_001590-T1	3729	2.69	4.27	0.848907	-0.236322
HGRIS_001591-T1	HGRIS_001591-T1	258	142.09	225.66	2.14302	1.09965
HGRIS_001592-T1	HGRIS_001592-T1	330	82.54	131.1	1.95118	0.964349
HGRIS_001593-T1	HGRIS_001593-T1	516	1186.58	1884.54	2.39623	1.26077
HGRIS_001594-T1	HGRIS_001594-T1	306	1.79	2.84	1.2511	0.323199
HGRIS_001595-T1	HGRIS_001595-T1	564	11.96	18.99	0.70048	-0.513585
HGRIS_001596-T1	HGRIS_001596-T1	303	28.04	44.53	0.713507	-0.487
HGRIS_001597-T1	HGRIS_001597-T1	2658	5.68	9.02	1.22554	0.293422
HGRIS_001598-T1	HGRIS_001598-T1	1527	11.3	17.95	1.11077	0.151557
HGRIS_001599-T1	HGRIS_001599-T1	462	26.14	41.52	1.22913	0.297637
HGRIS_001600-T1	HGRIS_001600-T1	732	0.04	0.07	-	-
HGRIS_001601-T1	HGRIS_001601-T1	390	30.98	49.21	1.30912	0.388603
HGRIS_001602-T1	HGRIS_001602-T1	741	0.08	0.13	0.433333	-1.20645
HGRIS_001603-T1	HGRIS_001603-T1	1128	0.44	0.69	0.235495	-2.08623
HGRIS_001604-T1	HGRIS_001604-T1	651	0.99	1.57	0.583643	-0.776842
HGRIS_001605-T1	HGRIS_001605-T1	828	2.42	3.85	0.903756	-0.145995
HGRIS_001606-T1	HGRIS_001606-T1	1548	0.51	0.82	0.300366	-1.73521
HGRIS_001607-T1	HGRIS_001607-T1	951	2.92	4.63	0.721184	-0.471561
HGRIS_001608-T1	HGRIS_001608-T1	675	11.36	18.04	1.00782	0.0112398
HGRIS_001609-T1	HGRIS_001609-T1	1848	30.46	48.38	1.09408	0.129712
HGRIS_001610-T1	HGRIS_001610-T1	174	44.52	70.71	0.350901	-1.51087
HGRIS_001611-T1	HGRIS_001611-T1	2442	11.45	18.18	0.575863	-0.796202
HGRIS_001612-T1	HGRIS_001612-T1	234	84.43	134.09	0.43915	-1.18721
HGRIS_001613-T1	HGRIS_001613-T1	411	22.18	35.23	0.700258	-0.514041
HGRIS_001614-T1	HGRIS_001614-T1	1137	16.55	26.28	0.860793	-0.216262
HGRIS_001615-T1	HGRIS_001615-T1	777	99.4	157.86	2.12406	1.08682
HGRIS_001616-T1	HGRIS_001616-T1	1533	9.16	14.55	0.549264	-0.864429
HGRIS_001618-T1	HGRIS_001618-T1	1239	8.33	13.23	0.492371	-1.02218
HGRIS_001619-T1	HGRIS_001619-T1	315	0.92	1.46	2.08571	1.06054
HGRIS_001620-T1	HGRIS_001620-T1	867	1.72	2.73	0.424572	-1.23592
HGRIS_001620-T2	HGRIS_001620-T2	1014	54.58	86.68	1.42285	0.508783
HGRIS_001620-T3	HGRIS_001620-T3	657	7.92	12.58	3.36364	1.75002
HGRIS_001621-T1	HGRIS_001621-T1	813	4.54	7.21	0.36014	-1.47337
HGRIS_001624-T1	HGRIS_001624-T1	408	63.15	100.29	0.97492	-0.0366445
HGRIS_001625-T1	HGRIS_001625-T1	1695	3.1	4.93	0.29468	-1.76278
HGRIS_001625-T2	HGRIS_001625-T2	1194	0.02	0.03	0.00451807	-7.79008
HGRIS_001626-T1	HGRIS_001626-T1	1065	40.43	64.22	0.50424	-0.987818
HGRIS_001627-T1	HGRIS_001627-T1	2901	26.08	41.43	0.874789	-0.192993
HGRIS_001628-T1	HGRIS_001628-T1	1593	3.6	5.71	0.059473	-4.07162
HGRIS_001629-T1	HGRIS_001629-T1	921	13	20.65	0.102695	-3.28356
HGRIS_001630-T1	HGRIS_001630-T1	816	59.72	94.85	0.780273	-0.357949
HGRIS_001631-T1	HGRIS_001631-T1	702	0	0	-	-
HGRIS_001632-T1	HGRIS_001632-T1	396	0	0	-	-
HGRIS_001633-T1	HGRIS_001633-T1	339	0	0	-	-
HGRIS_001634-T1	HGRIS_001634-T1	2769	6.11	9.71	0.749228	-0.416523
HGRIS_001635-T1	HGRIS_001635-T1	1062	1.53	2.43	0.449168	-1.15467
HGRIS_001636-T1	HGRIS_001636-T1	387	1.47	2.34	0.774834	-0.36804
HGRIS_001637-T1	HGRIS_001637-T1	399	0.53	0.85	0.261538	-1.9349
HGRIS_001638-T1	HGRIS_001638-T1	567	0	0	-	-
HGRIS_001639-T1	HGRIS_001639-T1	357	107.51	170.75	0.745601	-0.423525
HGRIS_001640-T1	HGRIS_001640-T1	537	0	0	-	-
HGRIS_001641-T1	HGRIS_001641-T1	1179	0	0	-	-
HGRIS_001642-T1	HGRIS_001642-T1	600	123.96	196.87	0.66255	-0.5939
HGRIS_001643-T1	HGRIS_001643-T1	363	0	0	-	-
HGRIS_001644-T1	HGRIS_001644-T1	654	0	0	-	-
HGRIS_001645-T1	HGRIS_001645-T1	3210	0	0	-	-
HGRIS_001646-T1	HGRIS_001646-T1	249	0	0	-	-
HGRIS_001647-T1	HGRIS_001647-T1	2658	0	0	-	-
HGRIS_001648-T1	HGRIS_001648-T1	489	0	0	-	-
HGRIS_001649-T1	HGRIS_001649-T1	1059	0	0	-	-
HGRIS_001650-T1	HGRIS_001650-T1	1545	0	0	-	-
HGRIS_001651-T1	HGRIS_001651-T1	315	0	0	-	-
HGRIS_001652-T1	HGRIS_001652-T1	171	0	0	-	-
HGRIS_001653-T1	HGRIS_001653-T1	405	0	0	-	-
HGRIS_001654-T1	HGRIS_001654-T1	651	0	0	-	-
HGRIS_001655-T1	HGRIS_001655-T1	624	0	0	-	-
HGRIS_001656-T1	HGRIS_001656-T1	762	0	0	-	-
HGRIS_001657-T1	HGRIS_001657-T1	759	11.94	18.96	0.366094	-1.44971
HGRIS_001658-T1	HGRIS_001658-T1	633	2.7	4.28	0.34684	-1.52766
HGRIS_001659-T1	HGRIS_001659-T1	582	2.22	3.53	2.77953	1.47484
HGRIS_001660-T1	HGRIS_001660-T1	1059	3.79	6.01	0.592702	-0.754621
HGRIS_001661-T1	HGRIS_001661-T1	2595	0.5	0.79	0.541096	-0.886044
HGRIS_001662-T1	HGRIS_001662-T1	1665	0.74	1.18	0.116486	-3.10178
HGRIS_001663-T1	HGRIS_001663-T1	855	20.99	33.34	1.12788	0.173608
HGRIS_001664-T1	HGRIS_001664-T1	1575	0.97	1.55	0.278276	-1.84541
HGRIS_001665-T1	HGRIS_001665-T1	1689	5.79	9.19	0.809692	-0.304556
HGRIS_001666-T1	HGRIS_001666-T1	4932	1.47	2.34	0.428571	-1.22239
HGRIS_001667-T1	HGRIS_001667-T1	1662	1.91	3.03	0.225782	-2.14699
HGRIS_001668-T1	HGRIS_001668-T1	906	5.45	8.65	0.017395	-5.84519
HGRIS_001669-T1	HGRIS_001669-T1	540	29.15	46.3	0.309886	-1.69019
HGRIS_001670-T1	HGRIS_001670-T1	630	75.56	120.01	6.16068	2.62309
HGRIS_001671-T1	HGRIS_001671-T1	987	8.45	13.43	1.32446	0.405402
HGRIS_001672-T1	HGRIS_001672-T1	507	95.03	150.92	1.9456	0.960213
HGRIS_001673-T1	HGRIS_001673-T1	1626	848.23	1347.18	61.7123	5.94749
HGRIS_001674-T1	HGRIS_001674-T1	537	156.43	248.45	0.279833	-1.83736
HGRIS_001675-T1	HGRIS_001675-T1	549	126.56	201.01	0.204937	-2.28675
HGRIS_001676-T1	HGRIS_001676-T1	219	7.04	11.18	0.917145	-0.124778
HGRIS_001677-T1	HGRIS_001677-T1	534	543.21	862.73	0.535382	-0.90136
HGRIS_001678-T1	HGRIS_001678-T1	1629	170.02	270.03	1.09364	0.129134
HGRIS_001678-T2	HGRIS_001678-T2	1311	119.02	189.03	11.3259	3.50156
HGRIS_001679-T1	HGRIS_001679-T1	807	108.7	172.65	1.32421	0.405128
HGRIS_001679-T2	HGRIS_001679-T2	588	166.51	264.46	3.57814	1.83921
HGRIS_001680-T1	HGRIS_001680-T1	1395	6.51	10.35	1.48069	0.566266
HGRIS_001681-T1	HGRIS_001681-T1	1719	6.41	10.19	1.08174	0.113355
HGRIS_001682-T1	HGRIS_001682-T1	1209	44.51	70.69	0.58825	-0.765499
HGRIS_001682-T2	HGRIS_001682-T2	1137	3.79	6.02	0.0671875	-3.89566
HGRIS_001683-T1	HGRIS_001683-T1	1284	7.36	11.69	0.836195	-0.258089
HGRIS_001683-T2	HGRIS_001683-T2	984	0.38	0.6	0.0900901	-3.47249
HGRIS_001683-T3	HGRIS_001683-T3	1302	0	0	-	-
HGRIS_001685-T1	HGRIS_001685-T1	1317	2.82	4.48	0.496124	-1.01123
HGRIS_001686-T1	HGRIS_001686-T1	606	3.66	5.81	0.466292	-1.10069
HGRIS_001687-T1	HGRIS_001687-T1	369	1.75	2.78	0.179239	-2.48004
HGRIS_001688-T1	HGRIS_001688-T1	597	1.6	2.55	0.179958	-2.47427
HGRIS_001689-T1	HGRIS_001689-T1	1254	3.53	5.61	0.684982	-0.545863
HGRIS_001690-T1	HGRIS_001690-T1	954	2.68	4.25	0.638138	-0.648059
HGRIS_001691-T1	HGRIS_001691-T1	543	304.87	484.2	3.31417	1.72865
HGRIS_001692-T1	HGRIS_001692-T1	870	38.35	60.91	5.14008	2.36179
HGRIS_001693-T1	HGRIS_001693-T1	1827	26.12	41.49	1.48126	0.566822
HGRIS_001694-T1	HGRIS_001694-T1	3525	12.4	19.69	1.25254	0.324862
HGRIS_001695-T1	HGRIS_001695-T1	225	39.55	62.82	1.85474	0.891216
HGRIS_001696-T1	HGRIS_001696-T1	1254	66.95	106.32	0.607995	-0.71787
HGRIS_001697-T1	HGRIS_001697-T1	1749	15.34	24.36	0.910654	-0.135025
HGRIS_001698-T1	HGRIS_001698-T1	333	0.79	1.26	0.21913	-2.19014
HGRIS_001699-T1	HGRIS_001699-T1	1065	3.07	4.88	0.297743	-1.74786
HGRIS_001700-T1	HGRIS_001700-T1	396	2.7	4.29	0.365417	-1.45238
HGRIS_001701-T1	HGRIS_001701-T1	1302	16.01	25.43	0.94782	-0.0773156
HGRIS_001701-T2	HGRIS_001701-T2	1494	13	20.65	0.992311	-0.0111352
HGRIS_001702-T1	HGRIS_001702-T1	1305	10.03	15.93	0.934311	-0.0980255
HGRIS_001703-T1	HGRIS_001703-T1	204	28.56	45.35	0.80881	-0.306127
HGRIS_001704-T1	HGRIS_001704-T1	573	207.85	330.11	2.77964	1.4749
HGRIS_001705-T1	HGRIS_001705-T1	291	141.89	225.36	1.12714	0.172664
HGRIS_001706-T1	HGRIS_001706-T1	2169	5.37	8.53	0.0656406	-3.92927
HGRIS_001707-T1	HGRIS_001707-T1	1380	0.49	0.77	0.32906	-1.60358
HGRIS_001709-T1	HGRIS_001709-T1	1032	5.57	8.85	-	-
HGRIS_001709-T2	HGRIS_001709-T2	1095	4.82	7.66	0.648054	-0.625814
HGRIS_001710-T1	HGRIS_001710-T1	297	17.59	27.94	1.1844	0.244157
HGRIS_001711-T1	HGRIS_001711-T1	684	5.97	9.48	0.56395	-0.826361
HGRIS_001712-T1	HGRIS_001712-T1	1596	0.73	1.16	0.42963	-1.21883
HGRIS_001713-T1	HGRIS_001713-T1	1908	9.57	15.19	0.483296	-1.04902
HGRIS_001714-T1	HGRIS_001714-T1	1128	2.27	3.6	0.189573	-2.39917
HGRIS_001715-T1	HGRIS_001715-T1	948	5.51	8.76	0.800731	-0.32061
HGRIS_001716-T1	HGRIS_001716-T1	180	0	0	-	-
HGRIS_001717-T1	HGRIS_001717-T1	360	1.32	2.1	0.640244	-0.643306
HGRIS_001718-T1	HGRIS_001718-T1	1380	1.57	2.49	0.483495	-1.04843
HGRIS_001719-T1	HGRIS_001719-T1	1881	5.43	8.62	1.16173	0.216269
HGRIS_001719-T2	HGRIS_001719-T2	1740	1.66	2.63	1.07347	0.102281
HGRIS_001720-T1	HGRIS_001720-T1	1236	46.7	74.17	1.24092	0.311414
HGRIS_001721-T1	HGRIS_001721-T1	822	0.82	1.3	0.47619	-1.07039
HGRIS_001722-T1	HGRIS_001722-T1	894	21.9	34.78	0.876291	-0.190518
HGRIS_001723-T1	HGRIS_001723-T1	432	148.73	236.21	0.988906	-0.0160952
HGRIS_001724-T1	HGRIS_001724-T1	1170	7.78	12.36	1.3038	0.38272
HGRIS_001725-T1	HGRIS_001725-T1	2496	5.08	8.07	1.12867	0.174625
HGRIS_001726-T1	HGRIS_001726-T1	1092	3.5	5.57	0.500449	-0.998704
HGRIS_001727-T1	HGRIS_001727-T1	348	0.29	0.45	1.66667	0.736966
HGRIS_001728-T1	HGRIS_001728-T1	1752	20.85	33.11	0.827957	-0.272372
HGRIS_001729-T1	HGRIS_001729-T1	423	2.09	3.32	0.495522	-1.01298
HGRIS_001730-T1	HGRIS_001730-T1	1206	21.14	33.57	1.0967	0.133169
HGRIS_001731-T1	HGRIS_001731-T1	1776	29.33	46.58	0.375463	-1.41326
HGRIS_001732-T1	HGRIS_001732-T1	681	14.4	22.87	1.13218	0.179101
HGRIS_001733-T1	HGRIS_001733-T1	1443	5.75	9.13	0.660159	-0.599114
HGRIS_001734-T1	HGRIS_001734-T1	1476	25.82	41.01	1.66167	0.732633
HGRIS_001735-T1	HGRIS_001735-T1	1422	37.36	59.34	1.28944	0.366744
HGRIS_001735-T2	HGRIS_001735-T2	1134	1.92	3.04	0.406417	-1.29897
HGRIS_001736-T1	HGRIS_001736-T1	531	9.49	15.07	0.716936	-0.480083
HGRIS_001737-T1	HGRIS_001737-T1	696	218	346.23	8.15811	3.02823
HGRIS_001738-T1	HGRIS_001738-T1	315	20	31.77	2.67199	1.41792
HGRIS_001739-T1	HGRIS_001739-T1	1479	8.93	14.18	1.33522	0.417074
HGRIS_001740-T1	HGRIS_001740-T1	834	0	0	-	-
HGRIS_001740-T2	HGRIS_001740-T2	840	4.98	7.91	2.22191	1.1518
HGRIS_001741-T1	HGRIS_001741-T1	9267	24.64	39.13	3.39965	1.76539
HGRIS_001742-T1	HGRIS_001742-T1	942	12.29	19.52	0.632739	-0.660317
HGRIS_001743-T1	HGRIS_001743-T1	1224	284.34	451.59	1.22912	0.297623
HGRIS_001744-T1	HGRIS_001744-T1	1440	7.63	12.12	0.183553	-2.44573
HGRIS_001745-T1	HGRIS_001745-T1	654	8.51	13.52	0.145127	-2.78462
HGRIS_001747-T1	HGRIS_001747-T1	720	0.61	0.97	0.734848	-0.444481
HGRIS_001748-T1	HGRIS_001748-T1	699	11.03	17.51	4.69437	2.23093
HGRIS_001749-T1	HGRIS_001749-T1	705	27.43	43.56	0.758885	-0.398047
HGRIS_001750-T1	HGRIS_001750-T1	1026	5.69	9.03	0.195455	-2.35509
HGRIS_001751-T1	HGRIS_001751-T1	1350	0.33	0.53	0.315476	-1.6644
HGRIS_001751-T2	HGRIS_001751-T2	1620	1.39	2.21	0.688474	-0.538527
HGRIS_001752-T1	HGRIS_001752-T1	1326	20.45	32.49	1.89667	0.923471
HGRIS_001753-T1	HGRIS_001753-T1	972	13.88	22.04	0.456977	-1.12981
HGRIS_001754-T1	HGRIS_001754-T1	1308	0.96	1.52	0.403183	-1.31049
HGRIS_001755-T1	HGRIS_001755-T1	318	0.72	1.14	0.838235	-0.254573
HGRIS_001756-T1	HGRIS_001756-T1	1122	7.79	12.38	2.13448	1.09389
HGRIS_001757-T1	HGRIS_001757-T1	378	28.3	44.95	1.94505	0.959804
HGRIS_001758-T1	HGRIS_001758-T1	945	39.15	62.18	0.610506	-0.711923
HGRIS_001759-T1	HGRIS_001759-T1	945	114.31	181.54	2.28842	1.19435
HGRIS_001760-T1	HGRIS_001760-T1	300	0.63	1	0.833333	-0.263034
HGRIS_001761-T1	HGRIS_001761-T1	1311	1.15	1.82	0.395652	-1.3377
HGRIS_001762-T1	HGRIS_001762-T1	315	0.92	1.46	1.39048	0.475579
HGRIS_001763-T1	HGRIS_001763-T1	1500	10.72	17.02	0.243039	-2.04074
HGRIS_001764-T1	HGRIS_001764-T1	585	54.98	87.32	0.701196	-0.512109
HGRIS_001765-T1	HGRIS_001765-T1	2235	9.17	14.56	0.584739	-0.774135
HGRIS_001766-T1	HGRIS_001766-T1	1062	0.86	1.37	0.13755	-2.86197
HGRIS_001767-T1	HGRIS_001767-T1	765	18.58	29.51	0.256074	-1.96537
HGRIS_001768-T1	HGRIS_001768-T1	6273	7.19	11.43	0.513247	-0.962276
HGRIS_001769-T1	HGRIS_001769-T1	2523	22.32	35.45	0.57067	-0.809272
HGRIS_001770-T1	HGRIS_001770-T1	1686	33.2	52.72	0.489372	-1.031
HGRIS_001771-T1	HGRIS_001771-T1	210	8.39	13.33	2.29038	1.19559
HGRIS_001772-T1	HGRIS_001772-T1	4362	11.27	17.9	0.703893	-0.506572
HGRIS_001773-T1	HGRIS_001773-T1	594	0.92	1.45	0.455975	-1.13297
HGRIS_001774-T1	HGRIS_001774-T1	957	5.03	7.98	0.616216	-0.698491
HGRIS_001774-T2	HGRIS_001774-T2	891	0	0	-	-
HGRIS_001774-T3	HGRIS_001774-T3	804	0	0	-	-
HGRIS_001775-T1	HGRIS_001775-T1	2262	12.9	20.48	0.546133	-0.872675
HGRIS_001776-T1	HGRIS_001776-T1	1158	2.15	3.42	0.641651	-0.640139
HGRIS_001777-T1	HGRIS_001777-T1	1047	1.15	1.83	2.37662	1.24891
HGRIS_001778-T1	HGRIS_001778-T1	369	1.38	2.19	1.31138	0.391083
HGRIS_001779-T1	HGRIS_001779-T1	1440	64.05	101.72	1.76017	0.815712
HGRIS_001781-T1	HGRIS_001781-T1	348	10.43	16.56	0.239479	-2.06203
HGRIS_001782-T1	HGRIS_001782-T1	1335	5.04	8.01	0.296667	-1.75309
HGRIS_001783-T1	HGRIS_001783-T1	570	0.75	1.18	1.78788	0.838249
HGRIS_001784-T1	HGRIS_001784-T1	1938	5.67	9	0.160887	-2.63588
HGRIS_001785-T1	HGRIS_001785-T1	1161	60.85	96.64	5.53494	2.46857
HGRIS_001786-T1	HGRIS_001786-T1	330	35.91	57.03	1.95912	0.970206
HGRIS_001787-T1	HGRIS_001787-T1	1053	32.53	51.66	1.80063	0.8485
HGRIS_001788-T1	HGRIS_001788-T1	1371	6.74	10.7	0.438525	-1.18927
HGRIS_001791-T1	HGRIS_001791-T1	1449	8.58	13.63	1.85948	0.8949
HGRIS_001792-T1	HGRIS_001792-T1	870	11.29	17.94	0.87812	-0.187509
HGRIS_001793-T1	HGRIS_001793-T1	8184	5.43	8.62	0.335278	-1.57657
HGRIS_001794-T1	HGRIS_001794-T1	990	25.67	40.77	0.741677	-0.431137
HGRIS_001795-T1	HGRIS_001795-T1	7671	2.4	3.81	0.460145	-1.11984
HGRIS_001796-T1	HGRIS_001796-T1	858	7.33	11.65	0.700963	-0.51259
HGRIS_001797-T1	HGRIS_001797-T1	315	0.37	0.58	0.0829757	-3.59117
HGRIS_001798-T1	HGRIS_001798-T1	2040	0.42	0.66	0.157518	-2.66641
HGRIS_001801-T1	HGRIS_001801-T1	1080	3	4.76	0.434307	-1.20321
HGRIS_001802-T1	HGRIS_001802-T1	711	3.16	5.02	0.411475	-1.28112
HGRIS_001803-T1	HGRIS_001803-T1	909	193.4	307.17	18.3495	4.19767
HGRIS_001804-T1	HGRIS_001804-T1	909	51.78	82.23	0.575478	-0.797168
HGRIS_001805-T1	HGRIS_001805-T1	693	231.26	367.29	0.611977	-0.708452
HGRIS_001806-T1	HGRIS_001806-T1	2529	8.8	13.97	0.80426	-0.314266
HGRIS_001807-T1	HGRIS_001807-T1	1188	1.57	2.5	0.954198	-0.0676387
HGRIS_001808-T1	HGRIS_001808-T1	915	0	0	-	-
HGRIS_001808-T2	HGRIS_001808-T2	867	0.54	0.86	2.6875	1.42626
HGRIS_001809-T1	HGRIS_001809-T1	2991	6.63	10.53	0.87604	-0.190931
HGRIS_001810-T1	HGRIS_001810-T1	1725	23.12	36.72	0.912752	-0.131706
HGRIS_001810-T2	HGRIS_001810-T2	1350	0.35	0.55	0.143603	-2.79984
HGRIS_001810-T3	HGRIS_001810-T3	1524	0	0	-	-
HGRIS_001811-T1	HGRIS_001811-T1	624	1.2	1.91	0.392197	-1.35035
HGRIS_001812-T1	HGRIS_001812-T1	1038	1.58	2.51	0.591981	-0.756377
HGRIS_001812-T2	HGRIS_001812-T2	783	2.03	3.22	0.563923	-0.82643
HGRIS_001813-T1	HGRIS_001813-T1	735	48.45	76.95	0.353063	-1.502
HGRIS_001814-T1	HGRIS_001814-T1	1647	10.76	17.1	0.724883	-0.464179
HGRIS_001815-T1	HGRIS_001815-T1	1497	1.34	2.14	0.3424	-1.54625
HGRIS_001816-T1	HGRIS_001816-T1	651	42.81	67.99	0.577851	-0.791229
HGRIS_001817-T1	HGRIS_001817-T1	1113	50.62	80.4	0.520725	-0.941405
HGRIS_001818-T1	HGRIS_001818-T1	822	9.31	14.79	0.0339633	-4.87988
HGRIS_001819-T1	HGRIS_001819-T1	1812	13.22	21	0.917832	-0.123698
HGRIS_001820-T1	HGRIS_001820-T1	684	39.68	63.01	1.72017	0.782555
HGRIS_001821-T1	HGRIS_001821-T1	666	5.01	7.96	0.727605	-0.458772
HGRIS_001822-T1	HGRIS_001822-T1	1956	0.78	1.24	0.0703746	-3.8288
HGRIS_001822-T2	HGRIS_001822-T2	1866	25.4	40.34	1.06018	0.0843146
HGRIS_001823-T1	HGRIS_001823-T1	2667	6.46	10.26	0.524004	-0.93235
HGRIS_001824-T1	HGRIS_001824-T1	663	39.43	62.62	0.997451	-0.00368152
HGRIS_001825-T1	HGRIS_001825-T1	1326	24.02	38.16	0.646451	-0.629387
HGRIS_001826-T1	HGRIS_001826-T1	690	11.88	18.87	0.419893	-1.25191
HGRIS_001827-T1	HGRIS_001827-T1	690	101.49	161.18	3.8708	1.95263
HGRIS_001828-T1	HGRIS_001828-T1	495	6852.37	10883	393.173	8.61902
HGRIS_001829-T1	HGRIS_001829-T1	960	8.92	14.17	1.1079	0.147823
HGRIS_001830-T1	HGRIS_001830-T1	720	4.37	6.94	0.614703	-0.702038
HGRIS_001831-T1	HGRIS_001831-T1	348	4.57	7.26	0.987755	-0.0177747
HGRIS_001832-T1	HGRIS_001832-T1	822	9.34	14.84	0.0476925	-4.39009
HGRIS_001833-T1	HGRIS_001833-T1	1656	0.66	1.04	0.611765	-0.708951
HGRIS_001834-T1	HGRIS_001834-T1	501	2.26	3.58	2.95868	1.56495
HGRIS_001835-T1	HGRIS_001835-T1	1374	0.05	0.08	0.307692	-1.70044
HGRIS_001835-T2	HGRIS_001835-T2	1821	0.18	0.28	-	-
HGRIS_001835-T3	HGRIS_001835-T3	1992	0.12	0.18	0.0731707	-3.77259
HGRIS_001836-T1	HGRIS_001836-T1	786	62.41	99.12	0.560063	-0.836338
HGRIS_001837-T1	HGRIS_001837-T1	342	0.6	0.95	0.334507	-1.57989
HGRIS_001838-T1	HGRIS_001838-T1	759	8.25	13.1	0.0177565	-5.81551
HGRIS_001839-T1	HGRIS_001839-T1	924	78.04	123.94	0.72893	-0.456147
HGRIS_001840-T1	HGRIS_001840-T1	1044	12.13	19.27	1.05589	0.0784601
HGRIS_001840-T2	HGRIS_001840-T2	810	1.86	2.95	0.695755	-0.523349
HGRIS_001843-T1	HGRIS_001843-T1	471	1.41	2.24	0.625698	-0.676461
HGRIS_001844-T1	HGRIS_001844-T1	1956	29.89	47.47	0.749803	-0.415417
HGRIS_001845-T1	HGRIS_001845-T1	2961	35.65	56.62	0.880149	-0.18418
HGRIS_001846-T1	HGRIS_001846-T1	2196	1.9	3.01	0.59252	-0.755065
HGRIS_001847-T1	HGRIS_001847-T1	996	3.02	4.79	0.550575	-0.86099
HGRIS_001848-T1	HGRIS_001848-T1	1548	7.81	12.41	0.768421	-0.380031
HGRIS_001849-T1	HGRIS_001849-T1	1416	1.31	2.08	0.111409	-3.16607
HGRIS_001850-T1	HGRIS_001850-T1	1110	2.62	4.16	0.497013	-1.00864
HGRIS_001851-T1	HGRIS_001851-T1	1542	4.99	7.93	0.383462	-1.38284
HGRIS_001851-T2	HGRIS_001851-T2	1422	12.05	19.13	0.54704	-0.870281
HGRIS_001852-T1	HGRIS_001852-T1	2976	2.43	3.86	0.65313	-0.614557
HGRIS_001852-T2	HGRIS_001852-T2	2574	0.46	0.73	1.55319	0.635236
HGRIS_001853-T1	HGRIS_001853-T1	1527	10.23	16.24	0.604842	-0.72537
HGRIS_001854-T1	HGRIS_001854-T1	4095	7.78	12.36	1.09672	0.133191
HGRIS_001855-T1	HGRIS_001855-T1	2115	3.68	5.84	0.173913	-2.52356
HGRIS_001856-T1	HGRIS_001856-T1	984	12.12	19.25	0.566176	-0.820676
HGRIS_001857-T1	HGRIS_001857-T1	3339	6.79	10.79	0.52455	-0.930847
HGRIS_001858-T1	HGRIS_001858-T1	975	215.93	342.95	1.0541	0.0760057
HGRIS_001859-T1	HGRIS_001859-T1	1593	9.21	14.62	1.80717	0.853732
HGRIS_001860-T1	HGRIS_001860-T1	1458	108.26	171.93	8.63536	3.11026
HGRIS_001861-T1	HGRIS_001861-T1	1512	706.65	1122.32	1.22787	0.296155
HGRIS_001862-T1	HGRIS_001862-T1	2103	77.34	122.83	1.01874	0.026792
HGRIS_001863-T1	HGRIS_001863-T1	336	56.24	89.32	2.79212	1.48136
HGRIS_001864-T1	HGRIS_001864-T1	909	35.41	56.23	0.453358	-1.14128
HGRIS_001865-T1	HGRIS_001865-T1	1149	6.92	11	0.321262	-1.63818
HGRIS_001866-T1	HGRIS_001866-T1	903	37.17	59.03	1.07171	0.0999198
HGRIS_001867-T1	HGRIS_001867-T1	1884	85.02	135.03	12.0886	3.59558
HGRIS_001868-T1	HGRIS_001868-T1	5898	30.49	48.43	1.82205	0.86556
HGRIS_001869-T1	HGRIS_001869-T1	345	33.82	53.72	2.479	1.30976
HGRIS_001870-T1	HGRIS_001870-T1	567	78.72	125.03	0.937397	-0.0932681
HGRIS_001871-T1	HGRIS_001871-T1	189	349.97	555.82	0.768684	-0.379538
HGRIS_001872-T1	HGRIS_001872-T1	3228	10.96	17.41	0.548346	-0.86684
HGRIS_001873-T1	HGRIS_001873-T1	1521	3.21	5.1	0.405728	-1.30142
HGRIS_001873-T2	HGRIS_001873-T2	1275	0	0	-	-
HGRIS_001873-T3	HGRIS_001873-T3	1476	1.08	1.72	0.331407	-1.59333
HGRIS_001873-T4	HGRIS_001873-T4	1233	0.14	0.22	0.189655	-2.39855
HGRIS_001874-T1	HGRIS_001874-T1	879	17.87	28.39	0.296904	-1.75193
HGRIS_001875-T1	HGRIS_001875-T1	5064	9.82	15.6	0.644096	-0.634653
HGRIS_001876-T1	HGRIS_001876-T1	1251	41.28	65.56	0.74054	-0.433351
HGRIS_001877-T1	HGRIS_001877-T1	1023	2.4	3.82	0.085078	-3.55507
HGRIS_001878-T1	HGRIS_001878-T1	390	1.56	2.48	0.686981	-0.541659
HGRIS_001879-T1	HGRIS_001879-T1	2016	0	0	-	-
HGRIS_001879-T2	HGRIS_001879-T2	1521	0.39	0.62	0.256198	-1.96467
HGRIS_001879-T3	HGRIS_001879-T3	2076	20.25	32.17	0.740562	-0.433308
HGRIS_001879-T4	HGRIS_001879-T4	2001	0	0	-	-
HGRIS_001880-T1	HGRIS_001880-T1	3975	4.04	6.42	0.381462	-1.39039
[truncated: 14,511 more rows]

## Sheet: MAN14
gene_id	transcript_id(s)	length	TPM	FPKM
HGRIS_000001-T1	HGRIS_000001-T1	495	0	0
HGRIS_000002-T1	HGRIS_000002-T1	1269	0.32	0.49
HGRIS_000003-T1	HGRIS_000003-T1	309	0.24	0.37
HGRIS_000004-T1	HGRIS_000004-T1	636	0	0
HGRIS_000005-T1	HGRIS_000005-T1	927	0.04	0.06
HGRIS_000006-T1	HGRIS_000006-T1	876	0	0
HGRIS_000007-T1	HGRIS_000007-T1	843	7.73	11.9
HGRIS_000008-T1	HGRIS_000008-T1	342	2.21	3.4
HGRIS_000009-T1	HGRIS_000009-T1	264	52.16	80.34
HGRIS_000010-T1	HGRIS_000010-T1	294	27.71	42.68
HGRIS_000011-T1	HGRIS_000011-T1	573	20.63	31.78
HGRIS_000012-T1	HGRIS_000012-T1	180	59.8	92.11
HGRIS_000013-T1	HGRIS_000013-T1	336	25.18	38.79
HGRIS_000014-T1	HGRIS_000014-T1	186	29.53	45.49
HGRIS_000015-T1	HGRIS_000015-T1	1524	27.99	43.12
HGRIS_000016-T1	HGRIS_000016-T1	210	172.73	266.06
HGRIS_000017-T1	HGRIS_000017-T1	2523	31.12	47.93
HGRIS_000018-T1	HGRIS_000018-T1	1086	2.79	4.29
HGRIS_000018-T2	HGRIS_000018-T2	1227	3.72	5.72
HGRIS_000019-T1	HGRIS_000019-T1	2922	8.19	12.62
HGRIS_000019-T2	HGRIS_000019-T2	2520	0.45	0.7
HGRIS_000020-T1	HGRIS_000020-T1	771	1.61	2.48
HGRIS_000021-T1	HGRIS_000021-T1	381	0.43	0.67
HGRIS_000022-T1	HGRIS_000022-T1	1767	4.03	6.21
HGRIS_000023-T1	HGRIS_000023-T1	1839	24.86	38.29
HGRIS_000024-T1	HGRIS_000024-T1	1722	0.64	0.99
HGRIS_000025-T1	HGRIS_000025-T1	741	13.31	20.51
HGRIS_000026-T1	HGRIS_000026-T1	414	918.29	1414.46
HGRIS_000027-T1	HGRIS_000027-T1	912	110.44	170.11
HGRIS_000028-T1	HGRIS_000028-T1	1176	10	15.4
HGRIS_000029-T1	HGRIS_000029-T1	2967	6.26	9.64
HGRIS_000030-T1	HGRIS_000030-T1	1407	0.12	0.18
HGRIS_000031-T1	HGRIS_000031-T1	732	1.83	2.82
HGRIS_000032-T1	HGRIS_000032-T1	837	66.91	103.06
HGRIS_000033-T1	HGRIS_000033-T1	1440	1.8	2.77
HGRIS_000033-T2	HGRIS_000033-T2	1635	2.56	3.94
HGRIS_000034-T1	HGRIS_000034-T1	2085	25.25	38.89
HGRIS_000035-T1	HGRIS_000035-T1	213	20.44	31.48
HGRIS_000036-T1	HGRIS_000036-T1	315	7.49	11.54
HGRIS_000037-T1	HGRIS_000037-T1	1692	42.74	65.83
HGRIS_000038-T1	HGRIS_000038-T1	327	19.75	30.42
HGRIS_000039-T1	HGRIS_000039-T1	561	11.93	18.38
HGRIS_000040-T1	HGRIS_000040-T1	789	3.3	5.09
HGRIS_000041-T1	HGRIS_000041-T1	1032	18.15	27.95
HGRIS_000042-T1	HGRIS_000042-T1	399	22.95	35.36
HGRIS_000043-T1	HGRIS_000043-T1	450	5.25	8.08
HGRIS_000044-T1	HGRIS_000044-T1	417	0.12	0.19
HGRIS_000045-T1	HGRIS_000045-T1	636	5.48	8.45
HGRIS_000046-T1	HGRIS_000046-T1	867	0.1	0.15
HGRIS_000047-T1	HGRIS_000047-T1	582	1.68	2.59
HGRIS_000048-T1	HGRIS_000048-T1	1047	0	0
HGRIS_000049-T1	HGRIS_000049-T1	282	0	0
HGRIS_000050-T1	HGRIS_000050-T1	411	0	0
HGRIS_000051-T1	HGRIS_000051-T1	321	1.3	1.99
HGRIS_000052-T1	HGRIS_000052-T1	1581	1.41	2.17
HGRIS_000053-T1	HGRIS_000053-T1	1830	0	0
HGRIS_000053-T2	HGRIS_000053-T2	1866	13.19	20.32
HGRIS_000054-T1	HGRIS_000054-T1	6072	15.24	23.47
HGRIS_000056-T1	HGRIS_000056-T1	588	1.76	2.71
HGRIS_000057-T1	HGRIS_000057-T1	471	12.97	19.98
HGRIS_000058-T1	HGRIS_000058-T1	339	21.63	33.32
HGRIS_000059-T1	HGRIS_000059-T1	264	3.53	5.44
HGRIS_000060-T1	HGRIS_000060-T1	276	7.44	11.46
HGRIS_000061-T1	HGRIS_000061-T1	339	4.89	7.53
HGRIS_000062-T1	HGRIS_000062-T1	267	27.93	43.02
HGRIS_000063-T1	HGRIS_000063-T1	276	38.88	59.89
HGRIS_000064-T1	HGRIS_000064-T1	438	6.17	9.5
HGRIS_000065-T1	HGRIS_000065-T1	711	18.11	27.89
HGRIS_000065-T2	HGRIS_000065-T2	660	16.62	25.6
HGRIS_000066-T1	HGRIS_000066-T1	801	12.42	19.14
HGRIS_000067-T1	HGRIS_000067-T1	678	20.62	31.76
HGRIS_000068-T1	HGRIS_000068-T1	1398	3.2	4.92
HGRIS_000068-T2	HGRIS_000068-T2	1293	9	13.87
HGRIS_000068-T3	HGRIS_000068-T3	1422	6.9	10.64
HGRIS_000069-T1	HGRIS_000069-T1	444	8.49	13.07
HGRIS_000070-T1	HGRIS_000070-T1	1143	18.45	28.41
HGRIS_000071-T1	HGRIS_000071-T1	474	7.57	11.65
HGRIS_000072-T1	HGRIS_000072-T1	414	12.86	19.81
HGRIS_000073-T1	HGRIS_000073-T1	1152	7.82	12.05
HGRIS_000074-T1	HGRIS_000074-T1	318	1.11	1.7
HGRIS_000075-T1	HGRIS_000075-T1	618	1.38	2.13
HGRIS_000076-T1	HGRIS_000076-T1	345	1.98	3.06
HGRIS_000077-T1	HGRIS_000077-T1	1677	4.7	7.25
HGRIS_000078-T1	HGRIS_000078-T1	2355	2.19	3.37
HGRIS_000079-T1	HGRIS_000079-T1	630	2.93	4.52
HGRIS_000080-T1	HGRIS_000080-T1	342	33.52	51.63
HGRIS_000081-T1	HGRIS_000081-T1	2208	2.33	3.59
HGRIS_000082-T1	HGRIS_000082-T1	1437	159.82	246.17
HGRIS_000083-T1	HGRIS_000083-T1	780	4.49	6.91
HGRIS_000084-T1	HGRIS_000084-T1	645	6.44	9.91
HGRIS_000085-T1	HGRIS_000085-T1	696	57.49	88.56
HGRIS_000086-T1	HGRIS_000086-T1	921	153.49	236.42
HGRIS_000087-T1	HGRIS_000087-T1	726	12.34	19.01
HGRIS_000088-T1	HGRIS_000088-T1	1485	39.89	61.45
HGRIS_000089-T1	HGRIS_000089-T1	789	172.83	266.21
HGRIS_000090-T1	HGRIS_000090-T1	345	5.23	8.06
HGRIS_000091-T1	HGRIS_000091-T1	618	4.65	7.16
HGRIS_000092-T1	HGRIS_000092-T1	1056	12.38	19.08
HGRIS_000093-T1	HGRIS_000093-T1	4395	29.59	45.57
HGRIS_000094-T1	HGRIS_000094-T1	4008	11.65	17.94
HGRIS_000095-T1	HGRIS_000095-T1	1212	294.36	453.41
HGRIS_000096-T1	HGRIS_000096-T1	2523	1.85	2.85
HGRIS_000097-T1	HGRIS_000097-T1	1452	32.35	49.82
HGRIS_000098-T1	HGRIS_000098-T1	1836	25.18	38.78
HGRIS_000099-T1	HGRIS_000099-T1	1914	4.55	7
HGRIS_000100-T1	HGRIS_000100-T1	1155	0	0
HGRIS_000101-T1	HGRIS_000101-T1	546	0	0
HGRIS_000102-T1	HGRIS_000102-T1	324	0	0
HGRIS_000103-T1	HGRIS_000103-T1	2028	3.34	5.15
HGRIS_000104-T1	HGRIS_000104-T1	687	11.66	17.95
HGRIS_000105-T1	HGRIS_000105-T1	1068	3.42	5.27
HGRIS_000106-T1	HGRIS_000106-T1	1245	299.4	461.17
HGRIS_000107-T1	HGRIS_000107-T1	1695	6.23	9.6
HGRIS_000108-T1	HGRIS_000108-T1	1308	31.18	48.03
HGRIS_000109-T1	HGRIS_000109-T1	447	86.44	133.14
HGRIS_000110-T1	HGRIS_000110-T1	5025	8.64	13.31
HGRIS_000111-T1	HGRIS_000111-T1	5028	16.56	25.5
HGRIS_000112-T1	HGRIS_000112-T1	1458	53.9	83.03
HGRIS_000113-T1	HGRIS_000113-T1	696	2.81	4.33
HGRIS_000114-T1	HGRIS_000114-T1	633	2.06	3.18
HGRIS_000115-T1	HGRIS_000115-T1	1179	0.91	1.41
HGRIS_000116-T1	HGRIS_000116-T1	306	2.22	3.41
HGRIS_000117-T1	HGRIS_000117-T1	1890	1.82	2.81
HGRIS_000118-T1	HGRIS_000118-T1	588	3.79	5.84
HGRIS_000119-T1	HGRIS_000119-T1	1257	11.65	17.94
HGRIS_000120-T1	HGRIS_000120-T1	2619	45.94	70.77
HGRIS_000121-T1	HGRIS_000121-T1	2130	6.6	10.17
HGRIS_000122-T1	HGRIS_000122-T1	5697	15.16	23.34
HGRIS_000123-T1	HGRIS_000123-T1	1554	7.37	11.35
HGRIS_000124-T1	HGRIS_000124-T1	354	21.07	32.45
HGRIS_000125-T1	HGRIS_000125-T1	594	876.98	1350.84
HGRIS_000126-T1	HGRIS_000126-T1	1353	37.59	57.89
HGRIS_000127-T1	HGRIS_000127-T1	1191	55.8	85.95
HGRIS_000128-T1	HGRIS_000128-T1	1491	4.95	7.63
HGRIS_000129-T1	HGRIS_000129-T1	2133	2.79	4.3
HGRIS_000130-T1	HGRIS_000130-T1	462	3.1	4.78
HGRIS_000131-T1	HGRIS_000131-T1	2469	126.88	195.44
HGRIS_000132-T1	HGRIS_000132-T1	2148	5.81	8.95
HGRIS_000133-T1	HGRIS_000133-T1	1341	20.48	31.54
HGRIS_000134-T1	HGRIS_000134-T1	687	197.03	303.48
HGRIS_000135-T1	HGRIS_000135-T1	1017	114.58	176.49
HGRIS_000136-T1	HGRIS_000136-T1	1542	141.88	218.54
HGRIS_000136-T2	HGRIS_000136-T2	1416	12.61	19.42
HGRIS_000137-T1	HGRIS_000137-T1	969	4.31	6.64
HGRIS_000138-T1	HGRIS_000138-T1	906	26.82	41.31
HGRIS_000139-T1	HGRIS_000139-T1	930	125.83	193.81
HGRIS_000141-T1	HGRIS_000141-T1	657	69.23	106.64
HGRIS_000142-T1	HGRIS_000142-T1	1155	9.75	15.02
HGRIS_000143-T1	HGRIS_000143-T1	1851	6.73	10.37
HGRIS_000143-T2	HGRIS_000143-T2	1812	0.3	0.46
HGRIS_000143-T3	HGRIS_000143-T3	1059	0.27	0.42
HGRIS_000143-T4	HGRIS_000143-T4	1422	2.75	4.24
HGRIS_000143-T5	HGRIS_000143-T5	1383	1.85	2.84
HGRIS_000144-T1	HGRIS_000144-T1	936	3.61	5.56
HGRIS_000145-T1	HGRIS_000145-T1	1977	19.52	30.07
HGRIS_000146-T1	HGRIS_000146-T1	408	14.36	22.13
HGRIS_000147-T1	HGRIS_000147-T1	636	25.37	39.08
HGRIS_000148-T1	HGRIS_000148-T1	771	23.48	36.17
HGRIS_000149-T1	HGRIS_000149-T1	1014	50.47	77.74
HGRIS_000150-T1	HGRIS_000150-T1	798	12.4	19.1
HGRIS_000151-T1	HGRIS_000151-T1	384	176.23	271.45
HGRIS_000152-T1	HGRIS_000152-T1	2244	24.18	37.25
HGRIS_000153-T1	HGRIS_000153-T1	414	2.33	3.58
HGRIS_000154-T1	HGRIS_000154-T1	1353	7.85	12.09
HGRIS_000155-T1	HGRIS_000155-T1	2025	22.95	35.34
HGRIS_000156-T1	HGRIS_000156-T1	1122	7.1	10.94
HGRIS_000157-T1	HGRIS_000157-T1	1395	20.26	31.2
HGRIS_000158-T1	HGRIS_000158-T1	798	5.58	8.6
HGRIS_000159-T1	HGRIS_000159-T1	2772	5.91	9.1
HGRIS_000160-T1	HGRIS_000160-T1	732	2.22	3.42
HGRIS_000161-T1	HGRIS_000161-T1	1032	129.4	199.31
HGRIS_000162-T1	HGRIS_000162-T1	1272	42.6	65.61
HGRIS_000162-T2	HGRIS_000162-T2	918	5.51	8.49
HGRIS_000163-T1	HGRIS_000163-T1	690	53.47	82.37
HGRIS_000164-T1	HGRIS_000164-T1	999	0	0
HGRIS_000164-T2	HGRIS_000164-T2	1047	1.93	2.97
HGRIS_000165-T1	HGRIS_000165-T1	960	3.11	4.8
HGRIS_000166-T1	HGRIS_000166-T1	945	2.26	3.48
HGRIS_000167-T1	HGRIS_000167-T1	795	42.15	64.93
HGRIS_000168-T1	HGRIS_000168-T1	1995	10.47	16.13
HGRIS_000169-T1	HGRIS_000169-T1	1674	14.46	22.28
HGRIS_000170-T1	HGRIS_000170-T1	1506	1.77	2.73
HGRIS_000171-T1	HGRIS_000171-T1	639	29.51	45.45
HGRIS_000173-T1	HGRIS_000173-T1	1539	62.24	95.87
HGRIS_000174-T1	HGRIS_000174-T1	1854	33.16	51.07
HGRIS_000174-T2	HGRIS_000174-T2	1608	0.4	0.61
HGRIS_000175-T1	HGRIS_000175-T1	1269	225.37	347.15
HGRIS_000176-T1	HGRIS_000176-T1	2235	45.63	70.29
HGRIS_000177-T1	HGRIS_000177-T1	822	36.48	56.19
HGRIS_000178-T1	HGRIS_000178-T1	2181	29.28	45.11
HGRIS_000179-T1	HGRIS_000179-T1	660	10.17	15.66
HGRIS_000180-T1	HGRIS_000180-T1	2820	1.32	2.03
HGRIS_000180-T2	HGRIS_000180-T2	2478	0.32	0.5
HGRIS_000181-T1	HGRIS_000181-T1	1206	76.65	118.07
HGRIS_000182-T1	HGRIS_000182-T1	771	22.56	34.75
HGRIS_000183-T1	HGRIS_000183-T1	432	5.65	8.7
HGRIS_000184-T1	HGRIS_000184-T1	2262	4.72	7.28
HGRIS_000185-T1	HGRIS_000185-T1	1245	4.48	6.9
HGRIS_000186-T1	HGRIS_000186-T1	1176	21.94	33.8
HGRIS_000186-T2	HGRIS_000186-T2	1326	15.93	24.54
HGRIS_000187-T1	HGRIS_000187-T1	567	1.43	2.2
HGRIS_000188-T1	HGRIS_000188-T1	1944	24	36.96
HGRIS_000190-T1	HGRIS_000190-T1	504	1.63	2.51
HGRIS_000192-T1	HGRIS_000192-T1	1053	20.35	31.35
HGRIS_000193-T1	HGRIS_000193-T1	1509	12.42	19.14
HGRIS_000194-T1	HGRIS_000194-T1	3249	13.7	21.11
HGRIS_000195-T1	HGRIS_000195-T1	1530	18.74	28.86
HGRIS_000196-T1	HGRIS_000196-T1	1515	15.93	24.54
HGRIS_000197-T1	HGRIS_000197-T1	1086	8.49	13.08
HGRIS_000198-T1	HGRIS_000198-T1	4893	49.75	76.63
HGRIS_000200-T1	HGRIS_000200-T1	3468	35.3	54.37
HGRIS_000201-T1	HGRIS_000201-T1	816	4.27	6.57
HGRIS_000202-T1	HGRIS_000202-T1	1416	12.44	19.17
HGRIS_000203-T1	HGRIS_000203-T1	1140	10.6	16.33
HGRIS_000203-T2	HGRIS_000203-T2	900	0.53	0.81
HGRIS_000205-T1	HGRIS_000205-T1	441	7.84	12.07
HGRIS_000206-T1	HGRIS_000206-T1	1569	58.96	90.81
HGRIS_000207-T1	HGRIS_000207-T1	579	3.05	4.7
HGRIS_000208-T1	HGRIS_000208-T1	1020	2.46	3.79
HGRIS_000208-T2	HGRIS_000208-T2	1488	6.95	10.71
HGRIS_000209-T1	HGRIS_000209-T1	1650	102.96	158.59
HGRIS_000211-T1	HGRIS_000211-T1	2577	43.59	67.14
HGRIS_000212-T1	HGRIS_000212-T1	1593	21.74	33.49
HGRIS_000213-T1	HGRIS_000213-T1	768	26.71	41.13
HGRIS_000214-T1	HGRIS_000214-T1	1962	54.58	84.07
HGRIS_000215-T1	HGRIS_000215-T1	948	27.99	43.11
HGRIS_000216-T1	HGRIS_000216-T1	1077	25.23	38.85
HGRIS_000217-T1	HGRIS_000217-T1	654	0.17	0.27
HGRIS_000218-T1	HGRIS_000218-T1	1533	7.52	11.59
HGRIS_000219-T1	HGRIS_000219-T1	1503	28.13	43.33
HGRIS_000220-T1	HGRIS_000220-T1	480	1.78	2.74
HGRIS_000221-T1	HGRIS_000221-T1	4086	21.24	32.72
HGRIS_000223-T1	HGRIS_000223-T1	339	7.15	11.01
HGRIS_000224-T1	HGRIS_000224-T1	855	3.09	4.76
HGRIS_000225-T1	HGRIS_000225-T1	1644	6.83	10.53
HGRIS_000226-T1	HGRIS_000226-T1	1326	76.99	118.6
HGRIS_000227-T1	HGRIS_000227-T1	813	6.43	9.91
HGRIS_000228-T1	HGRIS_000228-T1	834	11.74	18.08
HGRIS_000229-T1	HGRIS_000229-T1	1395	46.57	71.73
HGRIS_000230-T1	HGRIS_000230-T1	2196	3.82	5.89
HGRIS_000231-T1	HGRIS_000231-T1	1131	24.75	38.13
HGRIS_000232-T1	HGRIS_000232-T1	1248	8.06	12.41
HGRIS_000233-T1	HGRIS_000233-T1	4599	7.71	11.88
HGRIS_000235-T1	HGRIS_000235-T1	2133	16.39	25.25
HGRIS_000236-T1	HGRIS_000236-T1	1890	30.48	46.95
HGRIS_000237-T1	HGRIS_000237-T1	924	46.46	71.56
HGRIS_000238-T1	HGRIS_000238-T1	498	55.93	86.15
HGRIS_000239-T1	HGRIS_000239-T1	1320	9.73	14.98
HGRIS_000240-T1	HGRIS_000240-T1	405	19.43	29.93
HGRIS_000242-T1	HGRIS_000242-T1	309	30.64	47.2
HGRIS_000243-T1	HGRIS_000243-T1	396	30.35	46.74
HGRIS_000244-T1	HGRIS_000244-T1	513	653	1005.84
HGRIS_000245-T1	HGRIS_000245-T1	2094	3.53	5.44
HGRIS_000245-T2	HGRIS_000245-T2	1740	1.37	2.1
HGRIS_000246-T1	HGRIS_000246-T1	819	22.6	34.81
HGRIS_000247-T1	HGRIS_000247-T1	810	3.15	4.85
HGRIS_000248-T1	HGRIS_000248-T1	2679	2.78	4.29
HGRIS_000249-T1	HGRIS_000249-T1	2004	14.11	21.73
HGRIS_000250-T1	HGRIS_000250-T1	528	16.81	25.89
HGRIS_000251-T1	HGRIS_000251-T1	2316	15.9	24.49
HGRIS_000252-T1	HGRIS_000252-T1	834	19.78	30.47
HGRIS_000253-T1	HGRIS_000253-T1	1701	69.87	107.62
HGRIS_000254-T1	HGRIS_000254-T1	1359	10.71	16.5
HGRIS_000255-T1	HGRIS_000255-T1	990	23.16	35.68
HGRIS_000255-T2	HGRIS_000255-T2	1896	30.67	47.24
HGRIS_000255-T3	HGRIS_000255-T3	1128	4.99	7.69
HGRIS_000256-T1	HGRIS_000256-T1	1140	136.04	209.55
HGRIS_000257-T1	HGRIS_000257-T1	327	2.26	3.49
HGRIS_000258-T1	HGRIS_000258-T1	2280	12.87	19.82
HGRIS_000259-T1	HGRIS_000259-T1	1671	15.4	23.73
HGRIS_000260-T1	HGRIS_000260-T1	1113	9.66	14.88
HGRIS_000260-T2	HGRIS_000260-T2	1284	168.58	259.67
HGRIS_000261-T1	HGRIS_000261-T1	489	2.63	4.06
HGRIS_000261-T2	HGRIS_000261-T2	456	0	0
HGRIS_000262-T1	HGRIS_000262-T1	606	0.32	0.5
HGRIS_000263-T1	HGRIS_000263-T1	1092	0.38	0.59
HGRIS_000264-T1	HGRIS_000264-T1	543	121.65	187.37
HGRIS_000265-T1	HGRIS_000265-T1	2955	14.54	22.4
HGRIS_000266-T1	HGRIS_000266-T1	288	2.36	3.64
HGRIS_000267-T1	HGRIS_000267-T1	366	0	0
HGRIS_000268-T1	HGRIS_000268-T1	243	0.68	1.04
HGRIS_000268-T2	HGRIS_000268-T2	174	13.11	20.2
HGRIS_000269-T1	HGRIS_000269-T1	2808	21.02	32.37
HGRIS_000270-T1	HGRIS_000270-T1	1374	5.13	7.91
HGRIS_000271-T1	HGRIS_000271-T1	1176	5.42	8.35
HGRIS_000271-T2	HGRIS_000271-T2	1170	0	0
HGRIS_000272-T1	HGRIS_000272-T1	1560	3.56	5.48
HGRIS_000274-T1	HGRIS_000274-T1	642	4.02	6.2
HGRIS_000275-T1	HGRIS_000275-T1	3516	110.53	170.25
HGRIS_000276-T1	HGRIS_000276-T1	1149	21.66	33.36
HGRIS_000276-T2	HGRIS_000276-T2	936	0	0
HGRIS_000276-T3	HGRIS_000276-T3	1017	8.71	13.42
HGRIS_000277-T1	HGRIS_000277-T1	366	3.94	6.07
HGRIS_000278-T1	HGRIS_000278-T1	468	2.35	3.62
HGRIS_000279-T1	HGRIS_000279-T1	2673	26.11	40.22
HGRIS_000280-T1	HGRIS_000280-T1	1182	4.8	7.39
HGRIS_000281-T1	HGRIS_000281-T1	612	10.46	16.11
HGRIS_000282-T1	HGRIS_000282-T1	1284	99.81	153.73
HGRIS_000283-T1	HGRIS_000283-T1	1707	1.18	1.82
HGRIS_000283-T2	HGRIS_000283-T2	1569	0.08	0.13
HGRIS_000284-T1	HGRIS_000284-T1	462	104.94	161.64
HGRIS_000285-T1	HGRIS_000285-T1	279	158.33	243.89
HGRIS_000286-T1	HGRIS_000286-T1	2256	3.35	5.17
HGRIS_000287-T1	HGRIS_000287-T1	387	1156.35	1781.16
HGRIS_000288-T1	HGRIS_000288-T1	585	0.48	0.74
HGRIS_000289-T1	HGRIS_000289-T1	576	0.28	0.43
HGRIS_000290-T1	HGRIS_000290-T1	1716	12.24	18.85
HGRIS_000291-T1	HGRIS_000291-T1	1554	14.4	22.18
HGRIS_000292-T1	HGRIS_000292-T1	666	1.35	2.08
HGRIS_000293-T1	HGRIS_000293-T1	984	0	0
HGRIS_000294-T1	HGRIS_000294-T1	717	0.56	0.86
HGRIS_000295-T1	HGRIS_000295-T1	2880	14.87	22.91
HGRIS_000296-T1	HGRIS_000296-T1	1188	90.99	140.15
HGRIS_000297-T1	HGRIS_000297-T1	840	54.11	83.34
HGRIS_000298-T1	HGRIS_000298-T1	2322	13.86	21.34
HGRIS_000299-T1	HGRIS_000299-T1	3021	18.13	27.93
HGRIS_000300-T1	HGRIS_000300-T1	456	7.48	11.52
HGRIS_000301-T1	HGRIS_000301-T1	1689	92.58	142.6
HGRIS_000302-T1	HGRIS_000302-T1	1560	0.83	1.28
HGRIS_000303-T1	HGRIS_000303-T1	1158	22.49	34.64
HGRIS_000304-T1	HGRIS_000304-T1	195	23.62	36.38
HGRIS_000305-T1	HGRIS_000305-T1	666	6.88	10.6
HGRIS_000306-T1	HGRIS_000306-T1	3525	12.72	19.6
HGRIS_000307-T1	HGRIS_000307-T1	3372	4.92	7.58
HGRIS_000307-T2	HGRIS_000307-T2	3342	0	0
HGRIS_000308-T1	HGRIS_000308-T1	4473	55.44	85.4
HGRIS_000309-T1	HGRIS_000309-T1	1005	5.23	8.05
HGRIS_000310-T1	HGRIS_000310-T1	831	3.79	5.84
HGRIS_000311-T1	HGRIS_000311-T1	4332	16.94	26.1
HGRIS_000312-T1	HGRIS_000312-T1	927	2.93	4.51
HGRIS_000313-T1	HGRIS_000313-T1	1941	194.56	299.69
HGRIS_000314-T1	HGRIS_000314-T1	321	1230.83	1895.88
HGRIS_000315-T1	HGRIS_000315-T1	1059	9.46	14.57
HGRIS_000316-T1	HGRIS_000316-T1	1104	41.12	63.33
HGRIS_000317-T1	HGRIS_000317-T1	1539	8.1	12.47
HGRIS_000318-T1	HGRIS_000318-T1	1500	7.85	12.09
HGRIS_000318-T2	HGRIS_000318-T2	1284	3.18	4.9
HGRIS_000319-T1	HGRIS_000319-T1	1104	116.02	178.71
HGRIS_000320-T1	HGRIS_000320-T1	1110	33.33	51.34
HGRIS_000321-T1	HGRIS_000321-T1	2880	27.28	42.02
HGRIS_000322-T1	HGRIS_000322-T1	165	79.52	122.49
HGRIS_000323-T1	HGRIS_000323-T1	1164	19.59	30.18
HGRIS_000324-T1	HGRIS_000324-T1	933	12.74	19.62
HGRIS_000325-T1	HGRIS_000325-T1	327	1.44	2.22
HGRIS_000326-T1	HGRIS_000326-T1	1755	10.81	16.66
HGRIS_000327-T1	HGRIS_000327-T1	1752	2.66	4.1
HGRIS_000327-T2	HGRIS_000327-T2	1194	1.14	1.76
HGRIS_000327-T3	HGRIS_000327-T3	1329	1.37	2.11
HGRIS_000327-T4	HGRIS_000327-T4	1266	0	0
HGRIS_000329-T1	HGRIS_000329-T1	405	0.89	1.38
HGRIS_000330-T1	HGRIS_000330-T1	927	107.11	164.99
HGRIS_000331-T1	HGRIS_000331-T1	1035	167.33	257.75
HGRIS_000331-T2	HGRIS_000331-T2	915	0	0
HGRIS_000332-T1	HGRIS_000332-T1	1527	15.15	23.34
HGRIS_000333-T1	HGRIS_000333-T1	1275	15.98	24.62
HGRIS_000334-T1	HGRIS_000334-T1	354	58.62	90.29
HGRIS_000335-T1	HGRIS_000335-T1	3936	22.73	35.01
HGRIS_000336-T1	HGRIS_000336-T1	774	19.74	30.41
HGRIS_000337-T1	HGRIS_000337-T1	3087	8.78	13.53
HGRIS_000338-T1	HGRIS_000338-T1	1764	3.47	5.34
HGRIS_000339-T1	HGRIS_000339-T1	1845	21.02	32.38
HGRIS_000340-T1	HGRIS_000340-T1	396	38.9	59.92
HGRIS_000341-T1	HGRIS_000341-T1	669	1.68	2.59
HGRIS_000343-T1	HGRIS_000343-T1	3954	9.72	14.97
HGRIS_000344-T1	HGRIS_000344-T1	3312	20.88	32.17
HGRIS_000344-T2	HGRIS_000344-T2	2325	12.08	18.61
HGRIS_000345-T1	HGRIS_000345-T1	1242	26.97	41.54
HGRIS_000346-T1	HGRIS_000346-T1	894	49.75	76.63
HGRIS_000347-T1	HGRIS_000347-T1	2169	24.1	37.13
HGRIS_000348-T1	HGRIS_000348-T1	663	27.53	42.4
HGRIS_000349-T1	HGRIS_000349-T1	1356	20.44	31.48
HGRIS_000350-T1	HGRIS_000350-T1	1734	8.36	12.87
HGRIS_000351-T1	HGRIS_000351-T1	2781	2.25	3.47
HGRIS_000352-T1	HGRIS_000352-T1	1059	14.7	22.64
HGRIS_000353-T1	HGRIS_000353-T1	489	1	1.54
HGRIS_000354-T1	HGRIS_000354-T1	2589	6.45	9.93
HGRIS_000355-T1	HGRIS_000355-T1	2268	15.53	23.92
HGRIS_000356-T1	HGRIS_000356-T1	225	43.97	67.73
HGRIS_000357-T1	HGRIS_000357-T1	852	10.36	15.96
HGRIS_000358-T1	HGRIS_000358-T1	705	8.74	13.47
HGRIS_000359-T1	HGRIS_000359-T1	1212	2.76	4.24
HGRIS_000360-T1	HGRIS_000360-T1	393	5.29	8.15
HGRIS_000361-T1	HGRIS_000361-T1	411	13.04	20.09
HGRIS_000362-T1	HGRIS_000362-T1	489	0.3	0.46
HGRIS_000363-T1	HGRIS_000363-T1	4662	27.37	42.15
HGRIS_000364-T1	HGRIS_000364-T1	471	0	0
HGRIS_000364-T2	HGRIS_000364-T2	633	32.04	49.35
HGRIS_000365-T1	HGRIS_000365-T1	5538	25.22	38.85
HGRIS_000366-T1	HGRIS_000366-T1	453	2.18	3.35
HGRIS_000367-T1	HGRIS_000367-T1	4941	13.42	20.67
HGRIS_000368-T1	HGRIS_000368-T1	528	22.09	34.03
HGRIS_000369-T1	HGRIS_000369-T1	1953	119.06	183.39
HGRIS_000370-T1	HGRIS_000370-T1	939	38.75	59.69
HGRIS_000370-T2	HGRIS_000370-T2	714	3.48	5.36
HGRIS_000371-T1	HGRIS_000371-T1	471	1.65	2.54
HGRIS_000372-T1	HGRIS_000372-T1	1368	52.91	81.5
HGRIS_000372-T2	HGRIS_000372-T2	1683	63.74	98.19
HGRIS_000372-T3	HGRIS_000372-T3	1113	8.34	12.84
HGRIS_000373-T1	HGRIS_000373-T1	834	2.41	3.71
HGRIS_000374-T1	HGRIS_000374-T1	1677	28.88	44.49
HGRIS_000375-T1	HGRIS_000375-T1	960	91.95	141.63
HGRIS_000376-T1	HGRIS_000376-T1	795	1.28	1.97
HGRIS_000378-T1	HGRIS_000378-T1	309	5.99	9.22
HGRIS_000379-T1	HGRIS_000379-T1	759	6.49	10
HGRIS_000380-T1	HGRIS_000380-T1	1620	4.1	6.31
HGRIS_000380-T2	HGRIS_000380-T2	1416	0	0
HGRIS_000381-T1	HGRIS_000381-T1	1257	201	309.6
HGRIS_000382-T1	HGRIS_000382-T1	2307	27.9	42.98
HGRIS_000382-T2	HGRIS_000382-T2	1836	0.09	0.14
HGRIS_000383-T1	HGRIS_000383-T1	414	1.84	2.83
HGRIS_000384-T1	HGRIS_000384-T1	1365	0.81	1.25
HGRIS_000385-T1	HGRIS_000385-T1	981	8.52	13.12
HGRIS_000386-T1	HGRIS_000386-T1	381	17.89	27.55
HGRIS_000387-T1	HGRIS_000387-T1	1827	23.81	36.68
HGRIS_000388-T1	HGRIS_000388-T1	762	37.61	57.93
HGRIS_000389-T1	HGRIS_000389-T1	1800	10.97	16.9
HGRIS_000389-T2	HGRIS_000389-T2	1143	2.18	3.35
HGRIS_000390-T1	HGRIS_000390-T1	1734	5.47	8.43
HGRIS_000390-T2	HGRIS_000390-T2	2574	7.54	11.61
HGRIS_000391-T1	HGRIS_000391-T1	2163	5.5	8.48
HGRIS_000392-T1	HGRIS_000392-T1	1068	38.67	59.57
HGRIS_000393-T1	HGRIS_000393-T1	1956	19.68	30.31
HGRIS_000394-T1	HGRIS_000394-T1	882	1.7	2.61
HGRIS_000395-T1	HGRIS_000395-T1	675	3.21	4.94
HGRIS_000396-T1	HGRIS_000396-T1	1290	2.85	4.39
HGRIS_000397-T1	HGRIS_000397-T1	1038	30.07	46.32
HGRIS_000397-T2	HGRIS_000397-T2	951	1.19	1.83
HGRIS_000398-T1	HGRIS_000398-T1	2448	10.84	16.7
HGRIS_000399-T1	HGRIS_000399-T1	282	1.26	1.94
HGRIS_000400-T1	HGRIS_000400-T1	261	2.45	3.77
HGRIS_000401-T1	HGRIS_000401-T1	1605	2.19	3.38
HGRIS_000401-T2	HGRIS_000401-T2	1524	0	0
HGRIS_000402-T1	HGRIS_000402-T1	957	11.47	17.66
HGRIS_000402-T2	HGRIS_000402-T2	891	0	0
HGRIS_000403-T1	HGRIS_000403-T1	1590	4.28	6.59
HGRIS_000404-T1	HGRIS_000404-T1	1623	182.88	281.7
HGRIS_000405-T1	HGRIS_000405-T1	1137	24.48	37.71
HGRIS_000406-T1	HGRIS_000406-T1	1077	36.32	55.95
HGRIS_000407-T1	HGRIS_000407-T1	348	74.23	114.34
HGRIS_000408-T1	HGRIS_000408-T1	204	20.34	31.33
HGRIS_000409-T1	HGRIS_000409-T1	1122	4.02	6.2
HGRIS_000410-T1	HGRIS_000410-T1	330	3.82	5.88
HGRIS_000411-T1	HGRIS_000411-T1	648	119.06	183.4
HGRIS_000412-T1	HGRIS_000412-T1	1692	23.79	36.65
HGRIS_000413-T1	HGRIS_000413-T1	1473	62.05	95.58
HGRIS_000414-T1	HGRIS_000414-T1	570	176.46	271.81
HGRIS_000415-T1	HGRIS_000415-T1	222	341.39	525.85
HGRIS_000416-T1	HGRIS_000416-T1	768	32.77	50.47
HGRIS_000417-T1	HGRIS_000417-T1	1209	1.75	2.69
HGRIS_000418-T1	HGRIS_000418-T1	1500	2	3.08
HGRIS_000418-T2	HGRIS_000418-T2	1587	1.26	1.94
HGRIS_000419-T1	HGRIS_000419-T1	1041	551.12	848.91
HGRIS_000420-T1	HGRIS_000420-T1	645	2.01	3.09
HGRIS_000421-T1	HGRIS_000421-T1	2400	56.59	87.17
HGRIS_000422-T1	HGRIS_000422-T1	855	15.13	23.31
HGRIS_000423-T1	HGRIS_000423-T1	2370	45.26	69.71
HGRIS_000424-T1	HGRIS_000424-T1	2313	2.94	4.53
HGRIS_000425-T1	HGRIS_000425-T1	1374	4.5	6.93
HGRIS_000425-T2	HGRIS_000425-T2	1341	0.84	1.29
HGRIS_000427-T1	HGRIS_000427-T1	807	3.25	5
HGRIS_000428-T1	HGRIS_000428-T1	960	27.86	42.91
HGRIS_000429-T1	HGRIS_000429-T1	1776	11.28	17.37
HGRIS_000429-T2	HGRIS_000429-T2	1566	1.93	2.97
HGRIS_000429-T3	HGRIS_000429-T3	1821	1.6	2.47
HGRIS_000430-T1	HGRIS_000430-T1	972	5.69	8.76
HGRIS_000431-T1	HGRIS_000431-T1	1122	8.79	13.54
HGRIS_000432-T1	HGRIS_000432-T1	687	2.1	3.24
HGRIS_000433-T1	HGRIS_000433-T1	762	10.34	15.92
HGRIS_000434-T1	HGRIS_000434-T1	780	3.05	4.7
HGRIS_000434-T2	HGRIS_000434-T2	1098	1.31	2.03
HGRIS_000434-T3	HGRIS_000434-T3	1251	2.18	3.35
HGRIS_000434-T4	HGRIS_000434-T4	1068	0.48	0.74
HGRIS_000435-T1	HGRIS_000435-T1	813	4.25	6.54
HGRIS_000436-T1	HGRIS_000436-T1	342	3.5	5.39
HGRIS_000437-T1	HGRIS_000437-T1	1689	4.44	6.83
HGRIS_000438-T1	HGRIS_000438-T1	933	3.91	6.02
HGRIS_000439-T1	HGRIS_000439-T1	1761	79.71	122.78
HGRIS_000440-T1	HGRIS_000440-T1	1470	35.37	54.48
HGRIS_000442-T1	HGRIS_000442-T1	723	10	15.41
HGRIS_000443-T1	HGRIS_000443-T1	1002	111.24	171.35
HGRIS_000444-T1	HGRIS_000444-T1	384	6.12	9.43
HGRIS_000445-T1	HGRIS_000445-T1	966	32.89	50.67
HGRIS_000446-T1	HGRIS_000446-T1	519	12.26	18.89
HGRIS_000447-T1	HGRIS_000447-T1	579	0.14	0.21
HGRIS_000448-T1	HGRIS_000448-T1	465	69.8	107.51
HGRIS_000449-T1	HGRIS_000449-T1	2316	11.06	17.04
HGRIS_000449-T2	HGRIS_000449-T2	2529	5.85	9.01
HGRIS_000450-T1	HGRIS_000450-T1	1029	0.63	0.98
HGRIS_000451-T1	HGRIS_000451-T1	1254	3.75	5.78
HGRIS_000451-T2	HGRIS_000451-T2	792	0	0
HGRIS_000451-T3	HGRIS_000451-T3	981	4	6.16
HGRIS_000452-T1	HGRIS_000452-T1	1983	2.3	3.55
HGRIS_000453-T1	HGRIS_000453-T1	612	51.46	79.26
HGRIS_000454-T1	HGRIS_000454-T1	1893	14.1	21.72
HGRIS_000455-T1	HGRIS_000455-T1	396	30.48	46.95
HGRIS_000456-T1	HGRIS_000456-T1	864	2.93	4.51
HGRIS_000457-T1	HGRIS_000457-T1	1485	4.91	7.57
HGRIS_000458-T1	HGRIS_000458-T1	1398	4.09	6.29
HGRIS_000459-T1	HGRIS_000459-T1	465	129.99	200.23
HGRIS_000460-T1	HGRIS_000460-T1	873	4.26	6.56
HGRIS_000461-T1	HGRIS_000461-T1	873	4.14	6.38
HGRIS_000462-T1	HGRIS_000462-T1	321	1.51	2.33
HGRIS_000463-T1	HGRIS_000463-T1	276	0.68	1.04
HGRIS_000464-T1	HGRIS_000464-T1	3966	13.51	20.8
HGRIS_000465-T1	HGRIS_000465-T1	582	7.22	11.12
HGRIS_000466-T1	HGRIS_000466-T1	2787	20.97	32.3
HGRIS_000467-T1	HGRIS_000467-T1	2883	2.96	4.56
HGRIS_000468-T1	HGRIS_000468-T1	2109	24.82	38.23
HGRIS_000469-T1	HGRIS_000469-T1	819	132.74	204.46
HGRIS_000470-T1	HGRIS_000470-T1	1461	34.45	53.07
HGRIS_000471-T1	HGRIS_000471-T1	195	1.31	2.02
HGRIS_000472-T1	HGRIS_000472-T1	366	0	0
HGRIS_000473-T1	HGRIS_000473-T1	1914	0	0
HGRIS_000474-T1	HGRIS_000474-T1	687	0	0
HGRIS_000475-T1	HGRIS_000475-T1	1488	0	0
HGRIS_000476-T1	HGRIS_000476-T1	573	0	0
HGRIS_000477-T1	HGRIS_000477-T1	1476	0	0
HGRIS_000478-T1	HGRIS_000478-T1	678	0	0
HGRIS_000479-T1	HGRIS_000479-T1	3957	0.2	0.3
HGRIS_000480-T1	HGRIS_000480-T1	927	0	0
HGRIS_000481-T1	HGRIS_000481-T1	1449	0	0
HGRIS_000482-T1	HGRIS_000482-T1	405	0	0
HGRIS_000483-T1	HGRIS_000483-T1	753	0	0
HGRIS_000484-T1	HGRIS_000484-T1	1401	0	0
HGRIS_000485-T1	HGRIS_000485-T1	381	0	0
HGRIS_000486-T1	HGRIS_000486-T1	249	242.85	374.07
HGRIS_000487-T1	HGRIS_000487-T1	1428	3.19	4.92
HGRIS_000488-T1	HGRIS_000488-T1	1293	836.96	1289.19
HGRIS_000489-T1	HGRIS_000489-T1	300	12.52	19.28
HGRIS_000490-T1	HGRIS_000490-T1	1275	9.23	14.21
HGRIS_000491-T1	HGRIS_000491-T1	783	46.09	70.99
HGRIS_000492-T1	HGRIS_000492-T1	1461	1.9	2.92
HGRIS_000493-T1	HGRIS_000493-T1	3492	18	27.73
HGRIS_000494-T1	HGRIS_000494-T1	2043	49.24	75.85
HGRIS_000495-T1	HGRIS_000495-T1	2307	1.9	2.92
HGRIS_000495-T2	HGRIS_000495-T2	2283	0	0
HGRIS_000495-T3	HGRIS_000495-T3	2190	5.25	8.09
HGRIS_000495-T4	HGRIS_000495-T4	2340	10.7	16.49
HGRIS_000496-T1	HGRIS_000496-T1	537	8.18	12.6
HGRIS_000497-T1	HGRIS_000497-T1	1533	4.15	6.39
HGRIS_000498-T1	HGRIS_000498-T1	1584	51.78	79.75
HGRIS_000499-T1	HGRIS_000499-T1	345	525.61	809.62
HGRIS_000500-T1	HGRIS_000500-T1	2922	4.81	7.4
HGRIS_000501-T1	HGRIS_000501-T1	1449	26.33	40.56
HGRIS_000502-T1	HGRIS_000502-T1	327	3.5	5.39
HGRIS_000503-T1	HGRIS_000503-T1	1353	62.19	95.79
HGRIS_000504-T1	HGRIS_000504-T1	870	469	722.42
HGRIS_000505-T1	HGRIS_000505-T1	1788	3.87	5.95
HGRIS_000505-T2	HGRIS_000505-T2	1581	1.86	2.87
HGRIS_000506-T1	HGRIS_000506-T1	4575	9.88	15.22
HGRIS_000507-T1	HGRIS_000507-T1	1671	1.61	2.48
HGRIS_000508-T1	HGRIS_000508-T1	546	12.29	18.94
HGRIS_000509-T1	HGRIS_000509-T1	336	353.12	543.92
HGRIS_000510-T1	HGRIS_000510-T1	816	50.41	77.65
HGRIS_000511-T1	HGRIS_000511-T1	729	18.18	28.01
HGRIS_000512-T1	HGRIS_000512-T1	201	35.7	55
HGRIS_000513-T1	HGRIS_000513-T1	1521	2.58	3.98
HGRIS_000514-T1	HGRIS_000514-T1	840	24.48	37.7
HGRIS_000515-T1	HGRIS_000515-T1	2892	56.76	87.42
HGRIS_000517-T1	HGRIS_000517-T1	483	8.65	13.32
HGRIS_000518-T1	HGRIS_000518-T1	1857	8.13	12.53
HGRIS_000519-T1	HGRIS_000519-T1	1551	142.25	219.11
HGRIS_000520-T1	HGRIS_000520-T1	672	6.79	10.46
HGRIS_000521-T1	HGRIS_000521-T1	699	2	3.08
HGRIS_000522-T1	HGRIS_000522-T1	1707	5.4	8.31
HGRIS_000523-T1	HGRIS_000523-T1	1008	5.01	7.72
HGRIS_000524-T1	HGRIS_000524-T1	1425	60.36	92.97
HGRIS_000525-T1	HGRIS_000525-T1	477	65.55	100.97
HGRIS_000526-T1	HGRIS_000526-T1	1386	4.59	7.07
HGRIS_000527-T1	HGRIS_000527-T1	3321	3.09	4.76
HGRIS_000528-T1	HGRIS_000528-T1	1623	1.7	2.62
HGRIS_000529-T1	HGRIS_000529-T1	1824	11.65	17.95
HGRIS_000530-T1	HGRIS_000530-T1	2151	4.26	6.57
HGRIS_000531-T1	HGRIS_000531-T1	7320	11.81	18.19
HGRIS_000532-T1	HGRIS_000532-T1	1467	1.49	2.29
HGRIS_000532-T2	HGRIS_000532-T2	1671	3.73	5.75
HGRIS_000533-T1	HGRIS_000533-T1	3204	8.05	12.39
HGRIS_000534-T1	HGRIS_000534-T1	1308	2.56	3.95
HGRIS_000535-T1	HGRIS_000535-T1	528	1.68	2.59
HGRIS_000536-T1	HGRIS_000536-T1	939	10	15.4
HGRIS_000537-T1	HGRIS_000537-T1	3909	10.97	16.9
HGRIS_000538-T1	HGRIS_000538-T1	261	0	0
HGRIS_000539-T1	HGRIS_000539-T1	426	0	0
HGRIS_000540-T1	HGRIS_000540-T1	576	0	0
HGRIS_000541-T1	HGRIS_000541-T1	264	0	0
HGRIS_000542-T1	HGRIS_000542-T1	1317	0	0
HGRIS_000543-T1	HGRIS_000543-T1	291	0	0
HGRIS_000544-T1	HGRIS_000544-T1	1470	0	0
HGRIS_000545-T1	HGRIS_000545-T1	1383	0	0
HGRIS_000546-T1	HGRIS_000546-T1	3174	0	0
HGRIS_000547-T1	HGRIS_000547-T1	939	0	0
HGRIS_000548-T1	HGRIS_000548-T1	654	0	0
HGRIS_000549-T1	HGRIS_000549-T1	588	0	0
HGRIS_000550-T1	HGRIS_000550-T1	1044	0	0
HGRIS_000551-T1	HGRIS_000551-T1	1056	0	0
HGRIS_000552-T1	HGRIS_000552-T1	648	0	0
HGRIS_000553-T1	HGRIS_000553-T1	1443	0.63	0.97
HGRIS_000554-T1	HGRIS_000554-T1	2175	3.43	5.28
HGRIS_000555-T1	HGRIS_000555-T1	1095	4.72	7.26
HGRIS_000556-T1	HGRIS_000556-T1	675	0	0
HGRIS_000557-T1	HGRIS_000557-T1	369	0	0
HGRIS_000558-T1	HGRIS_000558-T1	783	16.14	24.87
HGRIS_000559-T1	HGRIS_000559-T1	1557	1.71	2.63
HGRIS_000559-T2	HGRIS_000559-T2	1233	2.09	3.22
HGRIS_000560-T1	HGRIS_000560-T1	2445	39.94	61.51
HGRIS_000561-T1	HGRIS_000561-T1	1863	30.05	46.29
HGRIS_000564-T1	HGRIS_000564-T1	1332	89.25	137.48
HGRIS_000565-T1	HGRIS_000565-T1	1383	17.13	26.38
HGRIS_000566-T1	HGRIS_000566-T1	294	8.87	13.66
HGRIS_000567-T1	HGRIS_000567-T1	381	7.67	11.81
HGRIS_000568-T1	HGRIS_000568-T1	912	5.98	9.22
HGRIS_000570-T1	HGRIS_000570-T1	1422	4.75	7.32
HGRIS_000570-T2	HGRIS_000570-T2	1038	1.07	1.66
HGRIS_000571-T1	HGRIS_000571-T1	1467	20.64	31.8
HGRIS_000572-T1	HGRIS_000572-T1	1350	633.87	976.36
HGRIS_000573-T1	HGRIS_000573-T1	1164	7.59	11.69
HGRIS_000574-T1	HGRIS_000574-T1	1290	34.3	52.83
HGRIS_000575-T1	HGRIS_000575-T1	1173	37.18	57.26
HGRIS_000576-T1	HGRIS_000576-T1	696	6.52	10.04
HGRIS_000578-T1	HGRIS_000578-T1	753	1.9	2.93
HGRIS_000579-T1	HGRIS_000579-T1	252	2.77	4.27
HGRIS_000580-T1	HGRIS_000580-T1	327	0.62	0.95
HGRIS_000581-T1	HGRIS_000581-T1	3453	83.53	128.66
HGRIS_000582-T1	HGRIS_000582-T1	243	2.63	4.06
HGRIS_000583-T1	HGRIS_000583-T1	768	83.68	128.89
HGRIS_000584-T1	HGRIS_000584-T1	477	21.22	32.68
HGRIS_000585-T1	HGRIS_000585-T1	1074	28.53	43.95
HGRIS_000586-T1	HGRIS_000586-T1	1164	19.73	30.39
HGRIS_000587-T1	HGRIS_000587-T1	1131	74.62	114.95
HGRIS_000588-T1	HGRIS_000588-T1	579	7	10.78
HGRIS_000589-T1	HGRIS_000589-T1	702	0	0
HGRIS_000590-T1	HGRIS_000590-T1	354	22.43	34.54
HGRIS_000591-T1	HGRIS_000591-T1	2028	114.78	176.81
HGRIS_000592-T1	HGRIS_000592-T1	1161	8.79	13.54
HGRIS_000592-T2	HGRIS_000592-T2	999	0	0
HGRIS_000593-T1	HGRIS_000593-T1	1371	8.79	13.53
HGRIS_000594-T1	HGRIS_000594-T1	339	85.59	131.83
HGRIS_000595-T1	HGRIS_000595-T1	603	0.85	1.31
HGRIS_000596-T1	HGRIS_000596-T1	1728	11.16	17.19
HGRIS_000597-T1	HGRIS_000597-T1	840	252.21	388.49
HGRIS_000598-T1	HGRIS_000598-T1	249	414.39	638.3
HGRIS_000599-T1	HGRIS_000599-T1	171	60.39	93.02
HGRIS_000600-T1	HGRIS_000600-T1	453	27.79	42.8
HGRIS_000601-T1	HGRIS_000601-T1	2220	18.03	27.78
HGRIS_000602-T1	HGRIS_000602-T1	1122	5.78	8.9
HGRIS_000602-T2	HGRIS_000602-T2	855	3.23	4.98
HGRIS_000603-T1	HGRIS_000603-T1	846	0.16	0.25
HGRIS_000604-T1	HGRIS_000604-T1	1629	6.21	9.57
HGRIS_000604-T2	HGRIS_000604-T2	1296	2.07	3.18
HGRIS_000604-T3	HGRIS_000604-T3	1323	3.1	4.78
HGRIS_000606-T1	HGRIS_000606-T1	1866	30.61	47.15
HGRIS_000606-T2	HGRIS_000606-T2	1839	1.22	1.89
HGRIS_000607-T1	HGRIS_000607-T1	204	5.35	8.25
HGRIS_000608-T1	HGRIS_000608-T1	249	0.48	0.74
HGRIS_000609-T1	HGRIS_000609-T1	1710	31.46	48.46
HGRIS_000610-T1	HGRIS_000610-T1	765	3.95	6.09
HGRIS_000611-T1	HGRIS_000611-T1	1350	28.81	44.37
HGRIS_000612-T1	HGRIS_000612-T1	699	52.2	80.4
HGRIS_000613-T1	HGRIS_000613-T1	273	79.2	121.99
HGRIS_000614-T1	HGRIS_000614-T1	777	0.59	0.91
HGRIS_000615-T1	HGRIS_000615-T1	2154	68.86	106.07
HGRIS_000616-T1	HGRIS_000616-T1	393	3.26	5.02
HGRIS_000617-T1	HGRIS_000617-T1	876	11.75	18.1
HGRIS_000618-T1	HGRIS_000618-T1	1002	21.45	33.04
HGRIS_000619-T1	HGRIS_000619-T1	780	1	1.54
HGRIS_000620-T1	HGRIS_000620-T1	1020	19.09	29.4
HGRIS_000621-T1	HGRIS_000621-T1	1488	26.05	40.12
HGRIS_000622-T1	HGRIS_000622-T1	489	836.07	1287.82
HGRIS_000623-T1	HGRIS_000623-T1	489	8204.39	12637.4
HGRIS_000625-T1	HGRIS_000625-T1	1695	13.91	21.42
HGRIS_000626-T1	HGRIS_000626-T1	912	224.75	346.19
HGRIS_000627-T1	HGRIS_000627-T1	1740	1.57	2.42
HGRIS_000628-T1	HGRIS_000628-T1	1422	59.8	92.11
HGRIS_000629-T1	HGRIS_000629-T1	4413	7.81	12.03
HGRIS_000629-T2	HGRIS_000629-T2	3450	0.44	0.68
HGRIS_000630-T1	HGRIS_000630-T1	1416	18.03	27.76
HGRIS_000631-T1	HGRIS_000631-T1	513	657.87	1013.33
HGRIS_000632-T1	HGRIS_000632-T1	855	168.29	259.21
HGRIS_000633-T1	HGRIS_000633-T1	555	1206.22	1857.98
HGRIS_000634-T1	HGRIS_000634-T1	2295	25.88	39.87
HGRIS_000639-T1	HGRIS_000639-T1	573	449.31	692.09
HGRIS_000640-T1	HGRIS_000640-T1	3768	3.13	4.82
HGRIS_000641-T1	HGRIS_000641-T1	573	1.97	3.04
HGRIS_000642-T1	HGRIS_000642-T1	663	278.09	428.35
HGRIS_000642-T2	HGRIS_000642-T2	735	44.18	68.06
HGRIS_000643-T1	HGRIS_000643-T1	1101	0.82	1.26
HGRIS_000644-T1	HGRIS_000644-T1	1164	8.32	12.82
HGRIS_000645-T1	HGRIS_000645-T1	903	99.39	153.1
HGRIS_000646-T1	HGRIS_000646-T1	1047	6.99	10.76
HGRIS_000647-T1	HGRIS_000647-T1	552	1.49	2.3
HGRIS_000648-T1	HGRIS_000648-T1	1455	81.77	125.96
HGRIS_000649-T1	HGRIS_000649-T1	537	6	9.24
HGRIS_000650-T1	HGRIS_000650-T1	1152	5.86	9.02
HGRIS_000651-T1	HGRIS_000651-T1	927	9.88	15.21
HGRIS_000652-T1	HGRIS_000652-T1	1191	35.31	54.39
HGRIS_000653-T1	HGRIS_000653-T1	789	6.55	10.09
HGRIS_000654-T1	HGRIS_000654-T1	3324	12.71	19.57
HGRIS_000655-T1	HGRIS_000655-T1	939	1.6	2.47
HGRIS_000656-T1	HGRIS_000656-T1	1233	20.6	31.74
HGRIS_000657-T1	HGRIS_000657-T1	1341	3.99	6.15
HGRIS_000658-T1	HGRIS_000658-T1	756	98.67	151.99
HGRIS_000659-T1	HGRIS_000659-T1	2580	2.53	3.9
HGRIS_000660-T1	HGRIS_000660-T1	1083	75.85	116.83
HGRIS_000661-T1	HGRIS_000661-T1	519	1.15	1.77
HGRIS_000662-T1	HGRIS_000662-T1	984	0.84	1.29
HGRIS_000663-T1	HGRIS_000663-T1	1377	48.49	74.69
HGRIS_000664-T1	HGRIS_000664-T1	1719	8.35	12.86
HGRIS_000665-T1	HGRIS_000665-T1	516	6.31	9.73
HGRIS_000666-T1	HGRIS_000666-T1	330	4.22	6.5
HGRIS_000667-T1	HGRIS_000667-T1	1371	16.06	24.74
HGRIS_000668-T1	HGRIS_000668-T1	918	5.05	7.79
HGRIS_000669-T1	HGRIS_000669-T1	780	6.07	9.36
HGRIS_000670-T1	HGRIS_000670-T1	294	14.13	21.77
HGRIS_000671-T1	HGRIS_000671-T1	1137	5.53	8.52
HGRIS_000672-T1	HGRIS_000672-T1	954	12.32	18.97
HGRIS_000673-T1	HGRIS_000673-T1	2400	21.2	32.66
HGRIS_000673-T2	HGRIS_000673-T2	2646	15.73	24.23
HGRIS_000674-T1	HGRIS_000674-T1	1002	11.84	18.24
HGRIS_000675-T1	HGRIS_000675-T1	813	576.06	887.32
HGRIS_000676-T1	HGRIS_000676-T1	1704	2.2	3.4
HGRIS_000677-T1	HGRIS_000677-T1	1122	34.84	53.66
HGRIS_000678-T1	HGRIS_000678-T1	927	10.38	15.99
HGRIS_000679-T1	HGRIS_000679-T1	1620	3.91	6.02
HGRIS_000680-T1	HGRIS_000680-T1	1272	29.4	45.29
HGRIS_000682-T1	HGRIS_000682-T1	1962	4.38	6.74
HGRIS_000683-T1	HGRIS_000683-T1	996	16.98	26.16
HGRIS_000684-T1	HGRIS_000684-T1	549	3.69	5.68
HGRIS_000685-T1	HGRIS_000685-T1	1530	5.17	7.96
HGRIS_000685-T2	HGRIS_000685-T2	1218	1.21	1.87
HGRIS_000686-T1	HGRIS_000686-T1	3447	5.41	8.33
HGRIS_000687-T1	HGRIS_000687-T1	408	3.65	5.63
HGRIS_000688-T1	HGRIS_000688-T1	438	96.96	149.36
HGRIS_000689-T1	HGRIS_000689-T1	1545	4.23	6.51
HGRIS_000689-T2	HGRIS_000689-T2	1239	1.11	1.71
HGRIS_000691-T1	HGRIS_000691-T1	453	0.73	1.12
HGRIS_000692-T1	HGRIS_000692-T1	732	2.47	3.81
HGRIS_000693-T1	HGRIS_000693-T1	390	3.17	4.88
HGRIS_000694-T1	HGRIS_000694-T1	1545	45.1	69.47
HGRIS_000695-T1	HGRIS_000695-T1	588	0	0
HGRIS_000696-T1	HGRIS_000696-T1	588	0	0
HGRIS_000697-T1	HGRIS_000697-T1	666	0	0
HGRIS_000698-T1	HGRIS_000698-T1	3717	0	0
HGRIS_000699-T1	HGRIS_000699-T1	693	0	0
HGRIS_000700-T1	HGRIS_000700-T1	912	0	0
HGRIS_000701-T1	HGRIS_000701-T1	762	0	0
HGRIS_000702-T1	HGRIS_000702-T1	288	0	0
HGRIS_000703-T1	HGRIS_000703-T1	399	0	0
HGRIS_000704-T1	HGRIS_000704-T1	561	118.22	182.09
HGRIS_000705-T1	HGRIS_000705-T1	372	24.96	38.45
HGRIS_000706-T1	HGRIS_000706-T1	504	0.52	0.8
HGRIS_000707-T1	HGRIS_000707-T1	600	309.52	476.76
HGRIS_000708-T1	HGRIS_000708-T1	1683	50.75	78.18
HGRIS_000709-T1	HGRIS_000709-T1	771	1.52	2.34
HGRIS_000710-T1	HGRIS_000710-T1	2355	245.97	378.87
HGRIS_000711-T1	HGRIS_000711-T1	615	964.7	1485.96
HGRIS_000711-T2	HGRIS_000711-T2	615	964.7	1485.96
HGRIS_000712-T1	HGRIS_000712-T1	807	532.41	820.09
HGRIS_000713-T1	HGRIS_000713-T1	741	9.41	14.5
HGRIS_000713-T2	HGRIS_000713-T2	753	2.68	4.12
HGRIS_000714-T1	HGRIS_000714-T1	1404	36.5	56.22
HGRIS_000715-T1	HGRIS_000715-T1	477	147.3	226.9
HGRIS_000716-T1	HGRIS_000716-T1	1152	42.61	65.63
HGRIS_000717-T1	HGRIS_000717-T1	2523	12.09	18.63
HGRIS_000718-T1	HGRIS_000718-T1	546	20.11	30.98
HGRIS_000719-T1	HGRIS_000719-T1	1608	0.64	0.98
HGRIS_000720-T1	HGRIS_000720-T1	612	409.88	631.35
HGRIS_000721-T1	HGRIS_000721-T1	1707	55.24	85.08
HGRIS_000722-T1	HGRIS_000722-T1	1053	1.85	2.85
HGRIS_000723-T1	HGRIS_000723-T1	615	0.13	0.2
HGRIS_000725-T1	HGRIS_000725-T1	849	2.55	3.93
HGRIS_000726-T1	HGRIS_000726-T1	402	4.02	6.19
HGRIS_000727-T1	HGRIS_000727-T1	1515	6.54	10.08
HGRIS_000728-T1	HGRIS_000728-T1	678	14.84	22.86
HGRIS_000729-T1	HGRIS_000729-T1	735	141.84	218.49
HGRIS_000730-T1	HGRIS_000730-T1	3018	34.85	53.67
HGRIS_000731-T1	HGRIS_000731-T1	1104	13.07	20.13
HGRIS_000732-T1	HGRIS_000732-T1	498	30.39	46.8
HGRIS_000733-T1	HGRIS_000733-T1	714	7.87	12.13
HGRIS_000734-T1	HGRIS_000734-T1	969	33.45	51.52
HGRIS_000736-T1	HGRIS_000736-T1	420	37.77	58.18
HGRIS_000737-T1	HGRIS_000737-T1	504	82.8	127.54
HGRIS_000738-T1	HGRIS_000738-T1	435	72.42	111.55
HGRIS_000739-T1	HGRIS_000739-T1	1449	9.29	14.31
HGRIS_000740-T1	HGRIS_000740-T1	1332	1.7	2.61
HGRIS_000741-T1	HGRIS_000741-T1	2235	3.3	5.08
HGRIS_000742-T1	HGRIS_000742-T1	390	9.38	14.44
HGRIS_000743-T1	HGRIS_000743-T1	1806	51.69	79.61
HGRIS_000744-T1	HGRIS_000744-T1	303	7.6	11.7
HGRIS_000745-T1	HGRIS_000745-T1	678	0.6	0.93
HGRIS_000746-T1	HGRIS_000746-T1	1338	2.8	4.31
HGRIS_000747-T1	HGRIS_000747-T1	399	10.01	15.41
HGRIS_000748-T1	HGRIS_000748-T1	3309	34.73	53.5
HGRIS_000749-T1	HGRIS_000749-T1	324	612.44	943.36
HGRIS_000750-T1	HGRIS_000750-T1	957	7.24	11.15
HGRIS_000751-T1	HGRIS_000751-T1	969	52.98	81.6
HGRIS_000752-T1	HGRIS_000752-T1	2391	88.16	135.79
HGRIS_000753-T1	HGRIS_000753-T1	2163	9.58	14.76
HGRIS_000753-T2	HGRIS_000753-T2	1878	2.15	3.32
HGRIS_000753-T3	HGRIS_000753-T3	1905	0.7	1.08
HGRIS_000754-T1	HGRIS_000754-T1	957	2.52	3.89
HGRIS_000755-T1	HGRIS_000755-T1	264	19.22	29.6
HGRIS_000756-T1	HGRIS_000756-T1	492	12.94	19.94
HGRIS_000757-T1	HGRIS_000757-T1	765	15.17	23.36
HGRIS_000758-T1	HGRIS_000758-T1	675	3.21	4.94
HGRIS_000759-T1	HGRIS_000759-T1	789	179.3	276.18
HGRIS_000760-T1	HGRIS_000760-T1	996	94.24	145.16
HGRIS_000761-T1	HGRIS_000761-T1	492	4.49	6.92
HGRIS_000762-T1	HGRIS_000762-T1	2235	1.56	2.4
HGRIS_000763-T1	HGRIS_000763-T1	4071	3.49	5.37
HGRIS_000764-T1	HGRIS_000764-T1	1410	4.68	7.2
HGRIS_000765-T1	HGRIS_000765-T1	294	12.47	19.21
HGRIS_000766-T1	HGRIS_000766-T1	816	176.02	271.13
HGRIS_000767-T1	HGRIS_000767-T1	4146	12.37	19.05
HGRIS_000768-T1	HGRIS_000768-T1	558	150.31	231.52
HGRIS_000769-T1	HGRIS_000769-T1	585	3.27	5.04
HGRIS_000771-T1	HGRIS_000771-T1	1905	0	0
HGRIS_000772-T1	HGRIS_000772-T1	396	7.22	11.12
HGRIS_000773-T1	HGRIS_000773-T1	891	6.36	9.79
HGRIS_000774-T1	HGRIS_000774-T1	915	3.34	5.14
HGRIS_000775-T1	HGRIS_000775-T1	1680	17.64	27.17
HGRIS_000776-T1	HGRIS_000776-T1	453	15.03	23.16
HGRIS_000777-T1	HGRIS_000777-T1	570	19.09	29.41
HGRIS_000778-T1	HGRIS_000778-T1	1446	166.22	256.04
HGRIS_000779-T1	HGRIS_000779-T1	2373	6.34	9.76
HGRIS_000780-T1	HGRIS_000780-T1	1536	105.28	162.17
HGRIS_000781-T1	HGRIS_000781-T1	1410	19.4	29.88
HGRIS_000782-T1	HGRIS_000782-T1	900	3.46	5.32
HGRIS_000783-T1	HGRIS_000783-T1	363	3.21	4.95
HGRIS_000784-T1	HGRIS_000784-T1	897	2.5	3.85
HGRIS_000785-T1	HGRIS_000785-T1	393	1.76	2.72
HGRIS_000786-T1	HGRIS_000786-T1	2640	0.19	0.29
HGRIS_000786-T2	HGRIS_000786-T2	3687	11.25	17.33
HGRIS_000786-T3	HGRIS_000786-T3	3540	1.49	2.29
HGRIS_000787-T1	HGRIS_000787-T1	504	1.47	2.26
HGRIS_000788-T1	HGRIS_000788-T1	441	12.84	19.78
HGRIS_000789-T1	HGRIS_000789-T1	1356	10.7	16.48
HGRIS_000790-T1	HGRIS_000790-T1	363	0.96	1.48
HGRIS_000791-T1	HGRIS_000791-T1	3075	5	7.7
HGRIS_000791-T2	HGRIS_000791-T2	3045	2.98	4.59
HGRIS_000792-T1	HGRIS_000792-T1	2427	26.19	40.35
HGRIS_000793-T1	HGRIS_000793-T1	627	57.1	87.95
HGRIS_000794-T1	HGRIS_000794-T1	1464	52.5	80.87
HGRIS_000794-T2	HGRIS_000794-T2	1125	7.44	11.47
HGRIS_000794-T3	HGRIS_000794-T3	1185	1.18	1.82
HGRIS_000795-T1	HGRIS_000795-T1	516	12.21	18.81
HGRIS_000796-T1	HGRIS_000796-T1	1026	10.06	15.5
HGRIS_000797-T1	HGRIS_000797-T1	1320	28.07	43.24
HGRIS_000798-T1	HGRIS_000798-T1	1479	15.82	24.37
HGRIS_000799-T1	HGRIS_000799-T1	807	12.65	19.48
HGRIS_000800-T1	HGRIS_000800-T1	945	15.46	23.82
HGRIS_000801-T1	HGRIS_000801-T1	1593	10.96	16.88
HGRIS_000802-T1	HGRIS_000802-T1	1431	5.6	8.63
HGRIS_000803-T1	HGRIS_000803-T1	1359	14.23	21.93
HGRIS_000804-T1	HGRIS_000804-T1	1407	12.06	18.57
HGRIS_000805-T1	HGRIS_000805-T1	1422	12.58	19.37
HGRIS_000806-T1	HGRIS_000806-T1	582	13.06	20.12
HGRIS_000807-T1	HGRIS_000807-T1	1410	3.7	5.69
HGRIS_000808-T1	HGRIS_000808-T1	1557	5.62	8.66
HGRIS_000809-T1	HGRIS_000809-T1	1617	4.25	6.55
HGRIS_000810-T1	HGRIS_000810-T1	1356	0.98	1.52
HGRIS_000810-T2	HGRIS_000810-T2	1485	2.93	4.51
HGRIS_000810-T3	HGRIS_000810-T3	1671	8.85	13.63
HGRIS_000811-T1	HGRIS_000811-T1	4959	70.25	108.22
HGRIS_000811-T2	HGRIS_000811-T2	4737	13.13	20.22
HGRIS_000812-T1	HGRIS_000812-T1	471	10.46	16.11
HGRIS_000813-T1	HGRIS_000813-T1	906	13.56	20.88
HGRIS_000814-T1	HGRIS_000814-T1	1266	0.84	1.29
HGRIS_000815-T1	HGRIS_000815-T1	330	32.57	50.16
HGRIS_000816-T1	HGRIS_000816-T1	243	61.12	94.15
HGRIS_000817-T1	HGRIS_000817-T1	426	44.32	68.26
HGRIS_000818-T1	HGRIS_000818-T1	486	1.84	2.83
HGRIS_000819-T1	HGRIS_000819-T1	1575	39.41	60.7
HGRIS_000820-T1	HGRIS_000820-T1	747	32.82	50.56
HGRIS_000821-T1	HGRIS_000821-T1	828	2.69	4.14
HGRIS_000821-T2	HGRIS_000821-T2	951	2.83	4.36
HGRIS_000822-T1	HGRIS_000822-T1	690	22.31	34.37
HGRIS_000823-T1	HGRIS_000823-T1	2646	23.06	35.52
HGRIS_000824-T1	HGRIS_000824-T1	1587	22.22	34.22
HGRIS_000825-T1	HGRIS_000825-T1	1770	71.18	109.63
HGRIS_000826-T1	HGRIS_000826-T1	429	0.92	1.41
HGRIS_000827-T1	HGRIS_000827-T1	1173	9.09	13.99
HGRIS_000827-T2	HGRIS_000827-T2	894	1.86	2.86
HGRIS_000828-T1	HGRIS_000828-T1	1965	6.22	9.58
HGRIS_000828-T2	HGRIS_000828-T2	1533	1.93	2.97
HGRIS_000828-T3	HGRIS_000828-T3	1881	0	0
HGRIS_000828-T4	HGRIS_000828-T4	1635	0.06	0.1
HGRIS_000829-T1	HGRIS_000829-T1	618	115.46	177.84
HGRIS_000830-T1	HGRIS_000830-T1	720	82.49	127.06
HGRIS_000831-T1	HGRIS_000831-T1	393	1.9	2.93
HGRIS_000832-T1	HGRIS_000832-T1	1617	12.78	19.68
HGRIS_000833-T1	HGRIS_000833-T1	339	1.88	2.9
HGRIS_000834-T1	HGRIS_000834-T1	1656	12.35	19.02
HGRIS_000835-T1	HGRIS_000835-T1	1029	39	60.07
HGRIS_000836-T1	HGRIS_000836-T1	2733	39.69	61.13
HGRIS_000837-T1	HGRIS_000837-T1	903	0.94	1.44
HGRIS_000838-T1	HGRIS_000838-T1	1104	5.7	8.79
HGRIS_000839-T1	HGRIS_000839-T1	312	2.33	3.59
HGRIS_000840-T1	HGRIS_000840-T1	1509	22.7	34.96
HGRIS_000841-T1	HGRIS_000841-T1	564	235.35	362.52
HGRIS_000842-T1	HGRIS_000842-T1	621	31.83	49.02
HGRIS_000843-T1	HGRIS_000843-T1	1293	0.02	0.04
HGRIS_000844-T1	HGRIS_000844-T1	1842	0	0
HGRIS_000845-T1	HGRIS_000845-T1	1878	12.95	19.95
HGRIS_000846-T1	HGRIS_000846-T1	420	4.17	6.42
HGRIS_000847-T1	HGRIS_000847-T1	1611	1.96	3.02
HGRIS_000848-T1	HGRIS_000848-T1	930	4.54	6.99
HGRIS_000849-T1	HGRIS_000849-T1	1167	41.87	64.49
HGRIS_000850-T1	HGRIS_000850-T1	2907	3.84	5.92
HGRIS_000851-T1	HGRIS_000851-T1	807	2.86	4.4
HGRIS_000852-T1	HGRIS_000852-T1	957	14.04	21.62
HGRIS_000853-T1	HGRIS_000853-T1	291	127.23	195.98
HGRIS_000854-T1	HGRIS_000854-T1	3675	15.67	24.13
HGRIS_000855-T1	HGRIS_000855-T1	843	8.01	12.35
HGRIS_000856-T1	HGRIS_000856-T1	1128	0	0
HGRIS_000857-T1	HGRIS_000857-T1	465	0	0
HGRIS_000858-T1	HGRIS_000858-T1	762	0	0
HGRIS_000859-T1	HGRIS_000859-T1	669	0	0
HGRIS_000860-T1	HGRIS_000860-T1	402	0	0
HGRIS_000861-T1	HGRIS_000861-T1	528	0	0
HGRIS_000862-T1	HGRIS_000862-T1	261	0	0
HGRIS_000863-T1	HGRIS_000863-T1	480	0	0
HGRIS_000864-T1	HGRIS_000864-T1	309	0	0
HGRIS_000865-T1	HGRIS_000865-T1	969	0	0
HGRIS_000866-T1	HGRIS_000866-T1	2190	0	0
HGRIS_000867-T1	HGRIS_000867-T1	1491	1.14	1.76
HGRIS_000868-T1	HGRIS_000868-T1	2340	0.76	1.17
HGRIS_000869-T1	HGRIS_000869-T1	654	0	0
HGRIS_000871-T1	HGRIS_000871-T1	4167	12.82	19.75
HGRIS_000872-T1	HGRIS_000872-T1	858	1.56	2.4
HGRIS_000873-T1	HGRIS_000873-T1	984	31.77	48.94
HGRIS_000874-T1	HGRIS_000874-T1	357	0.67	1.03
HGRIS_000875-T1	HGRIS_000875-T1	2601	8.08	12.44
HGRIS_000875-T2	HGRIS_000875-T2	1995	2.47	3.8
HGRIS_000876-T1	HGRIS_000876-T1	1020	8.27	12.74
HGRIS_000876-T2	HGRIS_000876-T2	1641	9.25	14.25
HGRIS_000876-T3	HGRIS_000876-T3	1602	3.51	5.41
HGRIS_000876-T4	HGRIS_000876-T4	1332	0.98	1.52
HGRIS_000877-T1	HGRIS_000877-T1	837	5.7	8.77
HGRIS_000878-T1	HGRIS_000878-T1	480	0.09	0.14
HGRIS_000879-T1	HGRIS_000879-T1	2520	15.34	23.63
HGRIS_000880-T1	HGRIS_000880-T1	1266	1.78	2.74
HGRIS_000881-T1	HGRIS_000881-T1	609	21.52	33.14
HGRIS_000881-T2	HGRIS_000881-T2	597	0	0
HGRIS_000882-T1	HGRIS_000882-T1	2085	6.95	10.71
HGRIS_000883-T1	HGRIS_000883-T1	1125	52.95	81.57
HGRIS_000884-T1	HGRIS_000884-T1	1431	70.11	108
HGRIS_000885-T1	HGRIS_000885-T1	1290	5.7	8.77
HGRIS_000886-T1	HGRIS_000886-T1	1632	4.91	7.56
HGRIS_000887-T1	HGRIS_000887-T1	1701	1.74	2.67
HGRIS_000888-T1	HGRIS_000888-T1	1824	4.26	6.57
HGRIS_000889-T1	HGRIS_000889-T1	1515	17.81	27.43
HGRIS_000890-T1	HGRIS_000890-T1	1299	9.19	14.16
HGRIS_000891-T1	HGRIS_000891-T1	771	9.12	14.04
HGRIS_000892-T1	HGRIS_000892-T1	411	4.47	6.89
HGRIS_000893-T1	HGRIS_000893-T1	1581	1.41	2.17
HGRIS_000894-T1	HGRIS_000894-T1	1512	0	0
HGRIS_000894-T2	HGRIS_000894-T2	1533	4.42	6.81
HGRIS_000895-T1	HGRIS_000895-T1	1293	9.89	15.23
HGRIS_000895-T2	HGRIS_000895-T2	1179	11.99	18.47
HGRIS_000896-T1	HGRIS_000896-T1	462	1.3	2.01
HGRIS_000897-T1	HGRIS_000897-T1	1515	33.9	52.22
HGRIS_000898-T1	HGRIS_000898-T1	960	1.97	3.04
HGRIS_000899-T1	HGRIS_000899-T1	372	6.55	10.08
HGRIS_000900-T1	HGRIS_000900-T1	774	31.83	49.03
HGRIS_000901-T1	HGRIS_000901-T1	375	2.09	3.23
HGRIS_000902-T1	HGRIS_000902-T1	378	1.18	1.81
HGRIS_000903-T1	HGRIS_000903-T1	1437	28.02	43.15
HGRIS_000904-T1	HGRIS_000904-T1	369	16.58	25.53
HGRIS_000905-T1	HGRIS_000905-T1	411	46.21	71.18
HGRIS_000906-T1	HGRIS_000906-T1	264	1.96	3.02
HGRIS_000907-T1	HGRIS_000907-T1	348	2.12	3.27
HGRIS_000908-T1	HGRIS_000908-T1	246	5.04	7.76
HGRIS_000909-T1	HGRIS_000909-T1	504	1.74	2.67
HGRIS_000910-T1	HGRIS_000910-T1	1305	7.02	10.82
HGRIS_000911-T1	HGRIS_000911-T1	459	73.64	113.42
HGRIS_000912-T1	HGRIS_000912-T1	1047	62.05	95.57
HGRIS_000913-T1	HGRIS_000913-T1	1434	36.19	55.74
HGRIS_000914-T1	HGRIS_000914-T1	2100	133.11	205.04
HGRIS_000915-T1	HGRIS_000915-T1	1935	5.29	8.15
HGRIS_000916-T1	HGRIS_000916-T1	1089	0.36	0.55
HGRIS_000917-T1	HGRIS_000917-T1	1485	8.95	13.78
HGRIS_000918-T1	HGRIS_000918-T1	471	9.78	15.06
HGRIS_000919-T1	HGRIS_000919-T1	1062	12.63	19.46
HGRIS_000920-T1	HGRIS_000920-T1	1077	4.47	6.88
HGRIS_000920-T2	HGRIS_000920-T2	798	0.31	0.48
HGRIS_000921-T1	HGRIS_000921-T1	444	6.99	10.76
HGRIS_000922-T1	HGRIS_000922-T1	654	3.82	5.88
HGRIS_000923-T1	HGRIS_000923-T1	378	5.59	8.61
HGRIS_000924-T1	HGRIS_000924-T1	663	19.98	30.77
HGRIS_000925-T1	HGRIS_000925-T1	1128	13.52	20.83
HGRIS_000926-T1	HGRIS_000926-T1	516	4.65	7.17
HGRIS_000927-T1	HGRIS_000927-T1	1392	16.03	24.69
HGRIS_000928-T1	HGRIS_000928-T1	2124	3.95	6.09
HGRIS_000928-T2	HGRIS_000928-T2	1974	2.54	3.91
HGRIS_000929-T1	HGRIS_000929-T1	582	1202.26	1851.87
HGRIS_000930-T1	HGRIS_000930-T1	1851	3.97	6.11
HGRIS_000931-T1	HGRIS_000931-T1	1026	2.36	3.63
HGRIS_000932-T1	HGRIS_000932-T1	378	13.39	20.62
HGRIS_000933-T1	HGRIS_000933-T1	336	12.69	19.54
HGRIS_000934-T1	HGRIS_000934-T1	1293	14.85	22.88
HGRIS_000938-T1	HGRIS_000938-T1	1176	80.01	123.24
HGRIS_000938-T2	HGRIS_000938-T2	846	25.1	38.67
HGRIS_000939-T1	HGRIS_000939-T1	1272	2.28	3.51
HGRIS_000939-T2	HGRIS_000939-T2	1671	6.53	10.06
HGRIS_000940-T1	HGRIS_000940-T1	957	6.51	10.02
HGRIS_000940-T2	HGRIS_000940-T2	1143	2.67	4.11
HGRIS_000941-T1	HGRIS_000941-T1	1011	23.16	35.67
HGRIS_000942-T1	HGRIS_000942-T1	702	41.15	63.39
HGRIS_000943-T1	HGRIS_000943-T1	1221	10.31	15.88
HGRIS_000944-T1	HGRIS_000944-T1	1548	22.25	34.28
HGRIS_000945-T1	HGRIS_000945-T1	1806	16.5	25.42
HGRIS_000946-T1	HGRIS_000946-T1	843	27.77	42.77
HGRIS_000947-T1	HGRIS_000947-T1	369	64.13	98.79
HGRIS_000948-T1	HGRIS_000948-T1	345	1.08	1.67
HGRIS_000949-T1	HGRIS_000949-T1	969	1.74	2.69
HGRIS_000950-T1	HGRIS_000950-T1	930	1.48	2.28
HGRIS_000951-T1	HGRIS_000951-T1	1224	5.91	9.1
HGRIS_000951-T2	HGRIS_000951-T2	930	0.15	0.23
HGRIS_000952-T1	HGRIS_000952-T1	1014	59.68	91.93
HGRIS_000953-T1	HGRIS_000953-T1	966	1.13	1.75
HGRIS_000954-T1	HGRIS_000954-T1	960	15.02	23.13
HGRIS_000955-T1	HGRIS_000955-T1	1008	3.45	5.31
HGRIS_000956-T1	HGRIS_000956-T1	588	6.7	10.32
HGRIS_000957-T1	HGRIS_000957-T1	759	720.02	1109.07
HGRIS_000958-T1	HGRIS_000958-T1	5838	0	0
HGRIS_000958-T2	HGRIS_000958-T2	5865	4.06	6.25
HGRIS_000958-T3	HGRIS_000958-T3	5184	6.49	10
HGRIS_000959-T1	HGRIS_000959-T1	597	4.37	6.73
HGRIS_000960-T1	HGRIS_000960-T1	2034	17.71	27.28
HGRIS_000960-T2	HGRIS_000960-T2	1755	2.82	4.35
HGRIS_000961-T1	HGRIS_000961-T1	1746	20.7	31.88
HGRIS_000962-T1	HGRIS_000962-T1	1758	9.34	14.39
HGRIS_000963-T1	HGRIS_000963-T1	1641	59.66	91.9
HGRIS_000964-T1	HGRIS_000964-T1	1038	7.6	11.7
HGRIS_000965-T1	HGRIS_000965-T1	1584	28.46	43.84
HGRIS_000967-T1	HGRIS_000967-T1	909	87.61	134.96
HGRIS_000967-T2	HGRIS_000967-T2	669	7.22	11.12
HGRIS_000968-T1	HGRIS_000968-T1	921	29.87	46.01
HGRIS_000969-T1	HGRIS_000969-T1	225	4.26	6.55
HGRIS_000970-T1	HGRIS_000970-T1	1386	2.8	4.31
HGRIS_000971-T1	HGRIS_000971-T1	1380	0.87	1.34
HGRIS_000972-T1	HGRIS_000972-T1	1518	3.41	5.26
HGRIS_000973-T1	HGRIS_000973-T1	1521	9.54	14.7
HGRIS_000974-T1	HGRIS_000974-T1	1902	7.99	12.31
HGRIS_000975-T1	HGRIS_000975-T1	1659	8.24	12.7
HGRIS_000976-T1	HGRIS_000976-T1	666	0.56	0.87
HGRIS_000977-T1	HGRIS_000977-T1	1191	4.69	7.23
HGRIS_000977-T2	HGRIS_000977-T2	1578	7.13	10.98
HGRIS_000978-T1	HGRIS_000978-T1	897	9.88	15.23
HGRIS_000979-T1	HGRIS_000979-T1	633	130.04	200.3
HGRIS_000980-T1	HGRIS_000980-T1	1284	0	0
HGRIS_000980-T2	HGRIS_000980-T2	1410	7.96	12.26
HGRIS_000981-T1	HGRIS_000981-T1	558	9.54	14.69
HGRIS_000982-T1	HGRIS_000982-T1	1572	3.66	5.64
[truncated: 15,456 more rows]
